# Supplementary material for: Stage-specific differential gene expression profiling and functional network analysis during morphogenesis of diphyodont dentition in miniature pigs, Sus Scrofa
Source: BMC Genomics. 2014 Feb 6;15:103. doi: 10.1186/1471-2164-15-103 (PMC3937075; doi:10.1186/1471-2164-15-103)
Supplement: Additional file 1 — Detectable transcripts from normalized microarray data. Table listing all differentially expressed genes with a >2-fold change compared with the other tooth germ stages. Differential genes on E50 versus E40, on E60 versus E50 and E60 versus E40 are shown. [file 1471-2164-15-103-S1.xls]

## Sheet: All differential genes
Additional file 1: All differentially expressed genes with a >2-fold change compared with the other tooth germ stages
Probe_Set_ID	Gene Symbol	Gene description	Genbank_acc	Target Description	Gene id	Alignments	Chromosomal Location	RefSeq Protein ID	RefSeq Transcript ID	GO Biological Process ID\Term\Evidence	GO Cellular Component ID\Term\Evidence	GO Molecular Function ID\Term\Evidence
Ssc.24249.2.S1_at	ZZEF1	zinc finger, ZZ-type with EF-hand domain 1	CF178046	gb:CF178046 /DB_XREF=gi:33289822 /DB_XREF=807077 /TID=Ssc.24249.2 /CNT=2 /FEA=EST /TIER=ConsEnd /STK=0 /UG=Ssc.24249 /UG_TITLE=Transcribed locus, highly similar to NP_055928.2 zinc finger, ZZ-type with EF hand domain 1 (Homo sapiens) /REP_ORG=S. scrofa	100522276	chr12:47311845-47312605 (+) // 49.04 //	---	XP_003131929	XM_003131881	---	---	---
Ssc.17931.1.S1_at	ZNF76	zinc finger protein 76 (expressed in testis)	CF177606	gb:CF177606 /DB_XREF=gi:33289382 /DB_XREF=806098 /TID=Ssc.17931.1 /CNT=2 /FEA=EST /TIER=ConsEnd /STK=0 /UG=Ssc.17931 /UG_TITLE=Transcribed locus /REP_ORG=S. scrofa	100156228	chr7:35673393-35692252 (+) // 99.45 //	chr7|7	XP_001927053	XM_001927018	---	---	---
Ssc.25204.1.S1_at	ZNF568	zinc finger protein 568	CK455780	gb:CK455780 /DB_XREF=gi:40802994 /DB_XREF=916392 /TID=Ssc.25204.1 /CNT=7 /FEA=EST /TIER=ConsEnd /STK=1 /UG=Ssc.25204 /UG_TITLE=Transcribed locus, moderately similar to XP_145503.2 similar to hypothetical protein FLJ32191 (Mus musculus) /REP_ORG=S. scrofa	100511135	chr6:31171999-31173437 (-) // 99.31 //	---	XP_003127140	XM_003127092	---	---	---
Ssc.27542.1.S1_at	ZNF423	zinc finger protein 423	CN162364	gb:CN162364 /DB_XREF=gi:46176794 /DB_XREF=951744 /TID=Ssc.27542.1 /CNT=6 /FEA=EST /TIER=ConsEnd /STK=2 /UG=Ssc.27542 /UG_TITLE=Transcribed locus, highly similar to NP_055884.1 zinc finger protein 423 (Homo sapiens) /REP_ORG=S. scrofa	100520077	chr6:24130845-24160647 (+) // 97.88 //	---	XP_003127036	XM_003126988	---	---	---
Ssc.30327.1.A1_at	ZNF280D	zinc finger protein 280D	CO990531	gb:CO990531 /DB_XREF=gi:51349805 /DB_XREF=UMC-pd3ov3-004-d10 /TID=Ssc.30327.1 /CNT=1 /FEA=EST /TIER=ConsEnd /STK=1 /UG=Ssc.30327 /UG_TITLE=Transcribed locus /REP_ORG=S. scrofa	100155694	chr1:119985762-119986737 (-) // 99.7 //	chr1|1	XP_003121536	XM_003121488	---	---	---
Ssc.2743.1.S1_at	ZMYND17	zinc finger, MYND-type containing 17	BE014246	gb:BE014246 /DB_XREF=gi:8275246 /DB_XREF=125865 /TID=Ssc.2743.1 /CNT=13 /FEA=EST /TIER=ConsEnd /STK=0 /UG=Ssc.2743 /UG_TITLE=Transcribed locus, moderately similar to NP_848546.1 zinc finger, MYND domain containing 17 (Homo sapiens) /REP_ORG=S. scrofa	100156215	chr14:79540745-79541470 (-) // 85.78 //	chr14|14	XP_001925362	XM_001925327	---	---	---
Ssc.23811.2.S1_at	ZFP64	zinc finger protein 64 homolog (mouse)	CK455622	gb:CK455622 /DB_XREF=gi:40802836 /DB_XREF=916218 /TID=Ssc.23811.2 /CNT=2 /FEA=EST /TIER=ConsEnd /STK=1 /UG=Ssc.23811 /UG_TITLE=Transcribed locus, highly similar to NP_060667.2 zinc finger protein 64 homolog (mouse) (Homo sapiens) /REP_ORG=S. scrofa	100155190	chr17:55653851-55664619 (-) // 99.19 //	chr17|17	NP_001106920	NM_001113449	---	0005622 // intracellular // inferred from electronic annotation	0003676 // nucleic acid binding // inferred from electronic annotation /// 0008270 // zinc ion binding // inferred from electronic annotation
Ssc.14194.1.A1_at	ZFP42	Zinc finger protein 42	CO937528	gb:CO937528 /DB_XREF=gi:51304287 /DB_XREF=UMC-pd12con-011-b03 /TID=Ssc.14194.1 /CNT=4 /FEA=EST /TIER=ConsEnd /STK=2 /UG=Ssc.14194 /UG_TITLE=Transcribed locus, moderately similar to NP_777560.1 zinc finger protein 42 (Homo sapiens) /REP_ORG=S. scrofa	100037940	chr17:7220857-7221329 (-) // 96.91 //	---	XP_001927064	XM_001927029	---	0005622 // intracellular // inferred from electronic annotation	0003676 // nucleic acid binding // inferred from electronic annotation /// 0008270 // zinc ion binding // inferred from electronic annotation
Ssc.27533.1.A1_at	ZFP106	zinc finger protein 106 homolog (mouse)	CN164599	gb:CN164599 /DB_XREF=gi:46179029 /DB_XREF=994954 /TID=Ssc.27533.1 /CNT=3 /FEA=EST /TIER=ConsEnd /STK=2 /UG=Ssc.27533 /UG_TITLE=Transcribed locus, highly similar to NP_071918.1 SH3-domain binding protein 3 (Homo sapiens) /REP_ORG=S. scrofa	100512574	chr1:135076452-135083805 (-) // 100.0 //	---	XP_003121616	XM_003121568	---	---	---
Ssc.13616.2.S1_at	ZFP106	zinc finger protein 106 homolog (mouse)	BX916583	gb:BX916583 /DB_XREF=gi:41133362 /DB_XREF=BX916583 /CLONE=scan0037d.a.09 /TID=Ssc.13616.2 /CNT=2 /FEA=EST /TIER=ConsEnd /STK=0 /UG=Ssc.13616 /UG_TITLE=Transcribed locus /REP_ORG=S. scrofa	100512574	chr1:135070586-135071144 (-) // 99.82 //	---	XP_003121616	XM_003121568	---	---	---
Ssc.26701.1.S1_at	ZCCHC8	zinc finger, CCHC domain containing 8	CN159415	gb:CN159415 /DB_XREF=gi:46173845 /DB_XREF=948488 /TID=Ssc.26701.1 /CNT=5 /FEA=EST /TIER=ConsEnd /STK=1 /UG=Ssc.26701 /UG_TITLE=Transcribed locus, moderately similar to NP_060082.2 zinc finger, CCHC domain containing 8 (Homo sapiens) /REP_ORG=S. scrofa	100157314	chr14:30254551-30255646 (+) // 65.1 //	chr14|14	NP_001177083	NM_001190154	---	---	---
Ssc.13133.1.A1_at	ZCCHC6	zinc finger, CCHC domain containing 6	BQ604439	gb:BQ604439 /DB_XREF=gi:21551165 /DB_XREF=MI-P-CP1-nzb-p-02-0-UI.s1 /CLONE=MI-P-CP1-nzb-p-02-0-UI /TID=Ssc.13133.1 /CNT=1 /FEA=EST /TIER=ConsEnd /STK=1 /UG=Ssc.13133 /UG_TITLE=Transcribed locus /REP_ORG=S. scrofa	100516638	chr10:27897641-27897980 (+) // 94.96 //	---	XP_003130685	XM_003130637	---	---	---
Ssc.25591.1.S1_at	ZCCHC11	zinc finger, CCHC domain containing 11	BX919044	gb:BX919044 /DB_XREF=gi:41135863 /DB_XREF=BX919044 /CLONE=scan0006d.b.06 /TID=Ssc.25591.1 /CNT=2 /FEA=EST /TIER=ConsEnd /STK=1 /UG=Ssc.25591 /UG_TITLE=Transcribed locus, highly similar to XP_038288.9 zinc finger, CCHC domain containing 11 (Homo sapiens) /REP_ORG=S. scrofa	100516979	chr6:113559637-113562080 (-) // 89.1 //	---	XP_003128036	XM_003127988	---	---	---
Ssc.9502.1.A1_at	ZC3H14	zinc finger CCCH-type containing 14	BQ604279	gb:BQ604279 /DB_XREF=gi:21551005 /DB_XREF=MI-P-CP1-nzb-h-14-0-UI.s1 /CLONE=MI-P-CP1-nzb-h-14-0-UI /TID=Ssc.9502.1 /CNT=3 /FEA=EST /TIER=ConsEnd /STK=0 /UG=Ssc.9502 /UG_TITLE=Transcribed locus, highly similar to NP_079100.2 nuclear protein UKp68 (Homo sapiens) /REP_ORG=S. scrofa	100157303	chr7:118377908-118378875 (+) // 94.96 //	chr7|7	XP_001926581	XM_001926546	---	---	---
Ssc.24140.1.S1_at	ZC3H13	zinc finger CCCH-type containing 13	CF367903	gb:CF367903 /DB_XREF=gi:34172893 /DB_XREF=852486 /TID=Ssc.24140.1 /CNT=7 /FEA=EST /TIER=ConsEnd /STK=1 /UG=Ssc.24140 /UG_TITLE=Transcribed locus, highly similar to NP_055885.2 KIAA0853 (Homo sapiens) /REP_ORG=S. scrofa	100521395	chr11:20676352-20720149 (+) // 99.52 //	chr11|11	XP_003131025	XM_003130977	---	---	---
Ssc.17423.1.S1_at	YWHAZ	tyrosine 3-monooxygenase/tryptophan 5-monooxygenase activation protein, zeta polypeptide	CN153545	gb:CN153545 /DB_XREF=gi:46167975 /DB_XREF=940672 /TID=Ssc.17423.1 /CNT=4 /FEA=EST /TIER=ConsEnd /STK=1 /UG=Ssc.17423 /UG_TITLE=Transcribed locus, highly similar to NP_003397.1 tyrosine 3-monooxygenasetryptophan 5-monooxygenase activation protein, zeta polypeptide (Homo sapiens) /REP_ORG=S. scrofa	780440	chr4:36381054-36406830 (+) // 99.46 //	---	XP_001927263	XM_001927228	0006605 // protein targeting // inferred from electronic annotation	0005634 // nucleus // inferred from electronic annotation /// 0005739 // mitochondrion // inferred from electronic annotation	0004497 // monooxygenase activity // inferred from electronic annotation /// 0005515 // protein binding // inferred from electronic annotation /// 0008134 // transcription factor binding // inferred from electronic annotation /// 0019904 // protein domain specific binding // inferred from electronic annotation
Ssc.13610.1.A1_at	XPO6	exportin 6	BQ602860	gb:BQ602860 /DB_XREF=gi:21549586 /DB_XREF=MI-P-NA-aer-c-05-1-UM.s1 /CLONE=MI-P-NA-aer-c-05-1-UM /TID=Ssc.13610.1 /CNT=1 /FEA=EST /TIER=ConsEnd /STK=1 /UG=Ssc.13610 /UG_TITLE=Transcribed locus, moderately similar to XP_055195.5 exportin 6 (Homo sapiens) /REP_ORG=S. scrofa	100518364	chr3:16995688-16996017 (+) // 91.53 //	---	XP_003124573	XM_003124525	---	---	---
Ssc.16026.1.A1_at	XPO1	exportin 1 (CRM1 homolog, yeast)	CK451713	gb:CK451713 /DB_XREF=gi:40798927 /DB_XREF=907268 /TID=Ssc.16026.1 /CNT=5 /FEA=mRNA /TIER=ConsEnd /STK=1 /LL=397330 /UG_GENE=XPO1 /UG=Ssc.16026 /UG_TITLE=Nuclear export factor CRM1 /REP_ORG=S. scrofa	397330	---	---	---	---	---	---	0005488 // binding // inferred from electronic annotation
Ssc.16026.1.S1_at	XPO1	exportin 1 (CRM1 homolog, yeast)	BX668053	gb:BX668053 /DB_XREF=gi:37976229 /DB_XREF=BX668053 /CLONE=scac0025i.n.09 /TID=Ssc.16026.1 /CNT=5 /FEA=mRNA /TIER=ConsEnd /STK=0 /LL=397330 /UG_GENE=XPO1 /UG=Ssc.16026 /UG_TITLE=Nuclear export factor CRM1 /REP_ORG=S. scrofa	397330	---	---	---	---	---	---	0005488 // binding // inferred from electronic annotation
Ssc.909.1.S1_at	XIRP2	xin actin-binding repeat containing 2	NM_214396	gb:NM_214396.1 /DB_XREF=gi:47523845 /GEN=CMYA3 /TID=Ssc.909.1 /CNT=10 /FEA=FLmRNA /TIER=FL /STK=4 /LL=397689 /UG=Ssc.909 /DEF=Sus scrofa similar to cardiomyopathy associated 3 (CMYA3), mRNA. /PROD=similar to cardiomyopathy associated 3 /FL=gb:NM_214396.1 /REP_ORG=S. scrofa	397689	chr15:69317183-69326116 (+) // 98.66 //	chr15q15-q22|15	NP_999561	NM_214396	---	---	---
Ssc.19093.1.S1_at	XIRP1	xin actin-binding repeat containing 1	BI596265	gb:BI596265 /DB_XREF=gi:40386013 /DB_XREF=EST04 /TID=Ssc.19093.1 /CNT=5 /FEA=EST /TIER=ConsEnd /STK=0 /UG=Ssc.19093 /UG_TITLE=Transcribed locus /REP_ORG=S. scrofa	100134978	chr13:19793218-19794063 (-) // 94.94 //	---	NP_001137400	NM_001143928	0008285 // negative regulation of cell proliferation // inferred from electronic annotation /// 0030036 // actin cytoskeleton organization // inferred from electronic annotation /// 0042391 // regulation of membrane potential // inferred from electronic annotation /// 0045214 // sarcomere organization // inferred from electronic annotation /// 0055013 // cardiac muscle cell development // inferre…	0005886 // plasma membrane // inferred from electronic annotation /// 0005913 // cell-cell adherens junction // inferred from electronic annotation /// 0005916 // fascia adherens // inferred from electronic annotation /// 0014704 // intercalated disc // i	0003779 // actin binding // inferred from electronic annotation
Ssc.26330.1.S1_a_at	XCR1	chemokine (C motif) receptor 1	NM_001001622	gb:NM_001001622.1 /DB_XREF=gi:48675910 /GEN=XCR1 /TID=Ssc.26330.1 /CNT=2 /FEA=FLmRNA /TIER=FL /STK=2 /LL=414375 /UG=Ssc.26330 /DEF=Sus scrofa chemokine C motif receptor 1 (XCR1), mRNA. /PROD=chemokine C motif receptor 1 /FL=gb:AB119265.1 gb:NM_001001622.1 /REP_ORG=S. scrofa	414375	chr13:24563446-24644486 (-) // 82.11 //	---	NP_001001622	NM_001001622	0006935 // chemotaxis // inferred from electronic annotation /// 0007165 // signal transduction // inferred from electronic annotation /// 0007186 // G-protein coupled receptor protein signaling pathway // inferred from electronic annotation /// 0034097 // response to cytokine stimulus // inferred from electronic annotation /// 0051209 // release of sequestered calcium ion into cytosol // inferre…	0016021 // integral to membrane // inferred from electronic annotation	0004871 // signal transducer activity // inferred from electronic annotation /// 0004872 // receptor activity // inferred from electronic annotation /// 0004930 // G-protein coupled receptor activity // inferred from electronic annotation /// 0004950 // chemokine receptor activity // inferred from electronic annotation
Ssc.977.1.A1_at	WSB1	WD repeat and SOCS box-containing 1	AJ241122	gb:AJ241122 /DB_XREF=gi:4727045 /DB_XREF=AJ241122 /CLONE=N13.T7 /TID=Ssc.977.1 /CNT=59 /FEA=EST /TIER=Stack /STK=34 /UG=Ssc.977 /UG_TITLE=Transcribed locus, highly similar to NP_056441.6 WD repeat and SOCS box-containing 1 (Homo sapiens) /REP_ORG=S. scrofa	100525660	chr12:41724289-41730103 (+) // 98.54 //	---	XP_003131801	XM_003131753	---	---	---
Ssc.10817.2.A1_at	WNT10B	wingless-type MMTV integration site family, member 10B	BX665148	gb:BX665148 /DB_XREF=gi:37854986 /DB_XREF=BX665148 /CLONE=scag0010c.a.02 /TID=Ssc.10817.2 /CNT=1 /FEA=EST /TIER=ConsEnd /STK=1 /UG=Ssc.10817 /UG_TITLE=Transcribed locus, highly similar to NP_003385.2 wingless-type MMTV integration site family, member 10B (Homo sapiens) /REP_ORG=S. scrofa	100126276	chr5:13622230-13625939 (-) // 99.75 //	---	XP_003126147	XM_003126099	0002062 // chondrocyte differentiation // inferred from electronic annotation /// 0007223 // Wnt receptor signaling pathway, calcium modulating pathway // inferred from electronic annotation /// 0007275 // multicellular organismal development // inferred from electronic annotation /// 0008284 // positive regulation of cell proliferation // inferred from electronic annotation /// 0010552 // positi…	0005576 // extracellular region // inferred from electronic annotation /// 0005578 // proteinaceous extracellular matrix // inferred from electronic annotation	0004871 // signal transducer activity // inferred from electronic annotation
Ssc.10817.1.A1_at	WNT10B	wingless-type MMTV integration site family, member 10B	BF703815	gb:BF703815 /DB_XREF=gi:11989223 /DB_XREF=MI-P-O2-abs-b-11-1-UM.s1 /CLONE=MI-P-O2-abs-b-11-1-UM /TID=Ssc.10817.1 /CNT=2 /FEA=EST /TIER=ConsEnd /STK=0 /UG=Ssc.10817 /UG_TITLE=Transcribed locus, highly similar to NP_003385.2 wingless-type MMTV integration site family, member 10B (Homo sapiens) /REP_ORG=S. scrofa	100126276	chr5:13621434-13622298 (-) // 99.88 //	---	XP_003126147	XM_003126099	0002062 // chondrocyte differentiation // inferred from electronic annotation /// 0007223 // Wnt receptor signaling pathway, calcium modulating pathway // inferred from electronic annotation /// 0007275 // multicellular organismal development // inferred from electronic annotation /// 0008284 // positive regulation of cell proliferation // inferred from electronic annotation /// 0010552 // positi…	0005576 // extracellular region // inferred from electronic annotation /// 0005578 // proteinaceous extracellular matrix // inferred from electronic annotation	0004871 // signal transducer activity // inferred from electronic annotation
Ssc.26409.1.S1_a_at	WNK1	WNK lysine deficient protein kinase 1	CN165543	gb:CN165543 /DB_XREF=gi:46179973 /DB_XREF=995972 /TID=Ssc.26409.1 /CNT=2 /FEA=EST /TIER=ConsEnd /STK=1 /UG=Ssc.26409 /UG_TITLE=Transcribed locus, moderately similar to NP_061852.1 protein kinase, lysine deficient 1 (Homo sapiens) /REP_ORG=S. scrofa	406235	chr5:63879534-63880051 (+) // 68.66 //	---	XP_003126638	XM_003126590	---	0005576 // extracellular region // inferred from electronic annotation	---
Ssc.10851.1.S1_at	WFDC3	WAP four-disulfide core domain 3	BF713311	gb:BF713311 /DB_XREF=gi:12012786 /DB_XREF=MI-P-O2-adv-b-08-1-UM.s1 /CLONE=MI-P-O2-adv-b-08-1-UM /TID=Ssc.10851.1 /CNT=3 /FEA=EST /TIER=ConsEnd /STK=0 /UG=Ssc.10851 /UG_TITLE=Transcribed locus, moderately similar to NP_542181.1 WAP four-disulfide core domain 3 (Homo sapiens) /REP_ORG=S. scrofa	100155625	chr17:50040190-50056454 (-) // 97.9 //	chr17|17	XP_001928820 /// XP_003134522	XM_001928785 /// XM_003134474	---	0005576 // extracellular region // inferred from electronic annotation	0030414 // peptidase inhibitor activity // inferred from electronic annotation
Ssc.5764.2.S1_at	WDR45L	WDR45-like	BP139032	gb:BP139032 /DB_XREF=gi:40386773 /DB_XREF=BP139032 /CLONE=LVRM10029D04 /TID=Ssc.5764.2 /CNT=4 /FEA=EST /TIER=ConsEnd /STK=0 /UG=Ssc.5764 /UG_TITLE=Transcribed locus, highly similar to XP_340955.1 similar to RIKEN cDNA 0610008N23; D16Bwg0193e; DNA segment, Chr 16, Brigham & Womens Genetics 0193 expressed (Rattus norvegicus) /REP_ORG=S. scrofa	100462760	chr12:297010-304666 (-) // 82.75 //	---	NP_001177225	NM_001190296	---	---	---
Ssc.15629.1.S1_at	WDR3	WD repeat domain 3	BF443163	gb:BF443163 /DB_XREF=gi:11503255 /DB_XREF=260554 /TID=Ssc.15629.1 /CNT=13 /FEA=EST /TIER=ConsEnd /STK=0 /UG=Ssc.15629 /UG_TITLE=Transcribed locus, highly similar to NP_006775.1 WD repeat domain 3 (Homo sapiens) /REP_ORG=S. scrofa	100154556	chr4:106902580-106909802 (-) // 89.3 //	chr4|4	XP_001929213	XM_001929178	---	---	---
Ssc.11528.1.A1_at	VWA5A	von Willebrand factor A domain containing 5A	BI186168	gb:BI186168 /DB_XREF=gi:14660577 /DB_XREF=UNL-P-FN-bz-c-04-0-UNL.s2 /CLONE=UNL-P-FN-bz-c-04-0-UNL /TID=Ssc.11528.1 /CNT=3 /FEA=EST /TIER=ConsEnd /STK=0 /UG=Ssc.11528 /UG_TITLE=Transcribed locus /REP_ORG=S. scrofa	100515913	chr9:49738473-49738789 (+) // 94.33 //	---	XP_003130043	XM_003129995	---	---	---
Ssc.309.1.S1_at	VTN	vitronectin	D61396	gb:D61396.1 /DB_XREF=gi:1754490 /TID=Ssc.309.1 /CNT=885 /FEA=FLmRNA /TIER=FL+Stack /STK=6 /LL=397192 /UG_GENE=VTN /UG=Ssc.309 /DEF=Porcine mRNA for vitronectin, complete cds. /PROD=vitronectin /FL=gb:D61396.1 gb:D63145.1 /REP_ORG=S. scrofa	397192	---	---	NP_999269	NM_214104	0006955 // immune response // inferred from electronic annotation /// 0007155 // cell adhesion // inferred from electronic annotation	0005576 // extracellular region // inferred from electronic annotation /// 0005615 // extracellular space // inferred from electronic annotation	0005044 // scavenger receptor activity // inferred from electronic annotation /// 0008201 // heparin binding // inferred from electronic annotation /// 0030247 // polysaccharide binding // inferred from electronic annotation
Ssc.19160.1.S1_at	VPS72	vacuolar protein sorting 72 homolog (S. cerevisiae)	CO942278	gb:CO942278 /DB_XREF=gi:51309037 /DB_XREF=UMC-p2mm1-002-e12 /TID=Ssc.19160.1 /CNT=9 /FEA=EST /TIER=ConsEnd /STK=2 /UG=Ssc.19160 /UG_TITLE=Transcribed locus, highly similar to NP_005988.1 transcription factor-like 1 (Homo sapiens) /REP_ORG=S. scrofa	100153061	chr4:102016633-102028315 (+) // 96.02 //	chr4|4	XP_001929689	XM_001929654	---	---	---
Ssc.27424.1.A1_at	VPS72	vacuolar protein sorting 72 homolog (S. cerevisiae)	CN159089	gb:CN159089 /DB_XREF=gi:46173519 /DB_XREF=948119 /TID=Ssc.27424.1 /CNT=8 /FEA=EST /TIER=ConsEnd /STK=4 /UG=Ssc.27424 /UG_TITLE=Transcribed locus, highly similar to NP_033362.1 transcription factor-like 1 (Mus musculus) /REP_ORG=S. scrofa	100153061	chr4:102020714-102021705 (+) // 60.14 //	chr4|4	XP_001929689	XM_001929654	---	---	---
Ssc.10875.1.A1_at	VPS28	vacuolar protein sorting 28 homolog (S. cerevisiae)	BF713415	gb:BF713415 /DB_XREF=gi:12012890 /DB_XREF=MI-P-O2-adw-e-12-1-UM.s1 /CLONE=MI-P-O2-adw-e-12-1-UM /TID=Ssc.10875.1 /CNT=1 /FEA=EST /TIER=ConsEnd /STK=0 /UG=Ssc.10875 /UG_TITLE=Transcribed locus, moderately similar to NP_057292.1 vacuolar protein sorting 28 (yeast) (Homo sapiens) /REP_ORG=S. scrofa	100154859	chr4:484323-484626 (+) // 84.73 //	chr4|4	XP_001927493	XM_001927458	---	---	---
Ssc.20621.1.S1_at	VPS26B	vacuolar protein sorting 26 homolog B (S. pombe)	AW486217	gb:AW486217 /DB_XREF=gi:7056323 /DB_XREF=71490 /TID=Ssc.20621.1 /CNT=24 /FEA=EST /TIER=ConsEnd /STK=0 /UG=Ssc.20621 /UG_TITLE=Transcribed locus /REP_ORG=S. scrofa	100192441	chr9:59361619-59363367 (+) // 97.43 //	---	NP_001131106	NM_001137634	0007034 // vacuolar transport // inferred from electronic annotation	0030904 // retromer complex // inferred from electronic annotation	---
Ssc.14682.1.A1_at	VCAN	Versican	BQ599301	gb:BQ599301 /DB_XREF=gi:21546027 /DB_XREF=MI-P-E4-aik-a-11-1-UM.s1 /CLONE=MI-P-E4-aik-a-11-1-UM /TID=Ssc.14682.1 /CNT=1 /FEA=EST /TIER=ConsEnd /STK=0 /UG=Ssc.14682 /UG_TITLE=Transcribed locus, highly similar to NP_004376.2 chondroitin sulfate proteoglycan 2 (versican) (Homo sapiens) /REP_ORG=S. scrofa	397328	chr2:81146153-81146493 (+) // 94.96 //	---	XP_003123810	XM_003123762	0007155 // cell adhesion // inferred from electronic annotation /// 0008347 // glial cell migration // inferred from electronic annotation	---	0005488 // binding // inferred from electronic annotation /// 0005540 // hyaluronic acid binding // inferred from electronic annotation
Ssc.15263.1.S1_at	VARS	valyl-tRNA synthetase	CK466213	gb:CK466213 /DB_XREF=gi:40837490 /DB_XREF=937396 /TID=Ssc.15263.1 /CNT=8 /FEA=EST /TIER=ConsEnd /STK=2 /UG=Ssc.15263 /UG_TITLE=Transcribed locus, highly similar to XP_373419.2 valyl-tRNA synthetase 2-like (Homo sapiens) /REP_ORG=S. scrofa	100144457	chr7:27370294-27373768 (+) // 98.52 //	chr7|7	NP_001116686	NM_001123214	0006412 // translation // inferred from electronic annotation /// 0006418 // tRNA aminoacylation for protein translation // inferred from electronic annotation /// 0006438 // valyl-tRNA aminoacylation // inferred from electronic annotation	0005737 // cytoplasm // inferred from electronic annotation /// 0005739 // mitochondrion // inferred from electronic annotation	0000166 // nucleotide binding // inferred from electronic annotation /// 0004812 // aminoacyl-tRNA ligase activity // inferred from electronic annotation /// 0004832 // valine-tRNA ligase activity // inferred from electronic annotation /// 0005524 // ATP binding // inferred from electronic annotation /// 0016874 // ligase activity // inferred from electronic annotation
Ssc.15821.1.A1_at	UTY	ubiquitously transcribed tetratricopeptide repeat gene, Y-linked	AF133338	gb:AF133338.1 /DB_XREF=gi:13491118 /TID=Ssc.15821.1 /CNT=2 /FEA=mRNA /TIER=ConsEnd /STK=0 /LL=396706 /UG_GENE=UTY /UG=Ssc.15821 /UG_TITLE=Ubiquitous TPR motif protein UTY /DEF=Sus scrofa ubiquitous TPR motif protein UTY (UTY) mRNA, partial cds. /REP_ORG=S. scrofa	396706	---	chrY|Y	---	---	---	---	0005488 // binding // inferred from electronic annotation
Ssc.4631.1.A1_at	USP30	ubiquitin specific peptidase 30	AW312936	gb:AW312936 /DB_XREF=gi:6728806 /DB_XREF=5349 /TID=Ssc.4631.1 /CNT=3 /FEA=EST /TIER=ConsEnd /STK=0 /UG=Ssc.4631 /UG_TITLE=Transcribed locus /REP_ORG=S. scrofa	100153782	chr14:42043422-42043760 (-) // 89.89 //	chr14|14	XP_001929319	XM_001929284	---	---	---
Ssc.26407.1.S1_at	USP28	ubiquitin specific peptidase 28	CK457349	gb:CK457349 /DB_XREF=gi:40828630 /DB_XREF=921641 /TID=Ssc.26407.1 /CNT=5 /FEA=EST /TIER=ConsEnd /STK=0 /UG=Ssc.26407 /UG_TITLE=Transcribed locus /REP_ORG=S. scrofa	100519614	chr9:40379522-40380544 (-) // 96.28 //	---	XP_003129913	XM_003129865	---	---	---
Ssc.336.1.S1_at	USP18	ubiquitin specific peptidase 18	NM_213826	gb:NM_213826.1 /DB_XREF=gi:47523195 /GEN=UBP /TID=Ssc.336.1 /CNT=12 /FEA=FLmRNA /TIER=FL+Stack /STK=6 /LL=396777 /UG=Ssc.336 /DEF=Sus scrofa ubiquitin-specific protease (UBP), mRNA. /PROD=ubiquitin-specific protease /FL=gb:NM_213826.1 gb:AF134195.1 /REP_ORG=S. scrofa	396777	chr5:66010877-66016094 (-) // 65.55 //	---	NP_998991	NM_213826	0006511 // ubiquitin-dependent protein catabolic process // inferred from electronic annotation /// 0032020 // ISG15-protein conjugation // inferred from electronic annotation	---	0004221 // ubiquitin thiolesterase activity // inferred from electronic annotation /// 0008233 // peptidase activity // inferred from electronic annotation /// 0019785 // ISG15-specific protease activity // inferred from electronic annotation
Ssc.24456.1.A1_at	USP1	ubiquitin specific peptidase 1	CK457262	gb:CK457262 /DB_XREF=gi:40828543 /DB_XREF=921542 /TID=Ssc.24456.1 /CNT=2 /FEA=EST /TIER=ConsEnd /STK=1 /UG=Ssc.24456 /UG_TITLE=Transcribed locus, highly similar to NP_666256.2 ubiquitin specific protease 1 (Mus musculus) /REP_ORG=S. scrofa	100523071	chr6:106106953-106107851 (-) // 98.35 //	---	XP_003128001	XM_003127953	---	---	---
Ssc.16365.1.S1_at	UPK3A	uroplakin 3A	CK452028	gb:CK452028 /DB_XREF=gi:40799242 /DB_XREF=907617 /TID=Ssc.16365.1 /CNT=19 /FEA=mRNA /TIER=ConsEnd /STK=1 /LL=397558 /UG_GENE=UPK3A /UG=Ssc.16365 /UG_TITLE=Uroplakin 3 /REP_ORG=S. scrofa	397558	chr5:725848-734689 (-) // 96.54 //	---	XP_003126017	XM_003125969	0000902 // cell morphogenesis // inferred from electronic annotation /// 0001822 // kidney development // inferred from electronic annotation /// 0006833 // water transport // inferred from electronic annotation /// 0015840 // urea transport // inferred from electronic annotation /// 0030855 // epithelial cell differentiation // inferred from electronic annotation /// 0055075 // potassium ion hom…	0016324 // apical plasma membrane // inferred from electronic annotation	---
Ssc.9434.1.A1_at	UPK1B	Uroplakin 1B	BI400224	gb:BI400224 /DB_XREF=gi:15179285 /DB_XREF=MI-P-AY1-nqn-h-01-0-UI.s1 /CLONE=MI-P-AY1-nqn-h-01-0-UI /TID=Ssc.9434.1 /CNT=2 /FEA=EST /TIER=ConsEnd /STK=0 /UG=Ssc.9434 /UG_TITLE=Transcribed locus /REP_ORG=S. scrofa	100144488	chr13:105626113-105626433 (-) // 93.84 //	---	NP_001116684	NM_001123212	0030855 // epithelial cell differentiation // inferred from electronic annotation	0016020 // membrane // inferred from electronic annotation /// 0016021 // integral to membrane // inferred from electronic annotation	---
Ssc.5636.1.S1_at	UNC5B	unc-5 homolog B (C. elegans)	BX923169	gb:BX923169 /DB_XREF=gi:41140017 /DB_XREF=BX923169 /CLONE=scan0024d.k.14 /TID=Ssc.5636.1 /CNT=7 /FEA=EST /TIER=ConsEnd /STK=1 /UG=Ssc.5636 /UG_TITLE=Transcribed locus, highly similar to NP_071543.1 transmembrane receptor Unc5H2 (Rattus norvegicus) /REP_ORG=S. scrofa	733600	chr14:77385231-77387219 (+) // 98.73 //	---	NP_001038014	NM_001044549	0007165 // signal transduction // inferred from electronic annotation	---	0004872 // receptor activity // inferred from electronic annotation /// 0005515 // protein binding // inferred from electronic annotation
Ssc.3447.1.S1_at	ULK3	unc-51-like kinase 3 (C. elegans)	CK456053	gb:CK456053 /DB_XREF=gi:40803267 /DB_XREF=916693 /TID=Ssc.3447.1 /CNT=19 /FEA=EST /TIER=Stack /STK=11 /UG=Ssc.3447 /UG_TITLE=Transcribed locus /REP_ORG=S. scrofa	100520750	chr7:64206701-64207564 (+) // 89.52 //	---	XP_003128538	XM_003128490	---	---	---
Ssc.16350.1.S1_at	UCP2	uncoupling protein 2 (mitochondrial, proton carrier)	NM_214289	gb:NM_214289.1 /DB_XREF=gi:47523641 /GEN=UCP2 /TID=Ssc.16350.1 /CNT=45 /FEA=FLmRNA /TIER=FL /STK=2 /LL=397549 /UG=Ssc.16350 /DEF=Sus scrofa uncoupling protein homolog (UCP2), mRNA. /PROD=uncoupling protein homolog /FL=gb:AF036757.1 gb:NM_214289.1 /REP_ORG=S. scrofa	397549	chr9:8041049-8048064 (-) // 99.46 //	chr9p24-p21|9	NP_999454	NM_214289	0006810 // transport // inferred from electronic annotation /// 0006839 // mitochondrial transport // inferred from electronic annotation /// 0055085 // transmembrane transport // inferred from electronic annotation	0005739 // mitochondrion // inferred from electronic annotation /// 0005743 // mitochondrial inner membrane // inferred from electronic annotation /// 0016020 // membrane // inferred from electronic annotation /// 0016021 // integral to membrane // inferr	0005488 // binding // inferred from electronic annotation
Ssc.8201.3.A1_at	UCHL5	Ubiquitin carboxyl-terminal hydrolase L5	CB483001	gb:CB483001 /DB_XREF=gi:29289387 /DB_XREF=jns02_B01.r /TID=Ssc.8201.3 /CNT=1 /FEA=EST /TIER=ConsEnd /STK=1 /UG=Ssc.8201 /UG_TITLE=Transcribed locus, highly similar to NP_057068.1 ubiquitin carboxyl-terminal hydrolase L5 (Homo sapiens) /REP_ORG=S. scrofa	100144472	chr10:1753345-1764261 (+) // 46.83 //	---	NP_001116682	NM_001123210	0006511 // ubiquitin-dependent protein catabolic process // inferred from electronic annotation /// 0016579 // protein deubiquitination // inferred from sequence or structural similarity	0000502 // proteasome complex // inferred from electronic annotation /// 0005622 // intracellular // inferred from electronic annotation /// 0005634 // nucleus // inferred from electronic annotation /// 0005634 // nucleus // inferred from sequence or stru	0004221 // ubiquitin thiolesterase activity // inferred from electronic annotation /// 0004843 // ubiquitin-specific protease activity // inferred from sequence or structural similarity /// 0008233 // peptidase activity // inferred from electronic annotation /// 0008234 // cysteine-type peptidase activity // inferred from electronic annotation /// 0016787 // hydrolase activity // inferred from el…
Ssc.8201.2.A1_at	UCHL5	Ubiquitin carboxyl-terminal hydrolase L5	BQ602868	gb:BQ602868 /DB_XREF=gi:21549594 /DB_XREF=MI-P-NA-aer-d-03-1-UM.s1 /CLONE=MI-P-NA-aer-d-03-1-UM /TID=Ssc.8201.2 /CNT=3 /FEA=EST /TIER=ConsEnd /STK=0 /UG=Ssc.8201 /UG_TITLE=Transcribed locus, highly similar to NP_057068.1 ubiquitin carboxyl-terminal hydrolase L5 (Homo sapiens) /REP_ORG=S. scrofa	100144472	chr10:1732068-1732409 (+) // 94.71 // /// chr10:1651101-1651442 (-) // 94.71 //	---	NP_001116682	NM_001123210	0006511 // ubiquitin-dependent protein catabolic process // inferred from electronic annotation /// 0016579 // protein deubiquitination // inferred from sequence or structural similarity	0000502 // proteasome complex // inferred from electronic annotation /// 0005622 // intracellular // inferred from electronic annotation /// 0005634 // nucleus // inferred from electronic annotation /// 0005634 // nucleus // inferred from sequence or stru	0004221 // ubiquitin thiolesterase activity // inferred from electronic annotation /// 0004843 // ubiquitin-specific protease activity // inferred from sequence or structural similarity /// 0008233 // peptidase activity // inferred from electronic annotation /// 0008234 // cysteine-type peptidase activity // inferred from electronic annotation /// 0016787 // hydrolase activity // inferred from el…
Ssc.2673.2.S1_at	UBE3B	ubiquitin protein ligase E3B	BF189816	gb:BF189816 /DB_XREF=gi:11073185 /DB_XREF=235534 /TID=Ssc.2673.2 /CNT=4 /FEA=EST /TIER=ConsEnd /STK=0 /UG=Ssc.2673 /UG_TITLE=Transcribed locus, highly similar to NP_569733.2 ubiquitin protein ligase E3B (Homo sapiens) /REP_ORG=S. scrofa	100157435	chr14:41613356-41614233 (-) // 99.2 //	chr14|14	XP_001929245	XM_001929210	---	---	---
Ssc.27540.2.S1_at	UBE2C	ubiquitin-conjugating enzyme E2C	CN166809	gb:CN166809 /DB_XREF=gi:46181239 /DB_XREF=998503 /TID=Ssc.27540.2 /CNT=8 /FEA=EST /TIER=ConsEnd /STK=2 /UG=Ssc.27540 /UG_TITLE=Transcribed locus, highly similar to NP_008950.1 ubiquitin-conjugating enzyme E2C (Homo sapiens) /REP_ORG=S. scrofa	100153133	chr17:50082598-50085700 (+) // 99.13 //	chr17|17	XP_001928868 /// XP_003134523	XM_001928833 /// XM_003134475	---	---	---
Ssc.27893.2.S1_a_at	TZP	transcription factor TZP	CK459720	gb:CK459720 /DB_XREF=gi:40831001 /DB_XREF=929935 /TID=Ssc.27893.2 /CNT=6 /FEA=EST /TIER=ConsEnd /STK=0 /UG=Ssc.27893 /UG_TITLE=Transcribed locus, highly similar to NP_057520.2 chromosome 20 open reading frame 104 (Homo sapiens) /REP_ORG=S. scrofa	449527	chr17:41227188-41337281 (+) // 69.87 //	---	XP_003134469	XM_003134421	---	0005622 // intracellular // inferred from electronic annotation	0003676 // nucleic acid binding // inferred from electronic annotation /// 0003677 // DNA binding // inferred from electronic annotation /// 0008270 // zinc ion binding // inferred from electronic annotation
Ssc.19784.1.A1_at	TYW3	tRNA-yW synthesizing protein 3 homolog (S. cerevisiae)	CO993751	gb:CO993751 /DB_XREF=gi:51353025 /DB_XREF=UMC-pd0fol-005-h04 /TID=Ssc.19784.1 /CNT=3 /FEA=EST /TIER=ConsEnd /STK=2 /UG=Ssc.19784 /UG_TITLE=Transcribed locus /REP_ORG=S. scrofa	733652	chr6:97005709-97006121 (-) // 97.63 //	---	NP_001038048	NM_001044583	0008033 // tRNA processing // inferred from electronic annotation	---	0008168 // methyltransferase activity // inferred from electronic annotation /// 0016740 // transferase activity // inferred from electronic annotation
Ssc.507.1.A1_at	TYROBP	TYRO protein tyrosine kinase binding protein	AF152021	gb:AF152021.1 /DB_XREF=gi:5911356 /TID=Ssc.507.1 /CNT=4 /FEA=FLmRNA /TIER=FL /STK=1 /LL=397405 /UG_GENE=TYROBP /UG=Ssc.507 /DEF=Sus scrofa immunoreceptor DAP12 mRNA, complete cds. /PROD=immunoreceptor DAP12 /FL=gb:AF152021.1 /REP_ORG=S. scrofa	397405	chr6:30466059-30469348 (-) // 93.55 //	---	NP_999367	NM_214202	---	0016020 // membrane // inferred from electronic annotation /// 0016021 // integral to membrane // inferred from electronic annotation	0005515 // protein binding // inferred from electronic annotation
Ssc.1630.1.S1_at	TYRO3	TYRO3 protein tyrosine kinase	CK454217	gb:CK454217 /DB_XREF=gi:40801431 /DB_XREF=911499 /TID=Ssc.1630.1 /CNT=26 /FEA=EST /TIER=Stack /STK=8 /UG=Ssc.1630 /UG_TITLE=Transcribed locus, highly similar to NP_058788.1 TYRO3 protein tyrosine kinase 3 (Rattus norvegicus) /REP_ORG=S. scrofa	100515870	chr1:136221763-136226549 (-) // 99.09 //	---	XP_003121628	XM_003121580	---	---	---
Ssc.23549.2.S1_at	TXLNG	taxilin gamma	BX914444	gb:BX914444 /DB_XREF=gi:41131223 /DB_XREF=BX914444 /CLONE=scan0001f.c.06 /TID=Ssc.23549.2 /CNT=2 /FEA=EST /TIER=ConsEnd /STK=1 /UG=Ssc.23549 /UG_TITLE=Transcribed locus, highly similar to NP_849266.1 CXORF15 (Mus musculus) /REP_ORG=S. scrofa	100518815	chrX:12770671-12771362 (+) // 95.57 //	---	XP_003135003	XM_003134955	---	---	---
Ssc.15876.1.A1_at	TUFT1	tuftelin 1	AF030318	gb:AF030318.1 /DB_XREF=gi:4103949 /TID=Ssc.15876.1 /CNT=1 /FEA=mRNA /TIER=ConsEnd /STK=0 /LL=397240 /UG_GENE=TUFT1 /UG=Ssc.15876 /UG_TITLE=Tuftelin /DEF=Sus scrofa tuftelin mRNA, partial cds. /REP_ORG=S. scrofa	397240	chr4:101605505-101615759 (+) // 99.47 // /// chr4:101381937-101392188 (-) // 99.47 //	chr4|4	XP_001927905	XM_001927870	0031214 // biomineral tissue development // inferred from electronic annotation	0005576 // extracellular region // inferred from electronic annotation	---
Ssc.29036.1.S1_at	TUBA4A	tubulin, alpha 4a	BP166195	gb:BP166195 /DB_XREF=gi:40415668 /DB_XREF=BP166195 /CLONE=THY010105F06 /TID=Ssc.29036.1 /CNT=33 /FEA=EST /TIER=ConsEnd /STK=0 /UG=Ssc.29036 /UG_TITLE=Transcribed locus /REP_ORG=S. scrofa	100151951	chr15:114288092-114290168 (-) // 87.84 //	chr15|15	XP_001928370	XM_001928335	---	---	---
Ssc.2531.1.S1_at	TTYH2	tweety homolog 2 (Drosophila)	BF198613	gb:BF198613 /DB_XREF=gi:11089910 /DB_XREF=248511 /TID=Ssc.2531.1 /CNT=12 /FEA=EST /TIER=ConsEnd /STK=0 /UG=Ssc.2531 /UG_TITLE=Transcribed locus /REP_ORG=S. scrofa	100516219	chr12:4892775-4893557 (-) // 88.76 //	---	XP_003131288	XM_003131240	---	---	---
Ssc.22674.1.S1_at	TSTD2	thiosulfate sulfurtransferase (rhodanese)-like domain containing 2	BX926168	gb:BX926168 /DB_XREF=gi:41143016 /DB_XREF=BX926168 /CLONE=scan0022d.g.09 /TID=Ssc.22674.1 /CNT=3 /FEA=EST /TIER=ConsEnd /STK=0 /UG=Ssc.22674 /UG_TITLE=Transcribed locus, moderately similar to NP_640339.3 chromosome 9 open reading frame 97 (Homo sapiens) /REP_ORG=S. scrofa	100522417	chr1:250961458-250972559 (+) // 83.41 //	---	XP_003122072	XM_003122024	---	---	---
Ssc.2642.1.S1_at	TSTD1	thiosulfate sulfurtransferase (rhodanese)-like domain containing 1	BX666077	gb:BX666077 /DB_XREF=gi:37855810 /DB_XREF=BX666077 /CLONE=scag0006c.f.01 /TID=Ssc.2642.1 /CNT=110 /FEA=EST /TIER=Stack /STK=8 /UG=Ssc.2642 /UG_TITLE=Transcribed locus, highly similar to NP_003303.2 thiosulfate sulfurtransferase (rhodanese) (Homo sapiens) /REP_ORG=S. scrofa	100153230	chr5:7059810-7069527 (-) // 98.62 //	chr5|5	XP_001926338	XM_001926303	---	---	---
Ssc.2515.2.S1_at	TSC2	tuberous sclerosis 2	BI403831	gb:BI403831 /DB_XREF=gi:15182892 /DB_XREF=MI-P-CP1-nwu-c-03-0-UI.s1 /CLONE=MI-P-CP1-nwu-c-03-0-UI /TID=Ssc.2515.2 /CNT=14 /FEA=EST /TIER=ConsEnd /STK=0 /UG=Ssc.2515 /UG_TITLE=Transcribed locus, highly similar to NP_066399.1 tuberous sclerosis 2 (Homo sapiens) /REP_ORG=S. scrofa	100505408	chr3:36446732-36451003 (+) // 98.94 //	---	---	---	---	---	---
Ssc.30016.2.A1_at	TSC1	tuberous sclerosis 1	CF360114	gb:CF360114 /DB_XREF=gi:34157508 /DB_XREF=821418 /TID=Ssc.30016.2 /CNT=1 /FEA=EST /TIER=ConsEnd /STK=1 /UG=Ssc.30016 /UG_TITLE=Transcribed locus /REP_ORG=S. scrofa	100154726	chr1:288298122-288300081 (-) // 98.94 //	chr1|1	XP_003122313	XM_003122265	---	---	---
Ssc.30016.1.S1_at	TSC1	tuberous sclerosis 1	CF181552	gb:CF181552 /DB_XREF=gi:33293328 /DB_XREF=818394 /TID=Ssc.30016.1 /CNT=5 /FEA=EST /TIER=ConsEnd /STK=0 /UG=Ssc.30016 /UG_TITLE=Transcribed locus /REP_ORG=S. scrofa	100154726	chr1:288306142-288306508 (-) // 71.35 //	chr1|1	XP_003122313	XM_003122265	---	---	---
Ssc.393.1.S1_at	TRPC3	transient receptor potential cation channel, subfamily C, member 3	AF420483	gb:AF420483.1 /DB_XREF=gi:20146543 /TID=Ssc.393.1 /CNT=1 /FEA=mRNA /TIER=ConsEnd /STK=0 /LL=397210 /UG_GENE=TRPC3 /UG=Ssc.393 /UG_TITLE=Oocyte transient receptor potential channel /DEF=Sus scrofa oocyte transient receptor potential channel mRNA, partial cds. /REP_ORG=S. scrofa	397210	chr8:87699677-87703900 (+) // 93.99 //	---	NP_001139221	NM_001145749	0006810 // transport // inferred from electronic annotation /// 0006811 // ion transport // inferred from electronic annotation /// 0006816 // calcium ion transport // inferred from electronic annotation /// 0055085 // transmembrane transport // inferred from electronic annotation	0005887 // integral to plasma membrane // inferred from electronic annotation /// 0016020 // membrane // inferred from electronic annotation /// 0016021 // integral to membrane // inferred from electronic annotation	0004872 // receptor activity // inferred from electronic annotation /// 0005216 // ion channel activity // inferred from electronic annotation /// 0005262 // calcium channel activity // inferred from electronic annotation /// 0005515 // protein binding // inferred from electronic annotation
Ssc.24451.1.S1_at	TRPC1	transient receptor potential cation channel, subfamily C, member 1	AJ680599	gb:AJ680599 /DB_XREF=gi:49413186 /DB_XREF=AJ680599 /CLONE=C0001788_I21 /TID=Ssc.24451.1 /CNT=5 /FEA=EST /TIER=ConsEnd /STK=0 /UG=Ssc.24451 /UG_TITLE=Transcribed locus, highly similar to NP_003295.1 transient receptor potential cation channel, subfamily C, member 1 (Homo sapiens) /REP_ORG=S. scrofa	100156938	chr13:68098009-68099397 (+) // 99.78 //	chr13|13	NP_001139223	NM_001145751	0006810 // transport // inferred from electronic annotation /// 0006811 // ion transport // inferred from electronic annotation /// 0006816 // calcium ion transport // inferred from electronic annotation /// 0055085 // transmembrane transport // inferred from electronic annotation	0016020 // membrane // inferred from electronic annotation /// 0016021 // integral to membrane // inferred from electronic annotation	0004872 // receptor activity // inferred from electronic annotation /// 0005216 // ion channel activity // inferred from electronic annotation /// 0005262 // calcium channel activity // inferred from electronic annotation
Ssc.27628.1.A1_at	TRMT6	tRNA methyltransferase 6 homolog (S. cerevisiae)	CN165900	gb:CN165900 /DB_XREF=gi:46180330 /DB_XREF=996745 /TID=Ssc.27628.1 /CNT=2 /FEA=EST /TIER=ConsEnd /STK=1 /UG=Ssc.27628 /UG_TITLE=Transcribed locus, highly similar to NP_057023.2 CGI-09 protein (Homo sapiens) /REP_ORG=S. scrofa	100155529	chr17:13919988-13920637 (-) // 99.85 //	chr17|17	XP_001927431	XM_001927396	---	---	---
Ssc.17276.3.S1_a_at	TRMT6	tRNA methyltransferase 6 homolog (S. cerevisiae)	BE013689	gb:BE013689 /DB_XREF=gi:8274671 /DB_XREF=125123 /TID=Ssc.17276.3 /CNT=5 /FEA=EST /TIER=ConsEnd /STK=0 /UG=Ssc.17276 /UG_TITLE=Transcribed locus, highly similar to NP_057023.2 CGI-09 protein (Homo sapiens) /REP_ORG=S. scrofa	100155529	chr17:13917411-13919737 (-) // 96.36 //	chr17|17	XP_001927431	XM_001927396	---	---	---
Ssc.15803.1.S1_at	TRKB	TrkB protein	BP171877	gb:BP171877 /DB_XREF=gi:40421350 /DB_XREF=BP171877 /CLONE=UTR010030E09 /TID=Ssc.15803.1 /CNT=13 /FEA=mRNA /TIER=ConsEnd /STK=0 /LL=397185 /UG_GENE=TRKB /UG=Ssc.15803 /UG_TITLE=TrkB protein /REP_ORG=S. scrofa	397185	chr10:29145112-29145913 (+) // 48.98 //	---	---	---	0001570 // vasculogenesis // inferred from electronic annotation /// 0007631 // feeding behavior // inferred from electronic annotation /// 0014047 // glutamate secretion // inferred from electronic annotation /// 0019222 // regulation of metabolic process // inferred from electronic annotation /// 0042490 // mechanoreceptor differentiation // inferred from electronic annotation /// 0046548 // re…	0005829 // cytosol // inferred from electronic annotation /// 0005886 // plasma membrane // inferred from electronic annotation /// 0043195 // terminal button // inferred from electronic annotation	0005515 // protein binding // inferred from electronic annotation
Ssc.848.1.S1_at	TRIP13	thyroid hormone receptor interactor 13	CN163300	gb:CN163300 /DB_XREF=gi:46177730 /DB_XREF=952790 /TID=Ssc.848.1 /CNT=25 /FEA=EST /TIER=Stack /STK=9 /UG=Ssc.848 /UG_TITLE=Transcribed locus, highly similar to NP_004228.1 thyroid hormone receptor interactor 13 (Homo sapiens) /REP_ORG=S. scrofa	100337674	---	---	NP_001182300	NM_001195371	---	---	---
Ssc.22520.1.A1_at	TRIM55	tripartite motif-containing 55	CF795586	gb:CF795586 /DB_XREF=gi:37800159 /DB_XREF=891754 /TID=Ssc.22520.1 /CNT=1 /FEA=EST /TIER=ConsEnd /STK=1 /UG=Ssc.22520 /UG_TITLE=Transcribed locus /REP_ORG=S. scrofa	100152010	chr4:71076696-71076974 (-) // 97.89 //	chr4|4	XP_001928861 /// XP_001928866	XM_001928826 /// XM_001928831	---	---	---
Ssc.23988.1.A1_at	TRAM1	translocation associated membrane protein 1	CK451779	gb:CK451779 /DB_XREF=gi:40798993 /DB_XREF=907341 /TID=Ssc.23988.1 /CNT=4 /FEA=EST /TIER=ConsEnd /STK=2 /UG=Ssc.23988 /UG_TITLE=Transcribed locus, highly similar to XP_232596.2 similar to TRAM1 (Rattus norvegicus) /REP_ORG=S. scrofa	100151996	chr4:66926942-66928072 (+) // 99.3 //	chr4|4	XP_001924653	XM_001924618	---	---	---
Ssc.19728.1.S1_at	TRAF5	TNF receptor-associated factor 5	BP172413	gb:BP172413 /DB_XREF=gi:40421886 /DB_XREF=BP172413 /CLONE=UTR010038F09 /TID=Ssc.19728.1 /CNT=3 /FEA=mRNA /TIER=ConsEnd /STK=0 /LL=396616 /UG_GENE=TRAF5 /UG=Ssc.19728 /UG_TITLE=TNF receptor associated factor 5 /REP_ORG=S. scrofa	396616	chr9:124194720-124202103 (-) // 67.17 //	---	XP_003130466	XM_003130418	0016567 // protein ubiquitination // inferred from electronic annotation	---	0004842 // ubiquitin-protein ligase activity // inferred from electronic annotation /// 0004872 // receptor activity // inferred from electronic annotation /// 0005515 // protein binding // inferred from electronic annotation /// 0008270 // zinc ion binding // inferred from electronic annotation /// 0046872 // metal ion binding // inferred from electronic annotation
Ssc.30287.1.A1_at	TRA2B	Transformer 2 beta homolog (Drosophila)	CO989829	gb:CO989829 /DB_XREF=gi:51349103 /DB_XREF=UMC-pd3end3-021-h12 /TID=Ssc.30287.1 /CNT=3 /FEA=EST /TIER=ConsEnd /STK=3 /UG=Ssc.30287 /UG_TITLE=Transcribed locus /REP_ORG=S. scrofa	768108	---	---	NP_001070689	NM_001077221	---	---	0000166 // nucleotide binding // inferred from electronic annotation /// 0003676 // nucleic acid binding // inferred from electronic annotation
Ssc.20571.2.S1_at	TPM2	tropomyosin 2 (beta)	CF180239	gb:CF180239 /DB_XREF=gi:33292015 /DB_XREF=815316 /TID=Ssc.20571.2 /CNT=25 /FEA=EST /TIER=Stack /STK=9 /LL=396693 /UG_GENE=TPM2 /UG=Ssc.20571 /UG_TITLE=Beta-tropomyosin /REP_ORG=S. scrofa	396693	chr1:247494571-247497837 (-) // 99.93 //	chr1q23-q27|1	NP_001123419	NM_001129947	---	---	---
Ssc.19638.1.S1_at	TN-X	tenascin-X	CF359969	gb:CF359969 /DB_XREF=gi:34157216 /DB_XREF=821260 /TID=Ssc.19638.1 /CNT=10 /FEA=mRNA /TIER=ConsEnd /STK=1 /UG=Ssc.19638 /UG_TITLE=Tenascin-X (TN-X gene) /REP_ORG=S. scrofa	445520	chr7:27910971-27913665 (-) // 99.03 //	---	NP_001116676	NM_001123204	0006629 // lipid metabolic process // inferred from electronic annotation /// 0006631 // fatty acid metabolic process // inferred from electronic annotation /// 0006641 // triglyceride metabolic process // inferred from electronic annotation /// 0007160 // cell-matrix adhesion // inferred from electronic annotation /// 0007165 // signal transduction // inferred from electronic annotation /// 0016…	0005576 // extracellular region // inferred from electronic annotation /// 0005578 // proteinaceous extracellular matrix // inferred from electronic annotation /// 0005615 // extracellular space // inferred from electronic annotation	0005102 // receptor binding // inferred from electronic annotation /// 0005518 // collagen binding // inferred from electronic annotation /// 0008201 // heparin binding // inferred from electronic annotation
Ssc.29902.1.A1_at	TNPO3	transportin 3	CO939162	gb:CO939162 /DB_XREF=gi:51305921 /DB_XREF=UMC-pd20fet-011-a11 /TID=Ssc.29902.1 /CNT=1 /FEA=EST /TIER=ConsEnd /STK=1 /UG=Ssc.29902 /UG_TITLE=Transcribed locus /REP_ORG=S. scrofa	100515455	chr18:17829314-17829723 (+) // 90.82 //	---	XP_003134730	XM_003134682	---	---	---
Ssc.16219.1.S1_at	TNP2	transition protein 2	X57989	gb:X57989.1 /DB_XREF=gi:429146 /TID=Ssc.16219.1 /CNT=8 /FEA=mRNA /TIER=ConsEnd /STK=0 /UG=Ssc.16219 /UG_TITLE=Transition protein 2 /DEF=S.scrofa mRNA for transition protein 2 (TNP2). /REP_ORG=S. scrofa	406180	---	chr3p13-cent|3	---	---	0007275 // multicellular organismal development // inferred from electronic annotation /// 0007283 // spermatogenesis // inferred from electronic annotation /// 0030154 // cell differentiation // inferred from electronic annotation	0000786 // nucleosome // inferred from electronic annotation /// 0005634 // nucleus // inferred from electronic annotation	0003677 // DNA binding // inferred from electronic annotation /// 0046872 // metal ion binding // inferred from electronic annotation
Ssc.18535.1.S1_a_at	TNNT3	troponin T type 3 (skeletal, fast)	AB176599	gb:AB176599.1 /DB_XREF=gi:46389780 /GEN=tnnt3 /TID=Ssc.18535.1 /CNT=28 /FEA=FLmRNA /TIER=FL+Stack /STK=6 /LL=414906 /UG=Ssc.18535 /DEF=Sus scrofa tnnt3 mRNA for troponin T fast skeletal muscle type, complete cds, isoform fTnT117. /PROD=troponin T fast skeletal muscle type /FL=gb:AB176597.1 gb:AB176601.1 gb:AB176596.1 gb:AB176600.1 gb:AB176595.1 gb:AB176599.1 /REP_ORG=S. scrofa	414906	---	---	NP_001001863	NM_001001863	---	---	---
Ssc.7535.1.S1_at	TNNT1	troponin T type 1 (skeletal, slow)	AB118908	gb:AB118908.1 /DB_XREF=gi:34393189 /GEN=tnnt1 /TID=Ssc.7535.1 /CNT=10 /FEA=FLmRNA /TIER=FL /STK=2 /LL=396579 /UG=Ssc.7535 /DEF=Sus scrofa tnnt1 mRNA for troponin T slow type isoform sTnT1, complete cds. /PROD=troponin T slow type isoform sTnT1 /FL=gb:AB118909.1 gb:AB118908.1 /REP_ORG=S. scrofa	396579	---	---	NP_998913	NM_213748	---	---	---
Ssc.20584.2.S1_a_at	TNNI2	troponin I type 2 (skeletal, fast)	AJ604638	gb:AJ604638 /DB_XREF=gi:50072656 /DB_XREF=AJ604638 /CLONE=07B04et7 /TID=Ssc.20584.2 /CNT=9 /FEA=EST /TIER=ConsEnd /STK=0 /UG=Ssc.20584 /UG_TITLE=Transcribed locus, highly similar to NP_058881.1 troponin 1, type 2 (Rattus norvegicus) /REP_ORG=S. scrofa	606751	---	---	NP_001027530	NM_001032359	---	---	---
Ssc.2609.1.S1_at	TNNI1	troponin I type 1 (skeletal, slow)	NM_213912	gb:NM_213912.1 /DB_XREF=gi:47522663 /GEN=TNNI1 /TID=Ssc.2609.1 /CNT=31 /FEA=FLmRNA /TIER=FL+Stack /STK=10 /LL=396947 /UG=Ssc.2609 /DEF=Sus scrofa troponin I (TNNI1), mRNA. /PROD=troponin I /FL=gb:AY282922.1 gb:NM_213912.1 /REP_ORG=S. scrofa	396947	---	---	NP_999077	NM_213912	---	---	---
Ssc.1283.1.S1_at	TNNC2	troponin C type 2 (fast)	NM_001001862	gb:NM_001001862.1 /DB_XREF=gi:49274640 /GEN=TNNC2 /TID=Ssc.1283.1 /CNT=62 /FEA=FLmRNA /TIER=FL+Stack /STK=29 /LL=414905 /UG=Ssc.1283 /DEF=Sus scrofa troponin C2 (TNNC2), mRNA. /PROD=troponin C2 /FL=gb:AY575058.1 gb:NM_001001862.1 /REP_ORG=S. scrofa	414905	chr17:50089641-50092955 (-) // 96.96 //	chr17|17	NP_001001862	NM_001001862	0003009 // skeletal muscle contraction // inferred from electronic annotation	0005861 // troponin complex // inferred from electronic annotation	0003779 // actin binding // inferred from electronic annotation /// 0005509 // calcium ion binding // inferred from electronic annotation
Ssc.3085.1.S1_at	TNNC1	troponin C type 1 (slow)	CK449959	gb:CK449959 /DB_XREF=gi:40797173 /DB_XREF=893566 /TID=Ssc.3085.1 /CNT=26 /FEA=EST /TIER=Stack /STK=11 /UG=Ssc.3085 /UG_TITLE=Transcribed locus, highly similar to NP_003271.1 troponin C, slow (Homo sapiens) /REP_ORG=S. scrofa	100156435	chr13:29205582-29207030 (-) // 83.62 //	chr13|13	NP_001123715	NM_001130243	0006937 // regulation of muscle contraction // inferred from electronic annotation /// 0032972 // regulation of muscle filament sliding speed // inferred from electronic annotation /// 0043462 // regulation of ATPase activity // inferred from electronic annotation /// 0055010 // ventricular cardiac muscle tissue morphogenesis // inferred from electronic annotation /// 0060048 // cardiac muscle co…	0005861 // troponin complex // inferred from electronic annotation	0005509 // calcium ion binding // inferred from electronic annotation /// 0005515 // protein binding // inferred from electronic annotation /// 0031013 // troponin I binding // inferred from electronic annotation /// 0031014 // troponin T binding // inferred from electronic annotation /// 0042803 // protein homodimerization activity // inferred from electronic annotation /// 0048306 // calcium-de…
Ssc.12829.1.A1_at	TNFSF10	Tumor necrosis factor (ligand) superfamily, member 10	BI403819	gb:BI403819 /DB_XREF=gi:15182880 /DB_XREF=MI-P-CP1-nwu-b-02-0-UI.s1 /CLONE=MI-P-CP1-nwu-b-02-0-UI /TID=Ssc.12829.1 /CNT=1 /FEA=EST /TIER=ConsEnd /STK=1 /UG=Ssc.12829 /UG_TITLE=Transcribed locus, weakly similar to XP_342191.1 similar to ORF4 (Rattus norvegicus) /REP_ORG=S. scrofa	406191	---	---	NP_001019867	NM_001024696	0006955 // immune response // inferred from electronic annotation	0005615 // extracellular space // inferred from electronic annotation /// 0016020 // membrane // inferred from electronic annotation	0005125 // cytokine activity // inferred from electronic annotation /// 0005164 // tumor necrosis factor receptor binding // inferred from electronic annotation /// 0005515 // protein binding // inferred from electronic annotation
Ssc.24234.2.S1_at	TNFAIP8	tumor necrosis factor, alpha-induced protein 8	BP459271	gb:BP459271 /DB_XREF=gi:40474190 /DB_XREF=BP459271 /CLONE=OVRM10166E11 /TID=Ssc.24234.2 /CNT=2 /FEA=EST /TIER=ConsEnd /STK=0 /UG=Ssc.24234 /UG_TITLE=Transcribed locus, highly similar to XP_225940.2 similar to TNF-induced protein (Rattus norvegicus) /REP_ORG=S. scrofa	100499232	chr2:111684543-111725340 (+) // 100.0 //	---	---	---	---	---	---
Ssc.16209.1.S1_at	TNC	tenascin C	NM_214230	gb:NM_214230.1 /DB_XREF=gi:47523543 /GEN=TNC /TID=Ssc.16209.1 /CNT=18 /FEA=FLmRNA /TIER=FL /STK=1 /LL=397460 /UG=Ssc.16209 /DEF=Sus scrofa tenascin C (TNC), mRNA. /PROD=tenascin C /FL=gb:NM_214230.1 /REP_ORG=S. scrofa	397460	chr1:268415189-268657861 (-) // 99.29 //	chr1q21.1-q21.3|1	NP_999395	NM_214230	0007155 // cell adhesion // inferred from electronic annotation /// 0007165 // signal transduction // inferred from electronic annotation /// 0007528 // neuromuscular junction development // inferred from electronic annotation /// 0009611 // response to wounding // inferred from electronic annotation /// 0060739 // mesenchymal-epithelial cell signaling involved in prostate gland development // in…	0005576 // extracellular region // inferred from electronic annotation /// 0005578 // proteinaceous extracellular matrix // inferred from electronic annotation /// 0005604 // basement membrane // inferred from electronic annotation	0005102 // receptor binding // inferred from electronic annotation /// 0045545 // syndecan binding // inferred from electronic annotation
Ssc.27304.1.S1_at	TMSB4X	thymosin beta 4, X-linked	BI327092	gb:BI327092 /DB_XREF=gi:15416795 /DB_XREF=AR073B11IBMBB11F /TID=Ssc.27304.1 /CNT=13 /FEA=EST /TIER=ConsEnd /STK=0 /UG=Ssc.27304 /UG_TITLE=Transcribed locus, highly similar to NP_066932.1 thymosin, beta 4, X-linked (Homo sapiens) /REP_ORG=S. scrofa	100216317	chrX:8602744-8603690 (+) // 66.62 //	---	NP_001135463	NM_001141991	0007010 // cytoskeleton organization // inferred from electronic annotation /// 0030036 // actin cytoskeleton organization // inferred from electronic annotation /// 0042989 // sequestering of actin monomers // inferred from electronic annotation	0005737 // cytoplasm // inferred from electronic annotation	0003779 // actin binding // inferred from electronic annotation
Ssc.298.1.S1_at	TMPRSS15	transmembrane protease, serine 15	NM_001001259	gb:NM_001001259.1 /DB_XREF=gi:47575833 /GEN=PRSS7 /TID=Ssc.298.1 /CNT=3 /FEA=FLmRNA /TIER=FL /STK=2 /LL=397152 /UG=Ssc.298 /DEF=Sus scrofa enteropeptidase, light chain (L chain) (PRSS7), mRNA. /PROD=enteropeptidase, light chain (L chain) /FL=gb:NM_001001259.1 gb:D30799.1 /REP_ORG=S. scrofa	397152	chr13:131806791-131950627 (-) // 82.46 //	---	NP_001001259	NM_001001259	0006508 // proteolysis // inferred from electronic annotation	0016020 // membrane // inferred from electronic annotation /// 0016021 // integral to membrane // inferred from electronic annotation	0003824 // catalytic activity // inferred from electronic annotation /// 0004252 // serine-type endopeptidase activity // inferred from electronic annotation /// 0005044 // scavenger receptor activity // inferred from electronic annotation /// 0008233 // peptidase activity // inferred from electronic annotation /// 0008236 // serine-type peptidase activity // inferred from electronic annotation /…
Ssc.16363.1.S1_at	TMOD3	tropomodulin 3 (ubiquitous)	NM_214294	gb:NM_214294.1 /DB_XREF=gi:47523649 /GEN=TMOD3 /TID=Ssc.16363.1 /CNT=17 /FEA=FLmRNA /TIER=FL /STK=2 /LL=397556 /UG=Ssc.16363 /DEF=Sus scrofa ubiquitous tropomodulin U-Tmod (TMOD3), mRNA. /PROD=ubiquitous tropomodulin U-Tmod /FL=gb:NM_214294.1 gb:AF237632.1 /REP_ORG=S. scrofa	397556	chr1:124727328-124773384 (-) // 95.14 //	---	NP_999459	NM_214294	---	0005856 // cytoskeleton // inferred from electronic annotation	0005523 // tropomyosin binding // inferred from electronic annotation
Ssc.24100.2.S1_at	TMEM70	transmembrane protein 70	CK455298	gb:CK455298 /DB_XREF=gi:40802512 /DB_XREF=915875 /TID=Ssc.24100.2 /CNT=3 /FEA=EST /TIER=ConsEnd /STK=1 /UG=Ssc.24100 /UG_TITLE=Transcribed locus, weakly similar to NP_060336.3 hypothetical protein FLJ20533 (Homo sapiens) /REP_ORG=S. scrofa	100155813	chr4:64147315-64147813 (-) // 68.03 //	chr4|4	XP_001927531	XM_001927496	---	---	---
Ssc.11253.1.A1_at	TMEM209	transmembrane protein 209	BI181189	gb:BI181189 /DB_XREF=gi:14655598 /DB_XREF=UNL-P-FN-ad-d-07-0-UNL.s1 /CLONE=UNL-P-FN-ad-d-07-0-UNL /TID=Ssc.11253.1 /CNT=1 /FEA=EST /TIER=ConsEnd /STK=0 /UG=Ssc.11253 /UG_TITLE=Transcribed locus, highly similar to NP_116231.1 hypothetical protein FLJ14803 (Homo sapiens) /REP_ORG=S. scrofa	100516476	chr18:16885124-16885899 (+) // 93.71 //	---	XP_003134736	XM_003134688	---	---	---
Ssc.17238.1.A1_at	TMEM110	transmembrane protein 110	BM083182	gb:BM083182 /DB_XREF=gi:16933609 /DB_XREF=EST027 /CLONE=pM042 /TID=Ssc.17238.1 /CNT=4 /FEA=EST /TIER=ConsEnd /STK=4 /UG=Ssc.17238 /UG_TITLE=Transcribed locus, moderately similar to XP_371644.1 musculoskeletal, embryonic nuclear protein 1 (Homo sapiens) /REP_ORG=S. scrofa	100153598	chr13:29594743-29596459 (+) // 96.73 //	chr13|13	XP_001925693	XM_001925658	---	---	---
Ssc.19235.1.A1_at	TMEFF2	transmembrane protein with EGF-like and two follistatin-like domains 2	CF365812	gb:CF365812 /DB_XREF=gi:34168788 /DB_XREF=836463 /TID=Ssc.19235.1 /CNT=4 /FEA=EST /TIER=ConsEnd /STK=1 /UG=Ssc.19235 /UG_TITLE=Transcribed locus, highly similar to NP_057276.2 transmembrane protein with EGF-like and two follistatin-like domains 2 (Homo sapiens) /REP_ORG=S. scrofa	654831	chr15:91055445-91174138 (-) // 60.97 //	---	XP_003133602	XM_003133554	---	---	---
Ssc.17635.2.S1_at	TM6SF1	transmembrane 6 superfamily member 1	BX924562	gb:BX924562 /DB_XREF=gi:41141410 /DB_XREF=BX924562 /CLONE=scan0017d.g.20 /TID=Ssc.17635.2 /CNT=5 /FEA=EST /TIER=ConsEnd /STK=0 /UG=Ssc.17635 /UG_TITLE=Transcribed locus, highly similar to NP_075379.1 transmembrane 6 superfamily member 1 (Homo sapiens) /REP_ORG=S. scrofa	100155238	chr7:57860820-57869218 (-) // 96.52 //	chr7|7	XP_001929179 /// XP_003128499	XM_001929144 /// XM_003128451	---	---	---
Ssc.22011.1.S1_at	TLR6	toll-like receptor 6	NM_213760	gb:NM_213760.1 /DB_XREF=gi:47523319 /GEN=TLR-6 /TID=Ssc.22011.1 /CNT=7 /FEA=FLmRNA /TIER=FL /STK=0 /LL=396621 /UG=Ssc.22011 /DEF=Sus scrofa toll-like receptor 6 (TLR-6), mRNA. /PROD=toll-like receptor 6 /FL=gb:AB085936.1 gb:NM_213760.1 /REP_ORG=S. scrofa	396621	chr8:25567054-25569548 (+) // 99.76 // /// chr8:25723106-25725600 (-) // 99.76 //	---	NP_998925	NM_213760	0006955 // immune response // inferred from electronic annotation /// 0007165 // signal transduction // inferred from electronic annotation /// 0045087 // innate immune response // inferred from electronic annotation	0016020 // membrane // inferred from electronic annotation /// 0016021 // integral to membrane // inferred from electronic annotation /// 0031224 // intrinsic to membrane // inferred from electronic annotation	0004872 // receptor activity // inferred from electronic annotation /// 0004888 // transmembrane receptor activity // inferred from electronic annotation /// 0005515 // protein binding // inferred from electronic annotation
Ssc.25160.1.S1_at	TLN1	talin 1	CK461686	gb:CK461686 /DB_XREF=gi:40832967 /DB_XREF=932427 /TID=Ssc.25160.1 /CNT=6 /FEA=EST /TIER=ConsEnd /STK=3 /UG=Ssc.25160 /UG_TITLE=Transcribed locus, highly similar to NP_006280.2 talin 1 (Homo sapiens) /REP_ORG=S. scrofa	100157220	chr1:247531488-247535260 (-) // 98.53 //	chr1|1	---	XR_045662	---	---	---
Ssc.13037.1.A1_at	TLK1	tousled-like kinase 1	BQ603870	gb:BQ603870 /DB_XREF=gi:21550596 /DB_XREF=MI-P-CP1-nza-f-06-0-UI.s1 /CLONE=MI-P-CP1-nza-f-06-0-UI /TID=Ssc.13037.1 /CNT=1 /FEA=EST /TIER=ConsEnd /STK=1 /UG=Ssc.13037 /UG_TITLE=Transcribed locus, highly similar to NP_036422.3 tousled-like kinase 1 (Homo sapiens) /REP_ORG=S. scrofa	100157412	chr15:72397247-72405078 (-) // 96.36 //	chr15|15	XP_001927925	XM_001927890	---	---	---
Ssc.16022.1.S1_at	TIGD4	tigger transposable element-derived protein 4	NM_214164	gb:NM_214164.1 /DB_XREF=gi:47523415 /GEN=TIGD4 /TID=Ssc.16022.1 /CNT=2 /FEA=FLmRNA /TIER=FL /STK=1 /LL=397327 /UG=Ssc.16022 /DEF=Sus scrofa similar to tigger transposable element derived 4 (TIGD4), mRNA. /PROD=similar to tigger transposable element derived4 /FL=gb:NM_214164.1 /REP_ORG=S. scrofa	397327	---	---	NP_999329	NM_214164	---	---	0003676 // nucleic acid binding // inferred from electronic annotation
Ssc.6634.2.S1_at	THY1	Thy-1 cell surface antigen	CF177769	gb:CF177769 /DB_XREF=gi:33289545 /DB_XREF=806281 /TID=Ssc.6634.2 /CNT=7 /FEA=EST /TIER=ConsEnd /STK=0 /UG=Ssc.6634 /UG_TITLE=Transcribed locus, moderately similar to NP_006279.2 Thy-1 co-transcribed (Homo sapiens) /REP_ORG=S. scrofa	100271931	chr9:45310603-45310813 (-) // 61.4 //	---	NP_001139601	NM_001146129	0001525 // angiogenesis // inferred from electronic annotation /// 0046549 // retinal cone cell development // inferred from electronic annotation /// 0050860 // negative regulation of T cell receptor signaling pathway // inferred from electronic annotation	0005783 // endoplasmic reticulum // inferred from electronic annotation /// 0009897 // external side of plasma membrane // inferred from electronic annotation /// 0030425 // dendrite // inferred from electronic annotation /// 0031362 // anchored to extern	0005178 // integrin binding // inferred from electronic annotation /// 0005515 // protein binding // inferred from electronic annotation
Ssc.10471.1.A1_at	THUMPD2	THUMP domain containing 2	BF702214	gb:BF702214 /DB_XREF=gi:11987622 /DB_XREF=MI-P-A2-aaq-c-11-1-UM.s1 /CLONE=MI-P-A2-aaq-c-11-1-UM /TID=Ssc.10471.1 /CNT=4 /FEA=EST /TIER=ConsEnd /STK=0 /UG=Ssc.10471 /UG_TITLE=Transcribed locus, moderately similar to XP_128791.2 THUMP domain containing 2 (Mus musculus) /REP_ORG=S. scrofa	100517336	chr3:93694733-93696166 (+) // 98.48 //	---	XP_003125254 /// XP_003125255	XM_003125206 /// XM_003125207	---	---	---
Ssc.11559.2.A1_at	THBS3	thrombospondin 3	CF792724	gb:CF792724 /DB_XREF=gi:37797285 /DB_XREF=885691 /TID=Ssc.11559.2 /CNT=3 /FEA=EST /TIER=ConsEnd /STK=3 /UG=Ssc.11559 /UG_TITLE=Transcribed locus, highly similar to NP_009043.1 thrombospondin 3 (Homo sapiens) /REP_ORG=S. scrofa	100155108	chr4:98702465-98702941 (+) // 97.73 //	chr4|4	XP_001926879	XM_001926844	---	---	---
Ssc.11559.1.A1_at	THBS3	thrombospondin 3	BI233986	gb:BI233986 /DB_XREF=gi:14702429 /DB_XREF=UNL-P-FN-aj-b-03-0-UNL.s1 /CLONE=UNL-P-FN-aj-b-03-0-UNL /TID=Ssc.11559.1 /CNT=3 /FEA=EST /TIER=ConsEnd /STK=3 /UG=Ssc.11559 /UG_TITLE=Transcribed locus, highly similar to NP_009043.1 thrombospondin 3 (Homo sapiens) /REP_ORG=S. scrofa	100155108	chr4:98700101-98700963 (+) // 100.0 //	chr4|4	XP_001926879	XM_001926844	---	---	---
Ssc.924.2.A1_at	THBS1	Thrombospondin 1	BQ601960	gb:BQ601960 /DB_XREF=gi:21548686 /DB_XREF=MI-P-HO-aga-g-02-1-UM.s1 /CLONE=MI-P-HO-aga-g-02-1-UM /TID=Ssc.924.2 /CNT=10 /FEA=EST /TIER=ConsEnd /STK=0 /UG=Ssc.924 /UG_TITLE=Transcribed locus, moderately similar to NP_035710.1 thrombospondin 1 (Mus musculus) /REP_ORG=S. scrofa	492313	chr1:138127922-138128522 (-) // 93.31 //	---	XP_001927477	XM_001927442	0000187 // activation of MAPK activity // inferred from electronic annotation /// 0001937 // negative regulation of endothelial cell proliferation // inferred from electronic annotation /// 0001953 // negative regulation of cell-matrix adhesion // inferred from electronic annotation /// 0002040 // sprouting angiogenesis // inferred from electronic annotation /// 0002544 // chronic inflammatory re…	0005576 // extracellular region // inferred from electronic annotation /// 0005577 // fibrinogen complex // inferred from electronic annotation /// 0005615 // extracellular space // inferred from electronic annotation /// 0009897 // external side of plasm	0001786 // phosphatidylserine binding // inferred from electronic annotation /// 0001968 // fibronectin binding // inferred from electronic annotation /// 0005178 // integrin binding // inferred from electronic annotation /// 0005509 // calcium ion binding // inferred from electronic annotation /// 0005515 // protein binding // inferred from electronic annotation /// 0008201 // heparin binding //…
Ssc.20711.1.S1_at	THBD	thrombomodulin	BX676135	gb:BX676135 /DB_XREF=gi:38010270 /DB_XREF=BX676135 /CLONE=scac0036i.o.11 /TID=Ssc.20711.1 /CNT=4 /FEA=EST /TIER=ConsEnd /STK=2 /UG=Ssc.20711 /UG_TITLE=Transcribed locus /REP_ORG=S. scrofa	100157642	chr17:31687125-31687713 (-) // 97.84 //	chr17|17	NP_001124204	NM_001130732	0007565 // female pregnancy // inferred from electronic annotation /// 0007596 // blood coagulation // inferred from electronic annotation /// 0009790 // embryo development // inferred from electronic annotation	0009986 // cell surface // inferred from electronic annotation /// 0016020 // membrane // inferred from electronic annotation	0004888 // transmembrane receptor activity // inferred from electronic annotation /// 0005488 // binding // inferred from electronic annotation /// 0005509 // calcium ion binding // inferred from electronic annotation /// 0005515 // protein binding // inferred from electronic annotation
Ssc.7323.1.S1_at	TGS1	trimethylguanosine synthase 1	CK459624	gb:CK459624 /DB_XREF=gi:40830905 /DB_XREF=929833 /TID=Ssc.7323.1 /CNT=2 /FEA=EST /TIER=ConsEnd /STK=0 /UG=Ssc.7323 /UG_TITLE=Transcribed locus, highly similar to NP_079107.5 nuclear receptor coactivator 6 interacting protein (Homo sapiens) /REP_ORG=S. scrofa	100157730	---	chr4|4	XP_001927911	XM_001927876	---	---	---
Ssc.4253.1.S1_at	TGFBR3	transforming growth factor, beta receptor III	NM_214272	gb:NM_214272.1 /DB_XREF=gi:47523609 /GEN=TGFBR3 /TID=Ssc.4253.1 /CNT=5 /FEA=FLmRNA /TIER=FL /STK=2 /LL=397512 /UG=Ssc.4253 /DEF=Sus scrofa transforming growth factor-beta type III receptor (TGFBR3), mRNA. /PROD=transforming growth factor-beta type IIIreceptor /FL=gb:L07595.1 gb:NM_214272.1 /REP_ORG=S. scrofa	397512	chr4:129336686-129506172 (+) // 96.44 //	---	NP_999437	NM_214272	0001837 // epithelial to mesenchymal transition // inferred from sequence or structural similarity /// 0006955 // immune response // inferred from sequence or structural similarity /// 0007165 // signal transduction // non-traceable author statement /// 0007179 // transforming growth factor beta receptor signaling pathway // inferred from sequence or structural similarity /// 0007243 // intracell…	0005576 // extracellular region // inferred from electronic annotation /// 0005578 // proteinaceous extracellular matrix // inferred from electronic annotation /// 0005886 // plasma membrane // inferred from electronic annotation /// 0009897 // external s	0004872 // receptor activity // inferred from electronic annotation /// 0005024 // transforming growth factor beta receptor activity // inferred from sequence or structural similarity /// 0005160 // transforming growth factor beta receptor binding // inferred from sequence or structural similarity /// 0005539 // glycosaminoglycan binding // traceable author statement /// 0008201 // heparin bindin…
Ssc.92.1.A1_at	TGFB2	transforming growth factor, beta 2	BQ604617	gb:BQ604617 /DB_XREF=gi:21551343 /DB_XREF=MI-P-CP1-nzc-h-04-0-UI.s1 /CLONE=MI-P-CP1-nzc-h-04-0-UI /TID=Ssc.92.1 /CNT=6 /FEA=mRNA /TIER=ConsEnd /STK=0 /LL=397084 /UG_GENE=TGFB2 /UG=Ssc.92 /UG_TITLE=Transforming growth factor beta 2 /REP_ORG=S. scrofa	397084	chr10:8390284-8417645 (-) // 46.11 //	chr10p16|10	XP_003130547	XM_003130499	0000902 // cell morphogenesis // inferred from sequence or structural similarity /// 0001654 // eye development // inferred from sequence or structural similarity /// 0001707 // mesoderm formation // traceable author statement /// 0001942 // hair follicle development // inferred from sequence or structural similarity /// 0007507 // heart development // inferred from sequence or structural similar…	0005576 // extracellular region // inferred from electronic annotation /// 0005576 // extracellular region // inferred from sequence or structural similarity /// 0030424 // axon // inferred from sequence or structural similarity /// 0043025 // neuronal ce	0001540 // beta-amyloid binding // inferred from sequence or structural similarity /// 0005102 // receptor binding // inferred from sequence or structural similarity /// 0005160 // transforming growth factor beta receptor binding // inferred from electronic annotation /// 0005160 // transforming growth factor beta receptor binding // inferred from sequence or structural similarity /// 0008083 // …
Ssc.76.1.S1_a_at	TGFB1	transforming growth factor, beta 1	M23703	gb:M23703.1 /DB_XREF=gi:755044 /GEN=TGF-beta-1 /TID=Ssc.76.1 /CNT=1 /FEA=FLmRNA /TIER=FL /STK=1 /LL=397078 /UG=Ssc.76 /DEF=Sus scrofa transforming growth factor beta-1 mRNA, complete cds. /PROD=transforming growth factor-beta-1 /FL=gb:M23703.1 /REP_ORG=S. scrofa	397078	chr6:34049779-34054626 (-) // 38.49 //	chr6q11-q21|6	NP_999180	NM_214015	0000122 // negative regulation of transcription from RNA polymerase II promoter // inferred from electronic annotation /// 0001657 // ureteric bud development // inferred from electronic annotation /// 0001933 // negative regulation of protein phosphorylation // inferred from electronic annotation /// 0001934 // positive regulation of protein phosphorylation // inferred from electronic annotation…	0005576 // extracellular region // inferred from electronic annotation /// 0005578 // proteinaceous extracellular matrix // inferred from electronic annotation /// 0005578 // proteinaceous extracellular matrix // inferred from sequence or structural simil	0005114 // type II transforming growth factor beta receptor binding // inferred from electronic annotation /// 0005160 // transforming growth factor beta receptor binding // inferred from electronic annotation /// 0005515 // protein binding // inferred from electronic annotation /// 0005515 // protein binding // inferred from physical interaction /// 0008083 // growth factor activity // inferred …
Ssc.76.3.S1_a_at	TGFB1	transforming growth factor, beta 1	CF368013	gb:CF368013 /DB_XREF=gi:34173118 /DB_XREF=852604 /TID=Ssc.76.3 /CNT=6 /FEA=mRNA /TIER=ConsEnd /STK=1 /LL=397078 /UG_GENE=TGF-BETA-1 /UG=Ssc.76 /UG_TITLE=Transforming growth factor-beta-1 /REP_ORG=S. scrofa	397078	chr6:34049779-34054277 (-) // 51.71 //	chr6q11-q21|6	NP_999180	NM_214015	0000122 // negative regulation of transcription from RNA polymerase II promoter // inferred from electronic annotation /// 0001657 // ureteric bud development // inferred from electronic annotation /// 0001933 // negative regulation of protein phosphorylation // inferred from electronic annotation /// 0001934 // positive regulation of protein phosphorylation // inferred from electronic annotation…	0005576 // extracellular region // inferred from electronic annotation /// 0005578 // proteinaceous extracellular matrix // inferred from electronic annotation /// 0005578 // proteinaceous extracellular matrix // inferred from sequence or structural simil	0005114 // type II transforming growth factor beta receptor binding // inferred from electronic annotation /// 0005160 // transforming growth factor beta receptor binding // inferred from electronic annotation /// 0005515 // protein binding // inferred from electronic annotation /// 0005515 // protein binding // inferred from physical interaction /// 0008083 // growth factor activity // inferred …
Ssc.1426.1.S1_at	TFAP2C	transcription factor AP-2 gamma (activating enhancer binding protein 2 gamma)	BG609515	gb:BG609515 /DB_XREF=gi:13659494 /DB_XREF=323396 /TID=Ssc.1426.1 /CNT=5 /FEA=EST /TIER=ConsEnd /STK=0 /UG=Ssc.1426 /UG_TITLE=Transcribed locus /REP_ORG=S. scrofa	100144525	chr17:59708641-59709204 (+) // 95.59 //	---	NP_001116673	NM_001123201	0006355 // regulation of transcription, DNA-dependent // inferred from electronic annotation	0005634 // nucleus // inferred from electronic annotation	0003677 // DNA binding // inferred from electronic annotation /// 0003700 // sequence-specific DNA binding transcription factor activity // inferred from electronic annotation /// 0005515 // protein binding // inferred from electronic annotation /// 0046983 // protein dimerization activity // inferred from electronic annotation
Ssc.17350.1.S1_at	TFAP2B	transcription factor AP-2 beta (activating enhancer binding protein 2 beta)	AJ555153	gb:AJ555153.1 /DB_XREF=gi:32400231 /TID=Ssc.17350.1 /CNT=1 /FEA=mRNA /TIER=ConsEnd /STK=0 /LL=399526 /UG_GENE=TFAP2B /UG=Ssc.17350 /UG_TITLE=Transcription factor AP-2 beta /DEF=Sus scrofa partial mRNA for putative activating enhancer binding protein 2 (AP2 gene). /REP_ORG=S. scrofa	399526	---	---	---	---	0006355 // regulation of transcription, DNA-dependent // inferred from electronic annotation	0005634 // nucleus // inferred from electronic annotation	0003700 // sequence-specific DNA binding transcription factor activity // inferred from electronic annotation
Ssc.21208.1.S1_at	TFAP2A	Transcription factor AP-2 alpha (activating enhancer binding protein 2 alpha)	BX666581	gb:BX666581 /DB_XREF=gi:37856299 /DB_XREF=BX666581 /CLONE=scag0010c.g.06 /TID=Ssc.21208.1 /CNT=3 /FEA=EST /TIER=ConsEnd /STK=2 /UG=Ssc.21208 /UG_TITLE=Transcribed locus, highly similar to NP_035677.2 transcription factor AP-2, alpha (Mus musculus) /REP_ORG=S. scrofa	100049668	chr7:7642345-7648987 (+) // 89.81 //	---	XP_001924601 /// XP_001924634 /// XP_001924657	XM_001924566 /// XM_001924599 /// XM_001924622	0006355 // regulation of transcription, DNA-dependent // inferred from electronic annotation /// 0006357 // regulation of transcription from RNA polymerase II promoter // inferred from electronic annotation /// 0021506 // anterior neuropore closure // inferred from electronic annotation /// 0030501 // positive regulation of bone mineralization // inferred from electronic annotation /// 0048701 //…	0005634 // nucleus // inferred from electronic annotation	0003677 // DNA binding // inferred from electronic annotation /// 0003700 // sequence-specific DNA binding transcription factor activity // inferred from electronic annotation /// 0005515 // protein binding // inferred from electronic annotation /// 0046983 // protein dimerization activity // inferred from electronic annotation
Ssc.28446.1.S1_at	TET1	tet oncogene 1	CN029282	gb:CN029282 /DB_XREF=gi:48723818 /DB_XREF=UMC-pblivp1-016-e04 /TID=Ssc.28446.1 /CNT=6 /FEA=EST /TIER=ConsEnd /STK=3 /UG=Ssc.28446 /UG_TITLE=Transcribed locus, highly similar to NP_085128.1 CXXC finger 6 (Homo sapiens) /REP_ORG=S. scrofa	100153073	chr14:74789610-74828820 (+) // 99.88 //	chr14|14	XP_001928338	XM_001928303	---	---	---
Ssc.26281.1.S1_at	TENC1	tensin like C1 domain containing phosphatase (tensin 2)	BX924359	gb:BX924359 /DB_XREF=gi:41141207 /DB_XREF=BX924359 /CLONE=scan0024d.a.10 /TID=Ssc.26281.1 /CNT=30 /FEA=EST /TIER=ConsEnd /STK=4 /UG=Ssc.26281 /UG_TITLE=Transcribed locus, highly similar to NP_938072.1 tensin like C1 domain containing phosphatase (Homo sapiens) /REP_ORG=S. scrofa	100156301	chr5:16847223-16850129 (+) // 98.9 // /// chr5:16985540-16988453 (-) // 99.41 //	chr5|5	XP_001924501	XM_001924466	---	---	---
Ssc.4753.1.A1_at	TEK	TEK tyrosine kinase, endothelial	CK451939	gb:CK451939 /DB_XREF=gi:40799153 /DB_XREF=907516 /TID=Ssc.4753.1 /CNT=8 /FEA=EST /TIER=ConsEnd /STK=5 /UG=Ssc.4753 /UG_TITLE=Transcribed locus, highly similar to XP_342864.1 endothelial-specific receptor tyrosine kinase (Rattus norvegicus) /REP_ORG=S. scrofa	396729	chr1:205047838-205049670 (-) // 98.04 //	---	XP_001926069	XM_001926034	0001525 // angiogenesis // inferred from electronic annotation /// 0006468 // protein phosphorylation // inferred from electronic annotation /// 0006916 // anti-apoptosis // inferred from electronic annotation /// 0007160 // cell-matrix adhesion // inferred from electronic annotation /// 0016337 // cell-cell adhesion // inferred from electronic annotation /// 0030097 // hemopoiesis // inferred fr…	0005902 // microvillus // inferred from electronic annotation /// 0009986 // cell surface // inferred from electronic annotation /// 0016020 // membrane // inferred from electronic annotation /// 0016021 // integral to membrane // inferred from electronic	0004713 // protein tyrosine kinase activity // inferred from electronic annotation /// 0004714 // transmembrane receptor protein tyrosine kinase activity // inferred from electronic annotation /// 0004872 // receptor activity // inferred from electronic annotation /// 0005515 // protein binding // inferred from electronic annotation /// 0005524 // ATP binding // inferred from electronic annotatio…
Ssc.15152.2.S1_at	TEF1	transcriptional enhancer factor 1	CN156899	gb:CN156899 /DB_XREF=gi:46171329 /DB_XREF=944336 /TID=Ssc.15152.2 /CNT=4 /FEA=EST /TIER=ConsEnd /STK=0 /UG=Ssc.15152 /UG_TITLE=Transcribed locus, highly similar to NP_068780.1 TEA domain family member 1 (SV40 transcriptional enhancer factor) (Homo sapiens) /REP_ORG=S. scrofa	100216478	chr2:43216439-43252983 (-) // 68.88 //	---	NP_001136141	NM_001142669	0006355 // regulation of transcription, DNA-dependent // inferred from electronic annotation	0005634 // nucleus // inferred from electronic annotation	0003700 // sequence-specific DNA binding transcription factor activity // inferred from electronic annotation
Ssc.4466.1.S1_at	TEC	tec protein tyrosine kinase	BX917464	gb:BX917464 /DB_XREF=gi:41134269 /DB_XREF=BX917464 /CLONE=scan0035d.p.07 /TID=Ssc.4466.1 /CNT=8 /FEA=mRNA /TIER=ConsEnd /STK=5 /LL=404277 /UG_GENE=TEC /UG=Ssc.4466 /UG_TITLE=Tec protein tyrosine kinase /REP_ORG=S. scrofa	404277	chr8:32570940-32573728 (-) // 92.45 //	---	XP_003129008	XM_003128960	0006468 // protein phosphorylation // inferred from electronic annotation /// 0007243 // intracellular protein kinase cascade // inferred from electronic annotation	0005737 // cytoplasm // inferred from electronic annotation	0000166 // nucleotide binding // inferred from electronic annotation /// 0004672 // protein kinase activity // inferred from electronic annotation /// 0004715 // non-membrane spanning protein tyrosine kinase activity // inferred from electronic annotation /// 0005515 // protein binding // inferred from electronic annotation /// 0005524 // ATP binding // inferred from electronic annotation /// 001…
Ssc.19409.1.S1_at	TCF7L2	transcription factor 7-like 2 (T-cell specific, HMG-box)	CF359839	gb:CF359839 /DB_XREF=gi:34156965 /DB_XREF=821114 /TID=Ssc.19409.1 /CNT=2 /FEA=EST /TIER=ConsEnd /STK=1 /UG=Ssc.19409 /UG_TITLE=Transcribed locus /REP_ORG=S. scrofa	100153922	chr14:129394435-129394832 (+) // 98.25 //	chr14|14	XP_001928730 /// XP_003133234 /// XP_003133235 /// XP_003133236 /// XP_003133237	XM_001928695 /// XM_003133186 /// XM_003133187 /// XM_003133188 /// XM_003133189	---	---	---
Ssc.13807.1.S1_at	TCAP	titin-cap (telethonin)	BM190107	gb:BM190107 /DB_XREF=gi:17526070 /DB_XREF=POSM0100001_A07 /TID=Ssc.13807.1 /CNT=8 /FEA=EST /TIER=ConsEnd /STK=3 /UG=Ssc.13807 /UG_TITLE=Transcribed locus, highly similar to NP_003664.1 titin-cap (telethonin) (Homo sapiens) /REP_ORG=S. scrofa	100271745	chr12:20615605-20616849 (+) // 95.69 //	---	NP_001139226	NM_001145754	0001756 // somitogenesis // inferred from electronic annotation /// 0003009 // skeletal muscle contraction // inferred from electronic annotation /// 0007512 // adult heart development // inferred from electronic annotation /// 0030240 // skeletal muscle thin filament assembly // inferred from electronic annotation /// 0030241 // skeletal muscle myosin thick filament assembly // inferred from ele…	0030018 // Z disc // inferred from electronic annotation /// 0031674 // I band // inferred from electronic annotation	0005515 // protein binding // inferred from electronic annotation /// 0031432 // titin binding // inferred from electronic annotation /// 0070080 // titin Z domain binding // inferred from electronic annotation
Ssc.18395.1.A1_at	TBR1	T-box, brain, 1	CN167203	gb:CN167203 /DB_XREF=gi:46181633 /DB_XREF=999318 /TID=Ssc.18395.1 /CNT=10 /FEA=EST /TIER=ConsEnd /STK=3 /UG=Ssc.18395 /UG_TITLE=Transcribed locus /REP_ORG=S. scrofa	100154282	chr15:63432930-63434000 (-) // 98.71 //	chr15|15	XP_001928633	XM_001928598	---	---	---
Ssc.22089.2.S1_at	TAF1B	TATA box binding protein (TBP)-associated factor, RNA polymerase I, B, 63kDa	CF787929	gb:CF787929 /DB_XREF=gi:37792490 /DB_XREF=856621 /TID=Ssc.22089.2 /CNT=3 /FEA=EST /TIER=ConsEnd /STK=1 /UG=Ssc.22089 /UG_TITLE=Transcribed locus, moderately similar to NP_005671.1 TATA box binding protein (TBP)-associated factor, RNA polymerase I, B, 63kDa (Homo sapiens) /REP_ORG=S. scrofa	397176	chr3:117014457-117020782 (+) // 97.49 //	---	XP_003125439	XM_003125391	---	---	---
Ssc.22089.1.A1_at	TAF1B	TATA box binding protein (TBP)-associated factor, RNA polymerase I, B, 63kDa	CF363258	gb:CF363258 /DB_XREF=gi:34163723 /DB_XREF=831104 /TID=Ssc.22089.1 /CNT=3 /FEA=EST /TIER=ConsEnd /STK=3 /UG=Ssc.22089 /UG_TITLE=Transcribed locus, moderately similar to NP_005671.1 TATA box binding protein (TBP)-associated factor, RNA polymerase I, B, 63kDa (Homo sapiens) /REP_ORG=S. scrofa	397176	chr3:117020986-117021335 (+) // 90.65 //	---	XP_003125439	XM_003125391	---	---	---
Ssc.15789.1.A1_at	TAF1B	TATA box binding protein (TBP)-associated factor, RNA polymerase I, B, 63kDa	AJ277993	gb:AJ277993.1 /DB_XREF=gi:8052448 /TID=Ssc.15789.1 /CNT=1 /FEA=mRNA /TIER=ConsEnd /STK=0 /LL=397176 /UG_GENE=TAF1B /UG=Ssc.15789 /UG_TITLE=TATA box binding protein (TBP) associated factor /DEF=Sus scrofa partial TAF1B gene for TATA box binding protein (TBP) associated factor. /REP_ORG=S. scrofa	397176	chr3:116976419-116979655 (-) // 54.83 //	---	XP_003125439	XM_003125391	---	---	---
Ssc.7712.1.A1_at	TACC1	transforming, acidic coiled-coil containing protein 1	CF175482	gb:CF175482 /DB_XREF=gi:33287258 /DB_XREF=799432 /TID=Ssc.7712.1 /CNT=2 /FEA=EST /TIER=ConsEnd /STK=1 /UG=Ssc.7712 /UG_TITLE=Transcribed locus, highly similar to NP_006274.1 transforming, acidic coiled-coil containing protein 1 (Homo sapiens) /REP_ORG=S. scrofa	100523215	chr15:45205856-45206146 (-) // 99.66 //	---	XP_003133411	XM_003133363	---	---	---
Ssc.19565.2.A1_at	TAC3	tachykinin 3	CF362726	gb:CF362726 /DB_XREF=gi:34162669 /DB_XREF=830495 /TID=Ssc.19565.2 /CNT=2 /FEA=EST /TIER=ConsEnd /STK=2 /UG=Ssc.19565 /UG_TITLE=Transcribed locus, moderately similar to NP_033338.1 tachykinin 2 (Mus musculus) /REP_ORG=S. scrofa	492314	chr5:21342447-21342726 (-) // 94.9 //	chr5p12-p11|5	NP_001007197	NM_001007196	---	---	---
Ssc.19565.1.S1_at	TAC3	tachykinin 3	BE235474	gb:BE235474 /DB_XREF=gi:9020192 /DB_XREF=142971 /TID=Ssc.19565.1 /CNT=5 /FEA=EST /TIER=ConsEnd /STK=0 /UG=Ssc.19565 /UG_TITLE=Transcribed locus, moderately similar to NP_033338.1 tachykinin 2 (Mus musculus) /REP_ORG=S. scrofa	492314	chr5:21346056-21350344 (-) // 99.48 //	chr5p12-p11|5	NP_001007197	NM_001007196	---	---	---
Ssc.16063.1.A1_at	T1C19	T1C19 olfactory receptor	AF042020	gb:AF042020.1 /DB_XREF=gi:3273640 /TID=Ssc.16063.1 /CNT=3 /FEA=mRNA /TIER=ConsEnd /STK=0 /LL=397353 /UG_GENE=OLFR24 /UG=Ssc.16063 /UG_TITLE=Olfactory receptor /DEF=Sus scrofa T1C18 olfactory receptor mRNA, partial cds. /REP_ORG=S. scrofa	100499201	chr2:55142578-55143081 (-) // 94.36 //	---	---	---	0007186 // G-protein coupled receptor protein signaling pathway // inferred from electronic annotation	0016021 // integral to membrane // inferred from electronic annotation	0004872 // receptor activity // inferred from electronic annotation /// 0004984 // olfactory receptor activity // inferred from electronic annotation
Ssc.6365.1.A1_at	SYNE1	spectrin repeat containing, nuclear envelope 1	BQ602340	gb:BQ602340 /DB_XREF=gi:21549066 /DB_XREF=MI-P-HO-ahy-e-08-1-UM.s1 /CLONE=MI-P-HO-ahy-e-08-1-UM /TID=Ssc.6365.1 /CNT=11 /FEA=EST /TIER=ConsEnd /STK=5 /UG=Ssc.6365 /UG_TITLE=Transcribed locus, highly similar to NP_598411.1 spectrin repeat containing, nuclear envelope 1 (Homo sapiens) /REP_ORG=S. scrofa	100515591	chr1:15252334-15263639 (+) // 96.68 // /// chr1:15151847-15163518 (+) // 96.68 //	---	XP_003121190	XM_003121142	---	---	---
Ssc.14232.2.S1_at	SYNCRIP	synaptotagmin binding, cytoplasmic RNA interacting protein	BX674666	gb:BX674666 /DB_XREF=gi:38008618 /DB_XREF=BX674666 /CLONE=scac0041i.a.07 /TID=Ssc.14232.2 /CNT=5 /FEA=EST /TIER=ConsEnd /STK=0 /UG=Ssc.14232 /UG_TITLE=Transcribed locus, highly similar to XP_343447.1 similar to Nsap1-pending protein (Rattus norvegicus) /REP_ORG=S. scrofa	100154370	chr1:57016411-57038488 (-) // 99.37 //	chr1|1	XP_001927626	XM_001927591	---	---	---
Ssc.24424.1.A1_at	SUV39H2	suppressor of variegation 3-9 homolog 2 (Drosophila)	CN161389	gb:CN161389 /DB_XREF=gi:46175819 /DB_XREF=950673 /TID=Ssc.24424.1 /CNT=7 /FEA=EST /TIER=ConsEnd /STK=0 /UG=Ssc.24424 /UG_TITLE=Transcribed locus, highly similar to NP_078946.1 suppressor of variegation 3-9 homolog 2 (Drosophila) (Homo sapiens) /REP_ORG=S. scrofa	664651	chr10:44577267-44583624 (+) // 94.18 //	chr10|10	NP_001034836	NM_001039747	0006333 // chromatin assembly or disassembly // inferred from electronic annotation /// 0006338 // chromatin remodeling // inferred from electronic annotation /// 0007140 // male meiosis // inferred from electronic annotation /// 0016568 // chromatin modification // inferred from electronic annotation /// 0051567 // histone H3-K9 methylation // inferred from electronic annotation	0000785 // chromatin // inferred from electronic annotation /// 0005634 // nucleus // inferred from electronic annotation /// 0005720 // nuclear heterochromatin // inferred from electronic annotation	0003682 // chromatin binding // inferred from electronic annotation /// 0005515 // protein binding // inferred from electronic annotation /// 0008168 // methyltransferase activity // inferred from electronic annotation /// 0008270 // zinc ion binding // inferred from electronic annotation /// 0008276 // protein methyltransferase activity // inferred from electronic annotation /// 0016740 // trans…
Ssc.12.1.S1_at	SULT1E1	sulfotransferase family 1E, estrogen-preferring, member 1	NM_213992	gb:NM_213992.1 /DB_XREF=gi:47522809 /GEN=STE /TID=Ssc.12.1 /CNT=2 /FEA=FLmRNA /TIER=FL /STK=2 /LL=397052 /UG=Ssc.12 /DEF=Sus scrofa estrogen sulfotransferase (STE), mRNA. /PROD=estrogen sulfotransferase /FL=gb:NM_213992.1 gb:AF389855.1 /REP_ORG=S. scrofa	397052	---	---	NP_999157	NM_213992	---	---	0008146 // sulfotransferase activity // inferred from electronic annotation /// 0016740 // transferase activity // inferred from electronic annotation
Ssc.1300.1.A1_at	SUGP2	SURP and G patch domain containing 2	CN153567	gb:CN153567 /DB_XREF=gi:46167997 /DB_XREF=940697 /TID=Ssc.1300.1 /CNT=5 /FEA=EST /TIER=ConsEnd /STK=3 /UG=Ssc.1300 /UG_TITLE=Transcribed locus /REP_ORG=S. scrofa	100511863	chr2:63154145-63155127 (-) // 99.8 //	---	XP_003123593	XM_003123545	---	---	---
Ssc.19345.1.A1_at	SUGP2	SURP and G patch domain containing 2	CF367714	gb:CF367714 /DB_XREF=gi:34172525 /DB_XREF=852275 /TID=Ssc.19345.1 /CNT=4 /FEA=EST /TIER=ConsEnd /STK=2 /UG=Ssc.19345 /UG_TITLE=Transcribed locus, moderately similar to NP_055699.1 splicing factor, arginineserine-rich 14 (Homo sapiens) /REP_ORG=S. scrofa	100511863	chr2:63154159-63155534 (-) // 98.74 //	---	XP_003123593	XM_003123545	---	---	---
Ssc.27354.1.S1_at	STXBP5	syntaxin binding protein 5 (tomosyn)	AJ666521	gb:AJ666521 /DB_XREF=gi:49350972 /DB_XREF=AJ666521 /CLONE=C0000037_F18 /TID=Ssc.27354.1 /CNT=12 /FEA=EST /TIER=ConsEnd /STK=0 /UG=Ssc.27354 /UG_TITLE=Transcribed locus /REP_ORG=S. scrofa	100152912	chr1:19212416-19214970 (-) // 99.88 //	chr1|1	XP_001927884 /// XP_003121198	XM_001927849 /// XM_003121150	---	---	---
Ssc.3937.1.S1_at	STMN2	stathmin-like 2	CN154822	gb:CN154822 /DB_XREF=gi:46169252 /DB_XREF=942063 /TID=Ssc.3937.1 /CNT=16 /FEA=EST /TIER=ConsEnd /STK=1 /UG=Ssc.3937 /UG_TITLE=Transcribed locus, highly similar to NP_008960.2 stathmin-like 2 (Homo sapiens) /REP_ORG=S. scrofa	100156768	chr4:59025982-59078405 (-) // 93.4 //	chr4|4	XP_001928591	XM_001928556	---	---	---
Ssc.13915.1.S1_at	STMN2	stathmin-like 2	BX926135	gb:BX926135 /DB_XREF=gi:41142983 /DB_XREF=BX926135 /CLONE=scan0025d.i.24 /TID=Ssc.13915.1 /CNT=2 /FEA=EST /TIER=ConsEnd /STK=0 /UG=Ssc.13915 /UG_TITLE=Transcribed locus /REP_ORG=S. scrofa	100156768	chr4:59025054-59025475 (-) // 91.11 //	chr4|4	XP_001928591	XM_001928556	---	---	---
Ssc.2464.1.S1_at	STC1	Stanniocalcin 1	BI400766	gb:BI400766 /DB_XREF=gi:15179827 /DB_XREF=MI-P-AY1-nqh-d-07-0-UI.s1 /CLONE=MI-P-AY1-nqh-d-07-0-UI /TID=Ssc.2464.1 /CNT=6 /FEA=EST /TIER=ConsEnd /STK=1 /UG=Ssc.2464 /UG_TITLE=Transcribed locus /REP_ORG=S. scrofa	100125345	chr14:7918945-7919762 (-) // 83.88 //	---	NP_001096682	NM_001103212	---	0005576 // extracellular region // inferred from electronic annotation /// 0005615 // extracellular space // inferred from electronic annotation	0005179 // hormone activity // inferred from electronic annotation
Ssc.15914.1.S1_at	STAT4	signal transducer and activator of transcription 4	CA779995	gb:CA779995 /DB_XREF=gi:26017975 /DB_XREF=MPL384_3_L17 /CLONE=pSPORT1 /TID=Ssc.15914.1 /CNT=2 /FEA=mRNA /TIER=ConsEnd /STK=0 /LL=397261 /UG_GENE=STAT4 /UG=Ssc.15914 /UG_TITLE=Signal transducer and activator of transcription 4 (STAT4) /REP_ORG=S. scrofa	397261	chr15:90131444-90136351 (-) // 91.86 //	---	NP_001184234 /// XP_001924963	NM_001197305 /// XM_001924928	0006355 // regulation of transcription, DNA-dependent // inferred from electronic annotation /// 0006468 // protein phosphorylation // inferred from electronic annotation /// 0007165 // signal transduction // inferred from electronic annotation /// 0008283 // cell proliferation // inferred from electronic annotation /// 0019221 // cytokine-mediated signaling pathway // inferred from electronic an…	0005634 // nucleus // inferred from electronic annotation	0003677 // DNA binding // inferred from electronic annotation /// 0003700 // sequence-specific DNA binding transcription factor activity // inferred from electronic annotation /// 0004871 // signal transducer activity // inferred from electronic annotation /// 0005509 // calcium ion binding // inferred from electronic annotation /// 0005515 // protein binding // inferred from electronic annotatio…
Ssc.1.1.S1_at	ST5AR2	steroid 5-alpha-reductase 2	NM_213988	gb:NM_213988.1 /DB_XREF=gi:47522801 /GEN=ST5AR2 /TID=Ssc.1.1 /CNT=2 /FEA=FLmRNA /TIER=FL /STK=2 /LL=397048 /UG=Ssc.1 /DEF=Sus scrofa steroid 5-alpha-reductase 2 (ST5AR2), mRNA. /PROD=steroid 5-alpha-reductase 2 /FL=gb:NM_213988.1 gb:AF008440.2 /REP_ORG=S. scrofa	397048	chr3:101177769-101190840 (+) // 78.07 //	---	NP_999153	NM_213988	0006629 // lipid metabolic process // inferred from electronic annotation /// 0006694 // steroid biosynthetic process // inferred from electronic annotation /// 0006702 // androgen biosynthetic process // inferred from electronic annotation /// 0007548 // sex differentiation // inferred from electronic annotation /// 0008202 // steroid metabolic process // inferred from electronic annotation /// …	0005737 // cytoplasm // inferred from electronic annotation /// 0005783 // endoplasmic reticulum // inferred from electronic annotation /// 0005789 // endoplasmic reticulum membrane // inferred from electronic annotation /// 0005792 // microsome // inferr	0003865 // 3-oxo-5-alpha-steroid 4-dehydrogenase activity // inferred from electronic annotation /// 0009917 // sterol 5-alpha reductase activity // inferred from electronic annotation /// 0016491 // oxidoreductase activity // inferred from electronic annotation /// 0016627 // oxidoreductase activity, acting on the CH-CH group of donors // inferred from electronic annotation
SscAffx.13.1.S1_at	SRY	sex determining region Y	NM_214452	gb:NM_214452.1 /DB_XREF=gi:47523951 /GEN=SRY /TID=SscAffx.13.1 /CNT=1 /FEA=FLmRNA /TIER=FL /STK=1 /NOTE=sequence(s) not in UniGene /DEF=Sus scrofa sex determining region Y (SRY), mRNA. /PROD=sex determining region Y /FL=gb:NM_214452.1 /REP_ORG=S. scrofa	407740	---	chrYp12-p13|Y	NP_999617	NM_214452	0006350 // transcription // inferred from electronic annotation /// 0007548 // sex differentiation // inferred from electronic annotation /// 0030154 // cell differentiation // inferred from electronic annotation /// 0030238 // male sex determination // inferred from electronic annotation /// 0045449 // regulation of transcription // inferred from electronic annotation	0005634 // nucleus // inferred from electronic annotation	0003677 // DNA binding // inferred from electronic annotation /// 0003700 // sequence-specific DNA binding transcription factor activity // inferred from electronic annotation /// 0005515 // protein binding // inferred from electronic annotation
Ssc.12708.1.A1_at	SRSF2IP	serine/arginine-rich splicing factor 2, interacting protein	CK458683	gb:CK458683 /DB_XREF=gi:40829964 /DB_XREF=923077 /TID=Ssc.12708.1 /CNT=11 /FEA=EST /TIER=ConsEnd /STK=3 /UG=Ssc.12708 /UG_TITLE=Transcribed locus, moderately similar to NP_004710.1 splicing factor, arginineserine-rich 2, interacting protein (Homo sapiens) /REP_ORG=S. scrofa	100525109	chr5:72567730-72569218 (-) // 98.67 //	---	XP_003126672	XM_003126624	---	---	---
Ssc.7145.1.A1_at	SRSF2IP	serine/arginine-rich splicing factor 2, interacting protein	BF702678	gb:BF702678 /DB_XREF=gi:11988086 /DB_XREF=MI-P-E3-aam-b-08-1-UM.s1 /CLONE=MI-P-E3-aam-b-08-1-UM /TID=Ssc.7145.1 /CNT=1 /FEA=EST /TIER=ConsEnd /STK=1 /UG=Ssc.7145 /UG_TITLE=Transcribed locus, moderately similar to XP_128178.5 RIKEN cDNA 2610510E10 gene (Mus musculus) /REP_ORG=S. scrofa	100525109	chr5:72573325-72573693 (-) // 95.83 //	---	XP_003126672	XM_003126624	---	---	---
Ssc.897.1.S1_at	SRPX	sushi-repeat-containing protein, X-linked	CF795993	gb:CF795993 /DB_XREF=gi:37800566 /DB_XREF=892203 /TID=Ssc.897.1 /CNT=12 /FEA=EST /TIER=ConsEnd /STK=4 /UG=Ssc.897 /UG_TITLE=Transcribed locus, highly similar to NP_006298.1 sushi-repeat-containing protein, X-linked (Homo sapiens) /REP_ORG=S. scrofa	100156108	chrX:33531835-33559339 (-) // 92.79 //	chrX|X	XP_001927140	XM_001927105	---	---	---
Ssc.725.1.S1_at	SPRP	small proline-rich protein	NM_214238	gb:NM_214238.1 /DB_XREF=gi:47523549 /GEN=SPRP /TID=Ssc.725.1 /CNT=2 /FEA=FLmRNA /TIER=FL /STK=2 /LL=397469 /UG=Ssc.725 /DEF=Sus scrofa small proline-rich protein (SPRP), mRNA. /PROD=small proline-rich protein /FL=gb:NM_214238.1 gb:M88166.1 /REP_ORG=S. scrofa	397469	chr4:100450272-100450566 (-) // 98.98 //	chr4|4	NP_999403	NM_214238	0031424 // keratinization // inferred from electronic annotation	0005737 // cytoplasm // inferred from electronic annotation	0005515 // protein binding // inferred from electronic annotation
Ssc.23395.1.A1_at	SPRP	small proline-rich protein	BI400596	gb:BI400596 /DB_XREF=gi:15179657 /DB_XREF=MI-P-AY1-nqf-c-06-0-UI.s1 /CLONE=MI-P-AY1-nqf-c-06-0-UI /TID=Ssc.23395.1 /CNT=1 /FEA=EST /TIER=ConsEnd /STK=0 /UG=Ssc.23395 /UG_TITLE=Transcribed locus, moderately similar to NP_005978.1 small proline-rich protein 1A (Homo sapiens) /REP_ORG=S. scrofa	397469	chr4:100449963-100450280 (-) // 94.31 //	chr4|4	NP_999403	NM_214238	0031424 // keratinization // inferred from electronic annotation	0005737 // cytoplasm // inferred from electronic annotation	0005515 // protein binding // inferred from electronic annotation
Ssc.30895.1.S1_at	SPEF1	sperm flagellar 1	BF190296	gb:BF190296 /DB_XREF=gi:11073665 /DB_XREF=236796 /TID=Ssc.30895.1 /CNT=4 /FEA=EST /TIER=ConsEnd /STK=0 /UG=Ssc.30895 /UG_TITLE=Transcribed locus /REP_ORG=S. scrofa	100337683	chr17:33587926-33588458 (-) // 99.44 //	---	NP_001182298	NM_001195369	---	---	---
Ssc.28608.1.S1_at	SPAG5	sperm associated antigen 5	CF179665	gb:CF179665 /DB_XREF=gi:33291441 /DB_XREF=814668 /TID=Ssc.28608.1 /CNT=2 /FEA=EST /TIER=ConsEnd /STK=2 /UG=Ssc.28608 /UG_TITLE=Transcribed locus, moderately similar to XP_340849.1 sperm associated antigen 5 (Rattus norvegicus) /REP_ORG=S. scrofa	100286810	chr12:42449823-42451439 (+) // 97.15 //	---	NP_001152783	NM_001159311	---	0005876 // spindle microtubule // inferred from electronic annotation	---
Ssc.15360.1.A1_a_at	SOX18	SRY (sex determining region Y)-box 18	CK461722	gb:CK461722 /DB_XREF=gi:40833003 /DB_XREF=932469 /TID=Ssc.15360.1 /CNT=3 /FEA=EST /TIER=ConsEnd /STK=2 /UG=Ssc.15360 /UG_TITLE=Transcribed locus, moderately similar to NP_060889.1 SRY (sex determining region Y)-box 18 (Homo sapiens) /REP_ORG=S. scrofa	100049667	---	---	---	---	---	0005634 // nucleus // inferred from electronic annotation	0003677 // DNA binding // inferred from electronic annotation
Ssc.12492.1.A1_at	SORT1	sortilin 1	CN167016	gb:CN167016 /DB_XREF=gi:46181446 /DB_XREF=999108 /TID=Ssc.12492.1 /CNT=7 /FEA=EST /TIER=ConsEnd /STK=4 /UG=Ssc.12492 /UG_TITLE=Transcribed locus, highly similar to NP_002950.3 sortilin 1 (Homo sapiens) /REP_ORG=S. scrofa	100157862	chr4:115331966-115332962 (-) // 88.88 //	chr4|4	XP_003125920	XM_003125872	---	---	---
Ssc.12492.3.S1_at	SORT1	sortilin 1	BP461669	gb:BP461669 /DB_XREF=gi:40478987 /DB_XREF=BP461669 /CLONE=OVRM10221H04 /TID=Ssc.12492.3 /CNT=8 /FEA=EST /TIER=ConsEnd /STK=0 /UG=Ssc.12492 /UG_TITLE=Transcribed locus, highly similar to NP_002950.3 sortilin 1 (Homo sapiens) /REP_ORG=S. scrofa	100157862	chr4:115292992-115296718 (+) // 46.5 //	chr4|4	XP_003125920	XM_003125872	---	---	---
Ssc.3005.1.S1_at	SORD	sorbitol dehydrogenase	CN153768	gb:CN153768 /DB_XREF=gi:46168198 /DB_XREF=940917 /TID=Ssc.3005.1 /CNT=81 /FEA=EST /TIER=ConsEnd /STK=4 /UG=Ssc.3005 /UG_TITLE=Transcribed locus, moderately similar to NP_003095.1 sorbitol dehydrogenase (Homo sapiens) /REP_ORG=S. scrofa	100158181	chr1:132446728-132488583 (-) // 98.51 //	chr1|1	XP_001927487	XM_001927452	0006060 // sorbitol metabolic process // inferred from electronic annotation /// 0006062 // sorbitol catabolic process // inferred from electronic annotation /// 0046370 // fructose biosynthetic process // inferred from electronic annotation /// 0051160 // L-xylitol catabolic process // inferred from electronic annotation /// 0051164 // L-xylitol metabolic process // inferred from electronic anno…	0005624 // membrane fraction // inferred from electronic annotation /// 0005625 // soluble fraction // inferred from electronic annotation	0003939 // L-iditol 2-dehydrogenase activity // inferred from electronic annotation /// 0008270 // zinc ion binding // inferred from electronic annotation /// 0016491 // oxidoreductase activity // inferred from electronic annotation /// 0046872 // metal ion binding // inferred from electronic annotation /// 0051287 // NAD or NADH binding // inferred from electronic annotation
Ssc.23746.1.S1_at	SORBS1	sorbin and SH3 domain containing 1	Z84158	gb:Z84158 /DB_XREF=gi:1806493 /DB_XREF=SSZ84158 /CLONE=c14h11 /TID=Ssc.23746.1 /CNT=5 /FEA=EST /TIER=ConsEnd /STK=0 /UG=Ssc.23746 /UG_TITLE=Transcribed locus, moderately similar to NP_033192.1 Mus musculus Sorbs1 gene /REP_ORG=S. scrofa	100153151	chr14:112069888-112193324 (-) // 83.0 //	chr14|14	XP_001924696	XM_001924661	---	---	---
Ssc.26216.2.A1_at	SOCS1	suppressor of cytokine signaling 1	BX923379	gb:BX923379 /DB_XREF=gi:41140227 /DB_XREF=BX923379 /CLONE=scan0011d.n.17 /TID=Ssc.26216.2 /CNT=3 /FEA=EST /TIER=ConsEnd /STK=2 /UG=Ssc.26216 /UG_TITLE=Transcribed locus, highly similar to NP_003736.1 suppressor of cytokine signaling 1 (Homo sapiens) /REP_ORG=S. scrofa	100307052	---	---	---	---	---	---	0005515 // protein binding // inferred from electronic annotation
Ssc.24784.1.S1_at	SNX14	sorting nexin 14	CK465133	gb:CK465133 /DB_XREF=gi:40836414 /DB_XREF=936215 /TID=Ssc.24784.1 /CNT=2 /FEA=EST /TIER=ConsEnd /STK=0 /UG=Ssc.24784 /UG_TITLE=Transcribed locus /REP_ORG=S. scrofa	100156800	chr1:56907310-56908279 (-) // 96.8 //	chr1|1	XP_001927354 /// XP_003121324	XM_001927319 /// XM_003121276	---	---	---
Ssc.1024.1.S1_at	SNTB1	syntrophin, beta 1 (dystrophin-associated protein A1, 59kDa, basic component 1)	CF787785	gb:CF787785 /DB_XREF=gi:37792346 /DB_XREF=856424 /TID=Ssc.1024.1 /CNT=5 /FEA=EST /TIER=ConsEnd /STK=1 /UG=Ssc.1024 /UG_TITLE=Transcribed locus, highly similar to NP_066301.1 syntrophin, beta 1 (dystrophin-associated protein A1, 59kDa, basic component 1) (Homo sapiens) /REP_ORG=S. scrofa	100154009	chr4:18150210-18150818 (+) // 96.66 //	chr4|4	XP_001924315	XM_001924280	---	---	---
Ssc.8617.1.A1_at	SNTB1	syntrophin, beta 1 (dystrophin-associated protein A1, 59kDa, basic component 1)	BF712945	gb:BF712945 /DB_XREF=gi:12012420 /DB_XREF=MI-P-O1-adp-h-11-1-UM.s1 /CLONE=MI-P-O1-adp-h-11-1-UM /TID=Ssc.8617.1 /CNT=3 /FEA=EST /TIER=ConsEnd /STK=0 /UG=Ssc.8617 /UG_TITLE=Transcribed locus /REP_ORG=S. scrofa	100154009	chr4:18151845-18152367 (+) // 73.07 //	chr4|4	XP_001924315	XM_001924280	---	---	---
Ssc.13656.1.S1_at	SMYD2	SET and MYND domain containing 2	CO991927	gb:CO991927 /DB_XREF=gi:51351201 /DB_XREF=UMC-pd6end1-004-c11 /TID=Ssc.13656.1 /CNT=8 /FEA=EST /TIER=ConsEnd /STK=1 /UG=Ssc.13656 /UG_TITLE=Transcribed locus, highly similar to NP_064582.1 SET and MYND domain containing 2 (Homo sapiens) /REP_ORG=S. scrofa	100294706	chr9:121753528-121786930 (-) // 96.77 //	---	NP_001153563	NM_001160091	---	---	0005488 // binding // inferred from electronic annotation /// 0005515 // protein binding // inferred from electronic annotation /// 0008270 // zinc ion binding // inferred from electronic annotation /// 0046872 // metal ion binding // inferred from electronic annotation
Ssc.21839.1.S1_at	SMPX	small muscle protein, X-linked	BX664815	gb:BX664815 /DB_XREF=gi:37854653 /DB_XREF=BX664815 /CLONE=scag0004c.f.10 /TID=Ssc.21839.1 /CNT=10 /FEA=EST /TIER=ConsEnd /STK=3 /UG=Ssc.21839 /UG_TITLE=Transcribed locus, highly similar to NP_055147.1 small muscle protein, X-linked (Homo sapiens) /REP_ORG=S. scrofa	780438	---	chrXp24|X	NP_001072155	NM_001078687	---	---	---
Ssc.1126.1.A1_at	SMPDL3A	sphingomyelin phosphodiesterase, acid-like 3A	CO952373	gb:CO952373 /DB_XREF=gi:51329374 /DB_XREF=UMC-pfeto1-003-b09 /TID=Ssc.1126.1 /CNT=13 /FEA=EST /TIER=Stack /STK=8 /UG=Ssc.1126 /UG_TITLE=Transcribed locus, moderately similar to NP_006705.1 sphingomyelin phosphodiesterase, acid-like 3A (Homo sapiens) /REP_ORG=S. scrofa	100153442	chr1:41352452-41363296 (-) // 76.61 //	chr1|1	XP_003121275	XM_003121227	---	---	---
Ssc.18578.1.S1_at	SMOX	spermine oxidase	BG732572	gb:BG732572 /DB_XREF=gi:14018855 /DB_XREF=333326 /TID=Ssc.18578.1 /CNT=12 /FEA=EST /TIER=ConsEnd /STK=0 /UG=Ssc.18578 /UG_TITLE=Transcribed locus, highly similar to NP_061898.1 spermine oxidase (Homo sapiens) /REP_ORG=S. scrofa	100152781	chr17:33110936-33113893 (-) // 71.5 //	chr17|17	NP_001172099	NM_001185170	---	---	---
Ssc.18578.2.S1_a_at	SMOX	spermine oxidase	BF443502	gb:BF443502 /DB_XREF=gi:11503594 /DB_XREF=261005 /TID=Ssc.18578.2 /CNT=4 /FEA=EST /TIER=ConsEnd /STK=0 /UG=Ssc.18578 /UG_TITLE=Transcribed locus, highly similar to NP_061898.1 spermine oxidase (Homo sapiens) /REP_ORG=S. scrofa	100152781	chr17:33111253-33114869 (-) // 100.0 //	chr17|17	NP_001172099	NM_001185170	---	---	---
Ssc.18578.3.S1_at	SMOX	spermine oxidase	BF189027	gb:BF189027 /DB_XREF=gi:11072396 /DB_XREF=234281 /TID=Ssc.18578.3 /CNT=3 /FEA=EST /TIER=ConsEnd /STK=0 /UG=Ssc.18578 /UG_TITLE=Transcribed locus, highly similar to NP_061898.1 spermine oxidase (Homo sapiens) /REP_ORG=S. scrofa	100152781	chr17:33132268-33139041 (-) // 95.47 //	chr17|17	NP_001172099	NM_001185170	---	---	---
Ssc.7687.1.A1_at	SMARCAD1	SWI/SNF-related, matrix-associated actin-dependent regulator of chromatin, subfamily a, containing DEAD/H box 1	BP459097	gb:BP459097 /DB_XREF=gi:40473843 /DB_XREF=BP459097 /CLONE=OVRM10004E09 /TID=Ssc.7687.1 /CNT=2 /FEA=EST /TIER=ConsEnd /STK=0 /UG=Ssc.7687 /UG_TITLE=Transcribed locus, highly similar to NP_064544.1 SWISNF-related, matrix-associated actin-dependent regulator of chromatin, subfamily a, containing DEADH box 1 (Homo sapiens) /REP_ORG=S. scrofa	100515330	chr8:107481722-107482145 (-) // 91.76 //	---	XP_003129366	XM_003129318	---	---	---
Ssc.11913.1.S1_at	SM22A	smooth muscle protein 22-alpha	CK466398	gb:CK466398 /DB_XREF=gi:40837675 /DB_XREF=937599 /TID=Ssc.11913.1 /CNT=196 /FEA=mRNA /TIER=Stack /STK=48 /LL=397021 /UG_GENE=SM22A /UG=Ssc.11913 /UG_TITLE=Smooth muscle protein 22-alpha /REP_ORG=S. scrofa	397021	chr9:43290837-43296412 (-) // 92.62 //	---	XP_003129929 /// XP_003129930	XM_003129881 /// XM_003129882	0007517 // muscle organ development // inferred from electronic annotation	---	---
Ssc.6080.1.S1_at	SLPI	secretory leukocyte peptidase inhibitor	NM_213870	gb:NM_213870.1 /DB_XREF=gi:47523121 /GEN=ALP /TID=Ssc.6080.1 /CNT=74 /FEA=FLmRNA /TIER=FL+Stack /STK=18 /LL=396886 /UG=Ssc.6080 /DEF=Sus scrofa antileukoproteinase (ALP), mRNA. /PROD=antileukoproteinase /FL=gb:M57446.1 gb:NM_213870.1 /REP_ORG=S. scrofa	396886	chr17:49357591-49360165 (+) // 72.45 // /// chr17:49485077-49487651 (-) // 72.45 //	---	NP_999035	NM_213870	---	0005576 // extracellular region // inferred from electronic annotation	0004867 // serine-type endopeptidase inhibitor activity // inferred from electronic annotation /// 0030414 // peptidase inhibitor activity // inferred from electronic annotation
Ssc.15893.1.S1_at	SLN	sarcolipin	BX676059	gb:BX676059 /DB_XREF=gi:38010194 /DB_XREF=BX676059 /CLONE=scac0036i.h.04 /TID=Ssc.15893.1 /CNT=14 /FEA=mRNA /TIER=ConsEnd /STK=0 /UG=Ssc.15893 /UG_TITLE=Domestica mRNA for sarcolipin, mRNA sequence /REP_ORG=S. scrofa	733627	chr9:35784797-35793915 (-) // 96.18 //	---	NP_001038031	NM_001044566	0051924 // regulation of calcium ion transport // inferred from sequence or structural similarity	0016020 // membrane // inferred from electronic annotation /// 0016529 // sarcoplasmic reticulum // inferred from sequence or structural similarity	0030234 // enzyme regulator activity // inferred from electronic annotation
Ssc.18348.1.S1_at	SLC9A4	solute carrier family 9 (sodium/hydrogen exchanger), member 4	BE014970	gb:BE014970 /DB_XREF=gi:8276006 /DB_XREF=126896 /TID=Ssc.18348.1 /CNT=3 /FEA=mRNA /TIER=ConsEnd /STK=0 /LL=396786 /UG_GENE=NHE4 /UG=Ssc.18348 /UG_TITLE=Na+H+ exchanger isoform 4 /REP_ORG=S. scrofa	396786	chr3:47241473-47257305 (-) // 98.54 // /// chr3:47365517-47381350 (-) // 98.54 //	---	XP_003124924	XM_003124876	0006812 // cation transport // inferred from electronic annotation /// 0006814 // sodium ion transport // inferred from electronic annotation /// 0006885 // regulation of pH // inferred from electronic annotation	0016021 // integral to membrane // inferred from electronic annotation	0015299 // solute:hydrogen antiporter activity // inferred from electronic annotation /// 0015385 // sodium:hydrogen antiporter activity // inferred from electronic annotation
Ssc.16113.1.S1_at	SLC5A4	solute carrier family 5 (low affinity glucose cotransporter), member 4	NM_214182	gb:NM_214182.1 /DB_XREF=gi:47523451 /GEN=PSGLT2 /TID=Ssc.16113.1 /CNT=5 /FEA=FLmRNA /TIER=FL /STK=3 /LL=397376 /UG=Ssc.16113 /DEF=Sus scrofa low-affinity Na-dependent glucose cotransporter (PSGLT2), mRNA. /PROD=low-affinity Na-dependent glucose cotransporter /FL=gb:L02900.1 gb:NM_214182.1 /REP_ORG=S. scrofa	397376	chr14:49670400-49703937 (-) // 99.82 //	---	NP_999347	NM_214182	0006810 // transport // inferred from electronic annotation /// 0006811 // ion transport // inferred from electronic annotation /// 0006814 // sodium ion transport // inferred from electronic annotation /// 0008643 // carbohydrate transport // inferred from electronic annotation /// 0055085 // transmembrane transport // inferred from electronic annotation	0016020 // membrane // inferred from electronic annotation /// 0016021 // integral to membrane // inferred from electronic annotation	0005215 // transporter activity // inferred from electronic annotation /// 0015293 // symporter activity // inferred from electronic annotation
Ssc.19427.1.S1_at	SLC39A14	solute carrier family 39 (zinc transporter), member 14	CF359699	gb:CF359699 /DB_XREF=gi:34156684 /DB_XREF=820966 /TID=Ssc.19427.1 /CNT=6 /FEA=EST /TIER=ConsEnd /STK=1 /UG=Ssc.19427 /UG_TITLE=Transcribed locus, moderately similar to XP_046677.5 solute carrier family 39 (zinc transporter), member 14 (Homo sapiens) /REP_ORG=S. scrofa	100152468	chr14:6626188-6627179 (+) // 68.44 //	chr14|14	XP_001925732	XM_001925697	---	---	---
Ssc.24284.1.S1_at	SLC35A3	solute carrier family 35 (UDP-N-acetylglucosamine (UDP-GlcNAc) transporter), member A3	CK462997	gb:CK462997 /DB_XREF=gi:40834278 /DB_XREF=933838 /TID=Ssc.24284.1 /CNT=11 /FEA=EST /TIER=ConsEnd /STK=3 /UG=Ssc.24284 /UG_TITLE=Transcribed locus, moderately similar to XP_227620.2 similar to RIKEN cDNA 2310050P13 (Rattus norvegicus) /REP_ORG=S. scrofa	553107	chr4:122966897-123012293 (+) // 99.5 //	chr4|4	NP_001019759	NM_001024588	0006810 // transport // inferred from electronic annotation /// 0008643 // carbohydrate transport // inferred from electronic annotation /// 0015780 // nucleotide-sugar transport // inferred from electronic annotation	0000139 // Golgi membrane // inferred from electronic annotation /// 0016020 // membrane // inferred from electronic annotation /// 0016021 // integral to membrane // inferred from electronic annotation	0005338 // nucleotide-sugar transmembrane transporter activity // inferred from electronic annotation /// 0005351 // sugar:hydrogen symporter activity // inferred from electronic annotation
Ssc.2357.1.S1_at	SLC30A3	Solute carrier family 30 (zinc transporter), member 3	BI346660	gb:BI346660 /DB_XREF=gi:15039949 /DB_XREF=375932 /TID=Ssc.2357.1 /CNT=3 /FEA=EST /TIER=ConsEnd /STK=0 /UG=Ssc.2357 /UG_TITLE=Transcribed locus /REP_ORG=S. scrofa	100169931	---	---	NP_001132946	NM_001139474	0006812 // cation transport // inferred from electronic annotation /// 0055085 // transmembrane transport // inferred from electronic annotation	0016020 // membrane // inferred from electronic annotation	0008324 // cation transmembrane transporter activity // inferred from electronic annotation
Ssc.6391.1.S1_at	SLC2A1	solute carrier family 2 (facilitated glucose transporter), member 1	X17058	gb:X17058.1 /DB_XREF=gi:1955 /TID=Ssc.6391.1 /CNT=18 /FEA=mRNA /TIER=Stack /STK=6 /LL=397404 /UG_GENE=SLC2A1 /UG=Ssc.6391 /UG_TITLE=Glucose transport protein /DEF=Sus scrofa mRNA for glucose transporte protein. /REP_ORG=S. scrofa	397404	chr6:120889597-120891265 (+) // 54.53 //	chr6q34-qter|6	XP_003128152	XM_003128104	0006810 // transport // inferred from electronic annotation /// 0008643 // carbohydrate transport // inferred from electronic annotation /// 0055085 // transmembrane transport // inferred from electronic annotation	0005886 // plasma membrane // inferred from electronic annotation /// 0016020 // membrane // inferred from electronic annotation /// 0016021 // integral to membrane // inferred from electronic annotation /// 0042470 // melanosome // inferred from electron	0005215 // transporter activity // inferred from electronic annotation /// 0005355 // glucose transmembrane transporter activity // inferred from electronic annotation /// 0022891 // substrate-specific transmembrane transporter activity // inferred from electronic annotation
Ssc.18186.2.S1_at	SLC26A11	solute carrier family 26, member 11	BF079662	gb:BF079662 /DB_XREF=gi:10873492 /DB_XREF=230322 /TID=Ssc.18186.2 /CNT=2 /FEA=EST /TIER=ConsEnd /STK=0 /UG=Ssc.18186 /UG_TITLE=Transcribed locus, highly similar to NP_775897.1 solute carrier family 26, member 11 (Homo sapiens) /REP_ORG=S. scrofa	100191010	chr12:1219078-1225462 (+) // 100.0 // /// chr12:1374090-1380474 (+) // 100.0 //	---	NP_001129438	NM_001135966	0006810 // transport // inferred from electronic annotation /// 0008272 // sulfate transport // inferred from electronic annotation /// 0055085 // transmembrane transport // inferred from electronic annotation	0016020 // membrane // inferred from electronic annotation /// 0016021 // integral to membrane // inferred from electronic annotation	0005215 // transporter activity // inferred from electronic annotation /// 0008271 // secondary active sulfate transmembrane transporter activity // inferred from electronic annotation
Ssc.16097.1.S1_at	SLC23A1	solute carrier family 23 (nucleobase transporters), member 1	NM_214178	gb:NM_214178.1 /DB_XREF=gi:47523439 /GEN=SLC23A2 /TID=Ssc.16097.1 /CNT=3 /FEA=FLmRNA /TIER=FL /STK=1 /LL=397367 /UG=Ssc.16097 /DEF=Sus scrofa solute carrier family 23 (nucleobase transporters), member 2 (SLC23A2), mRNA. /PROD=solute carrier family 23 (nucleobasetransporters), member 2 /FL=gb:AF058320.1 gb:NM_214178.1 /REP_ORG=S. scrofa	397367	chr17:13444277-13460672 (+) // 36.37 //	---	NP_999343	NM_214178	0006810 // transport // inferred from electronic annotation /// 0055085 // transmembrane transport // inferred from electronic annotation	0016020 // membrane // inferred from electronic annotation	0005215 // transporter activity // inferred from electronic annotation
Ssc.7570.2.S1_at	SLC1A1	solute carrier family 1 (neuronal/epithelial high affinity glutamate transporter, system Xag), member 1	CF789799	gb:CF789799 /DB_XREF=gi:37794360 /DB_XREF=867107 /TID=Ssc.7570.2 /CNT=8 /FEA=EST /TIER=ConsEnd /STK=2 /UG=Ssc.7570 /UG_TITLE=Transcribed locus /REP_ORG=S. scrofa	397003	chr1:227502755-227504367 (-) // 99.57 //	chr1|1	NP_001158121	NM_001164649	0006835 // dicarboxylic acid transport // inferred from electronic annotation /// 0051938 // L-glutamate import // inferred from electronic annotation /// 0070779 // D-aspartate import // inferred from electronic annotation	0016020 // membrane // inferred from electronic annotation	0015501 // glutamate:sodium symporter activity // inferred from electronic annotation /// 0017153 // sodium:dicarboxylate symporter activity // inferred from electronic annotation
Ssc.16621.1.S1_at	SLC1A1	solute carrier family 1 (neuronal/epithelial high affinity glutamate transporter, system Xag), member 1	AY195622	gb:AY195622.1 /DB_XREF=gi:28195283 /TID=Ssc.16621.1 /CNT=1 /FEA=mRNA /TIER=ConsEnd /STK=0 /LL=397003 /UG_GENE=SLC1A1 /UG=Ssc.16621 /UG_TITLE=High-affinity glutamate transporter EAAC1 /DEF=Sus scrofa high-affinity glutamate transporter EAAC1 mRNA, partial cds. /REP_ORG=S. scrofa	397003	chr1:227514011-227517801 (-) // 99.73 //	chr1|1	NP_001158121	NM_001164649	0006835 // dicarboxylic acid transport // inferred from electronic annotation /// 0051938 // L-glutamate import // inferred from electronic annotation /// 0070779 // D-aspartate import // inferred from electronic annotation	0016020 // membrane // inferred from electronic annotation	0015501 // glutamate:sodium symporter activity // inferred from electronic annotation /// 0017153 // sodium:dicarboxylate symporter activity // inferred from electronic annotation
Ssc.20473.2.S1_at	SLC16A1	Solute carrier family 16, member 1	CK456061	gb:CK456061 /DB_XREF=gi:40803275 /DB_XREF=916701 /TID=Ssc.20473.2 /CNT=1 /FEA=EST /TIER=ConsEnd /STK=1 /UG=Ssc.20473 /UG_TITLE=Transcribed locus /REP_ORG=S. scrofa	100127159	chr4:111914849-111915308 (+) // 73.21 //	---	NP_001121917	NM_001128445	0015711 // organic anion transport // inferred from electronic annotation /// 0055085 // transmembrane transport // inferred from electronic annotation	0016021 // integral to membrane // inferred from electronic annotation	0015355 // secondary active monocarboxylate transmembrane transporter activity // inferred from electronic annotation
Ssc.30795.1.S1_at	SLC15A2	Solute carrier family 15 (H+/peptide transporter), member 2	BX670682	gb:BX670682 /DB_XREF=gi:37981455 /DB_XREF=BX670682 /CLONE=scac0034i.a.20 /TID=Ssc.30795.1 /CNT=5 /FEA=EST /TIER=ConsEnd /STK=0 /UG=Ssc.30795 /UG_TITLE=Transcribed locus /REP_ORG=S. scrofa	100048951	---	---	NP_001090983	NM_001097514	0006810 // transport // inferred from electronic annotation /// 0006857 // oligopeptide transport // inferred from electronic annotation	0016020 // membrane // inferred from electronic annotation /// 0016021 // integral to membrane // inferred from electronic annotation	0005215 // transporter activity // inferred from electronic annotation /// 0015198 // oligopeptide transporter activity // inferred from electronic annotation
Ssc.17339.1.S1_at	SLC15A1	solute carrier family 15 (oligopeptide transporter), member 1	NM_214347	gb:NM_214347.1 /DB_XREF=gi:47523751 /GEN=SLC15A1 /TID=Ssc.17339.1 /CNT=2 /FEA=FLmRNA /TIER=FL /STK=2 /LL=397624 /UG=Ssc.17339 /DEF=Sus scrofa peptide transporter 1 (SLC15A1), mRNA. /PROD=peptide transporter 1 /FL=gb:NM_214347.1 gb:AY180903.1 /REP_ORG=S. scrofa	397624	chr11:68619566-68653602 (-) // 98.37 //	---	NP_999512	NM_214347	0006810 // transport // inferred from electronic annotation /// 0006857 // oligopeptide transport // inferred from electronic annotation	0016020 // membrane // inferred from electronic annotation /// 0016021 // integral to membrane // inferred from electronic annotation	0005215 // transporter activity // inferred from electronic annotation /// 0015198 // oligopeptide transporter activity // inferred from electronic annotation
Ssc.16169.1.S1_x_at	SLA-DRB1	MHC class II histocompatibility antigen SLA-DRB1	CB338040	gb:CB338040 /DB_XREF=gi:28932227 /DB_XREF=CMD71_C05_35.fasta /CLONE=PPSUBLIB_55C05 /TID=Ssc.16169.1 /CNT=54 /FEA=mRNA /TIER=ConsEnd /STK=0 /UG=Ssc.16169 /UG_TITLE=Leukocyte mRNA for MHC class II histocompatibility antigen /REP_ORG=S. scrofa	100153386	chr7:29174320-29184604 (-) // 95.94 //	chr7q1.1|7	NP_001107167	NM_001113695	0002504 // antigen processing and presentation of peptide or polysaccharide antigen via MHC class II // inferred from electronic annotation /// 0006955 // immune response // inferred from electronic annotation /// 0006955 // immune response // traceable author statement /// 0019882 // antigen processing and presentation // inferred from electronic annotation	0005887 // integral to plasma membrane // traceable author statement /// 0016020 // membrane // inferred from electronic annotation /// 0016021 // integral to membrane // inferred from electronic annotation /// 0042613 // MHC class II protein complex // i	0032395 // MHC class II receptor activity // traceable author statement
Ssc.210.2.S1_a_at	SLA-DRB1	MHC class II histocompatibility antigen SLA-DRB1	AY135578	gb:AY135578.1 /DB_XREF=gi:23598092 /GEN=SLA-DRB /TID=Ssc.210.2 /CNT=13 /FEA=FLmRNA /TIER=FL /STK=5 /UG=Ssc.210 /DEF=Sus scrofa clone SSC16A03 MHC class II antigen (SLA-DRB) mRNA, SLA-DRB*C16A03 allele, complete cds. /PROD=MHC class II antigen /FL=gb:AY135578.1 gb:AY102479.1 gb:AF464033.2 gb:AF464035.1 gb:AF464032.1 /REP_ORG=S. scrofa	100153386	chr7:29152802-29184536 (-) // 93.12 //	chr7q1.1|7	NP_001107167	NM_001113695	0002504 // antigen processing and presentation of peptide or polysaccharide antigen via MHC class II // inferred from electronic annotation /// 0006955 // immune response // inferred from electronic annotation /// 0006955 // immune response // traceable author statement /// 0019882 // antigen processing and presentation // inferred from electronic annotation	0005887 // integral to plasma membrane // traceable author statement /// 0016020 // membrane // inferred from electronic annotation /// 0016021 // integral to membrane // inferred from electronic annotation /// 0042613 // MHC class II protein complex // i	0032395 // MHC class II receptor activity // traceable author statement
Ssc.210.1.S1_a_at	SLA-DRB1	MHC class II histocompatibility antigen SLA-DRB1	AY102480	gb:AY102480.1 /DB_XREF=gi:21586051 /GEN=SLA-DRB /TID=Ssc.210.1 /CNT=168 /FEA=FLmRNA /TIER=FL+Stack /STK=7 /UG=Ssc.210 /DEF=Sus scrofa MHC class II antigen (SLA-DRB) mRNA, SLA-DRB*gz allele, complete cds. /PROD=MHC class II antigen /FL=gb:AY135582.1 gb:AF464051.1 gb:AF464050.1 gb:AY247785.1 gb:AY247784.1 gb:AY135579.1 gb:AY126721.1 gb:AF464034.1 gb:AY135575.1 gb:AY243107.1 gb:AY243103.1 gb:AY19177…	100153386	chr7:29171974-29184578 (-) // 89.9 //	chr7q1.1|7	NP_001107167	NM_001113695	0002504 // antigen processing and presentation of peptide or polysaccharide antigen via MHC class II // inferred from electronic annotation /// 0006955 // immune response // inferred from electronic annotation /// 0006955 // immune response // traceable author statement /// 0019882 // antigen processing and presentation // inferred from electronic annotation	0005887 // integral to plasma membrane // traceable author statement /// 0016020 // membrane // inferred from electronic annotation /// 0016021 // integral to membrane // inferred from electronic annotation /// 0042613 // MHC class II protein complex // i	0032395 // MHC class II receptor activity // traceable author statement
Ssc.210.7.S1_x_at	SLA-DRB1	MHC class II histocompatibility antigen SLA-DRB1	AB016750	gb:AB016750.1 /DB_XREF=gi:3410938 /TID=Ssc.210.7 /CNT=3 /FEA=mRNA /TIER=ConsEnd /STK=0 /UG=Ssc.210 /UG_TITLE=Breed Wuzhishan MHC class II antigen (SLA-DRB) /DEF=Sus scrofa (SLA-DRB1*G05) mRNA for SLA-DR1 beta1 domain, partial cds. /REP_ORG=S. scrofa	100153386	chr7:29176905-29177181 (-) // 91.06 //	chr7q1.1|7	NP_001107167	NM_001113695	0002504 // antigen processing and presentation of peptide or polysaccharide antigen via MHC class II // inferred from electronic annotation /// 0006955 // immune response // inferred from electronic annotation /// 0006955 // immune response // traceable author statement /// 0019882 // antigen processing and presentation // inferred from electronic annotation	0005887 // integral to plasma membrane // traceable author statement /// 0016020 // membrane // inferred from electronic annotation /// 0016021 // integral to membrane // inferred from electronic annotation /// 0042613 // MHC class II protein complex // i	0032395 // MHC class II receptor activity // traceable author statement
Ssc.11102.1.S1_at	SLA-DQA /// SLA-DQA1	MHC class II, DQ alpha /// MHC class II histocompatibility antigen SLA-DQA	AY285927	gb:AY285927.1 /DB_XREF=gi:30909252 /GEN=SLA-DQA1 /TID=Ssc.11102.1 /CNT=301 /FEA=FLmRNA /TIER=FL+Stack /STK=7 /UG=Ssc.11102 /DEF=Sus scrofa MHC class II antigen (SLA-DQA1) mRNA, SLA-DQA1*w allele, complete cds. /PROD=MHC class II antigen /FL=gb:AY247777.1 gb:AY247776.1 gb:M29939.1 gb:M29938.1 gb:AY243104.1 gb:AY243100.1 gb:AY102475.1 gb:AY102474.1 gb:AY285934.1 gb:AY285932.1 gb:AY285931.1 gb:AY102…	100135044 /// 100153387	chr7:29224068-29229899 (+) // 89.23 //	chr7q1.1|7 /// chr7|7	NP_001107534 /// NP_001123696	NM_001114062 /// NM_001130224	0002504 // antigen processing and presentation of peptide or polysaccharide antigen via MHC class II // inferred from electronic annotation /// 0006955 // immune response // inferred from electronic annotation /// 0019882 // antigen processing and presentation // inferred from electronic annotation /// 0019886 // antigen processing and presentation of exogenous peptide antigen via MHC class II //…	0005764 // lysosome // inferred from electronic annotation /// 0005886 // plasma membrane // inferred from electronic annotation /// 0009897 // external side of plasma membrane // inferred from electronic annotation /// 0016020 // membrane // inferred fro	0005515 // protein binding // inferred from electronic annotation /// 0042605 // peptide antigen binding // inferred from electronic annotation
Ssc.13777.1.S1_at	SLA-DOA	major histocompatibility complex, class II, DO alpha	AB032169	gb:AB032169.1 /DB_XREF=gi:13447617 /GEN=SLA-DMA /TID=Ssc.13777.1 /CNT=33 /FEA=FLmRNA /TIER=FL+Stack /STK=9 /UG=Ssc.13777 /DEF=Sus scrofa SLA-DMA mRNA for SLA-DM alpha chain, complete cds, allele:SLA-DMA*01. /PROD=SLA-DM alpha chain /FL=gb:AB032169.1 /REP_ORG=S. scrofa	100135038	chr7:29509193-29513679 (-) // 99.82 //	chr7q1.1|7	NP_001107177	NM_001113705	0002504 // antigen processing and presentation of peptide or polysaccharide antigen via MHC class II // inferred from electronic annotation /// 0006461 // protein complex assembly // inferred from electronic annotation /// 0006955 // immune response // inferred from electronic annotation /// 0015031 // protein transport // inferred from electronic annotation /// 0016064 // immunoglobulin mediated…	0005622 // intracellular // inferred from electronic annotation /// 0005764 // lysosome // inferred from electronic annotation /// 0005765 // lysosomal membrane // inferred from electronic annotation /// 0005770 // late endosome // inferred from electroni	0005515 // protein binding // inferred from electronic annotation
Ssc.11025.1.S1_at	SLA-DMB	MHC class II, DM beta	CO955623	gb:CO955623 /DB_XREF=gi:51332686 /DB_XREF=UMC-pputal2-002-g08 /TID=Ssc.11025.1 /CNT=42 /FEA=EST /TIER=ConsEnd /STK=1 /UG=Ssc.11025 /UG_TITLE=Transcribed locus, moderately similar to NP_002109.1 major histocompatibility complex, class II, DM beta (Homo sapiens) /REP_ORG=S. scrofa	100135050	chr7:29494992-29500798 (-) // 97.65 //	chr7q1.1|7	NP_001107179	NM_001113707	0002504 // antigen processing and presentation of peptide or polysaccharide antigen via MHC class II // inferred from electronic annotation /// 0006955 // immune response // inferred from electronic annotation /// 0019882 // antigen processing and presentation // inferred from electronic annotation	0016020 // membrane // inferred from electronic annotation /// 0016021 // integral to membrane // inferred from electronic annotation /// 0042613 // MHC class II protein complex // inferred from electronic annotation	---
Ssc.13780.5.S1_x_at	SLA-2	MHC class I antigen 2	AY247775	gb:AY247775.1 /DB_XREF=gi:29027458 /GEN=SLA-2 /TID=Ssc.13780.5 /CNT=153 /FEA=FLmRNA /TIER=FL /STK=1 /UG=Ssc.13780 /DEF=Sus scrofa MHC class I antigen (SLA-2) mRNA, SLA-2*LW2 allele, complete cds. /PROD=MHC class I antigen /FL=gb:AF014001.1 gb:AY247775.1 /REP_ORG=S. scrofa	100135031	chr7:24481156-24532862 (-) // 86.88 //	chr7p1.1|7	NP_001107174	NM_001113702	0002474 // antigen processing and presentation of peptide antigen via MHC class I // inferred from electronic annotation /// 0006955 // immune response // inferred from electronic annotation /// 0019882 // antigen processing and presentation // inferred from electronic annotation	0016020 // membrane // inferred from electronic annotation /// 0016021 // integral to membrane // inferred from electronic annotation /// 0042612 // MHC class I protein complex // inferred from electronic annotation	---
Ssc.13780.11.S1_x_at	SLA-2	MHC class I antigen 2	AB105382	gb:AB105382.1 /DB_XREF=gi:33468745 /TID=Ssc.13780.11 /CNT=1 /FEA=mRNA /TIER=ConsEnd /STK=0 /UG=Ssc.13780 /UG_TITLE=SLA-8 /DEF=Sus scrofa SLA-2 mRNA for MHC class I antigen, partial cds, allele:SLA-2*02. /REP_ORG=S. scrofa	100135031	chr7:24462361-24463445 (-) // 95.03 //	chr7p1.1|7	NP_001107174	NM_001113702	0002474 // antigen processing and presentation of peptide antigen via MHC class I // inferred from electronic annotation /// 0006955 // immune response // inferred from electronic annotation /// 0019882 // antigen processing and presentation // inferred from electronic annotation	0016020 // membrane // inferred from electronic annotation /// 0016021 // integral to membrane // inferred from electronic annotation /// 0042612 // MHC class I protein complex // inferred from electronic annotation	---
Ssc.13780.2.S1_x_at	SLA-1 /// SLA-2 /// SLA-3	MHC class I antigen 1 /// MHC class I antigen 2 /// MHC class I antigen 3	AF464049	gb:AF464049.2 /DB_XREF=gi:37499744 /GEN=SLA-B /TID=Ssc.13780.2 /CNT=435 /FEA=FLmRNA /TIER=FL+Stack /STK=6 /UG=Ssc.13780 /DEF=Sus scrofa MHC class I antigen (SLA-B) mRNA, SLA-B*m allele, complete cds. /PROD=MHC class I antigen /FL=gb:AY247774.1 gb:AY247773.1 gb:AY135599.1 gb:AY135598.1 gb:AF464039.1 gb:AF464023.1 gb:AF464005.1 gb:AF464004.1 gb:AF464003.1 gb:AF464059.2 gb:AF464049.2 gb:AF014006.1 g…	100037288 /// 100037293 /// 100135031	chr7:24377232-24397124 (+) // 87.53 //	chr7p1.1|7	NP_001090896 /// NP_001090900 /// NP_001107174	NM_001097427 /// NM_001097431 /// NM_001113702	0002474 // antigen processing and presentation of peptide antigen via MHC class I // inferred from electronic annotation /// 0002504 // antigen processing and presentation of peptide or polysaccharide antigen via MHC class II // inferred from electronic annotation /// 0006955 // immune response // inferred from electronic annotation /// 0019882 // antigen processing and presentation // inferred f…	0016020 // membrane // inferred from electronic annotation /// 0016021 // integral to membrane // inferred from electronic annotation /// 0042612 // MHC class I protein complex // inferred from electronic annotation /// 0042613 // MHC class II protein com	---
Ssc.13780.10.S1_x_at	SLA-1	MHC class I antigen 1	AY135590	gb:AY135590.1 /DB_XREF=gi:23598127 /TID=Ssc.13780.10 /CNT=1 /FEA=mRNA /TIER=ConsEnd /STK=0 /UG=Ssc.13780 /UG_TITLE=SLA-8 /DEF=Sus scrofa clone SSC24E05 nonfunctional MHC class I antigen (SLA-1) mRNA, partial sequence. /REP_ORG=S. scrofa	100037293	chr7:24529493-24532908 (-) // 93.88 // /// chr7:24460111-24463501 (-) // 92.72 //	chr7p1.1|7	NP_001090900	NM_001097431	0002474 // antigen processing and presentation of peptide antigen via MHC class I // inferred from electronic annotation /// 0002504 // antigen processing and presentation of peptide or polysaccharide antigen via MHC class II // inferred from electronic annotation /// 0006955 // immune response // inferred from electronic annotation /// 0019882 // antigen processing and presentation // inferred f…	0016020 // membrane // inferred from electronic annotation /// 0016021 // integral to membrane // inferred from electronic annotation /// 0042612 // MHC class I protein complex // inferred from electronic annotation /// 0042613 // MHC class II protein com	---
Ssc.10786.1.A1_at	SIRT1	Sirtuin (silent mating type information regulation 2 homolog) 1 (S. cerevisiae)	BQ597974	gb:BQ597974 /DB_XREF=gi:21544700 /DB_XREF=MI-P-A2-afi-e-06-1-UM.s1 /CLONE=MI-P-A2-afi-e-06-1-UM /TID=Ssc.10786.1 /CNT=1 /FEA=EST /TIER=ConsEnd /STK=1 /UG=Ssc.10786 /UG_TITLE=Transcribed locus /REP_ORG=S. scrofa	751859	chr14:74417430-74417787 (+) // 99.72 //	---	NP_001139222	NM_001145750	0000183 // chromatin silencing at rDNA // inferred from electronic annotation /// 0001542 // ovulation from ovarian follicle // inferred from electronic annotation /// 0006342 // chromatin silencing // inferred from electronic annotation /// 0006343 // establishment of chromatin silencing // inferred from electronic annotation /// 0006344 // maintenance of chromatin silencing // inferred from ele…	0005634 // nucleus // inferred from electronic annotation /// 0005635 // nuclear envelope // inferred from electronic annotation /// 0005654 // nucleoplasm // inferred from electronic annotation /// 0005677 // chromatin silencing complex // inferred from	0002039 // p53 binding // inferred from electronic annotation /// 0003714 // transcription corepressor activity // inferred from electronic annotation /// 0005515 // protein binding // inferred from electronic annotation /// 0008022 // protein C-terminus binding // inferred from electronic annotation /// 0008270 // zinc ion binding // inferred from electronic annotation /// 0016564 // transcripti…
Ssc.19222.1.A1_at	SH3GL3	SH3-domain GRB2-like 3	CF363289	gb:CF363289 /DB_XREF=gi:34163779 /DB_XREF=831137 /TID=Ssc.19222.1 /CNT=1 /FEA=EST /TIER=ConsEnd /STK=1 /UG=Ssc.19222 /UG_TITLE=Transcribed locus, highly similar to NP_003018.2 SH3-domain GRB2-like 3 (Homo sapiens) /REP_ORG=S. scrofa	100157660	chr7:57420170-57420447 (-) // 97.18 //	chr7|7	XP_001929114	XM_001929079	---	---	---
Ssc.3772.1.A1_at	SGCE	sarcoglycan, epsilon	BF713344	gb:BF713344 /DB_XREF=gi:12012819 /DB_XREF=MI-P-O2-adv-e-12-1-UM.s1 /CLONE=MI-P-O2-adv-e-12-1-UM /TID=Ssc.3772.1 /CNT=8 /FEA=EST /TIER=Stack /STK=7 /UG=Ssc.3772 /UG_TITLE=Transcribed locus, highly similar to NP_003910.1 sarcoglycan, epsilon (Homo sapiens) /REP_ORG=S. scrofa	100240725	chr9:69548745-69549016 (+) // 50.09 // /// chr9:69696400-69696671 (-) // 50.09 //	---	NP_001137596	NM_001144124	---	0016012 // sarcoglycan complex // inferred from electronic annotation /// 0016020 // membrane // inferred from electronic annotation	0005509 // calcium ion binding // inferred from electronic annotation /// 0005515 // protein binding // inferred from electronic annotation
Ssc.11945.2.S1_at	SGCD	Sarcoglycan, delta (35kDa dystrophin-associated glycoprotein)	CK465082	gb:CK465082 /DB_XREF=gi:40836363 /DB_XREF=936160 /TID=Ssc.11945.2 /CNT=4 /FEA=EST /TIER=ConsEnd /STK=1 /UG=Ssc.11945 /UG_TITLE=Transcribed locus, highly similar to NP_000328.2 sarcoglycan, delta (35kDa dystrophin-associated glycoprotein) (Homo sapiens) /REP_ORG=S. scrofa	100240724	chr16:64250267-64317913 (-) // 77.03 //	---	NP_001137595	NM_001144123	0007010 // cytoskeleton organization // inferred from electronic annotation	0016010 // dystrophin-associated glycoprotein complex // inferred from electronic annotation /// 0016012 // sarcoglycan complex // inferred from electronic annotation /// 0016021 // integral to membrane // inferred from electronic annotation	0005515 // protein binding // inferred from electronic annotation
Ssc.319.1.S1_at	SFTPD	surfactant protein D	NM_214110	gb:NM_214110.1 /DB_XREF=gi:47523027 /GEN=SFTPD /TID=Ssc.319.1 /CNT=2 /FEA=FLmRNA /TIER=FL /STK=2 /LL=397198 /UG=Ssc.319 /DEF=Sus scrofa lung surfactant protein D (SFTPD), mRNA. /PROD=lung surfactant protein D /FL=gb:NM_214110.1 gb:AF132496.2 /REP_ORG=S. scrofa	397198	chr14:85508341-85523060 (+) // 97.11 //	---	NP_999275	NM_214110	0007585 // respiratory gaseous exchange // inferred from electronic annotation /// 0043129 // surfactant homeostasis // inferred from electronic annotation /// 0043129 // surfactant homeostasis // inferred from sequence or structural similarity /// 0048286 // lung alveolus development // inferred from electronic annotation /// 0048286 // lung alveolus development // inferred from sequence or stru…	0005576 // extracellular region // inferred from electronic annotation /// 0005578 // proteinaceous extracellular matrix // inferred from electronic annotation /// 0005615 // extracellular space // inferred from electronic annotation	0005488 // binding // inferred from electronic annotation /// 0005515 // protein binding // inferred from electronic annotation /// 0005529 // sugar binding // inferred from electronic annotation
Ssc.5416.1.S1_at	SFSWAP	splicing factor, suppressor of white-apricot homolog (Drosophila)	CB286969	gb:CB286969 /DB_XREF=gi:28577923 /DB_XREF=CMD50_C02_06 /CLONE=PPSUBLIB_35C02 /TID=Ssc.5416.1 /CNT=8 /FEA=EST /TIER=ConsEnd /STK=0 /UG=Ssc.5416 /UG_TITLE=Transcribed locus, highly similar to NP_004583.2 splicing factor, arginineserine-rich 8 (suppressor-of-white-apricot homolog, Drosophila) (Homo sapiens) /REP_ORG=S. scrofa	100511047	chr14:23422449-23452088 (-) // 99.9 //	---	XP_003132904	XM_003132856	---	---	---
Ssc.4119.1.A1_at	SFRS18	splicing factor, arginine/serine-rich 18	CK464951	gb:CK464951 /DB_XREF=gi:40836232 /DB_XREF=936011 /TID=Ssc.4119.1 /CNT=12 /FEA=EST /TIER=Stack /STK=6 /UG=Ssc.4119 /UG_TITLE=Transcribed locus, highly similar to NP_116259.1 chromosome 6 open reading frame 111 (Homo sapiens) /REP_ORG=S. scrofa	100134950	chr1:69688870-69689317 (+) // 36.46 //	chr1|1	NP_001106910	NM_001113439	---	---	---
Ssc.10451.1.S1_at	SERPINF1	serpin peptidase inhibitor, clade F (alpha-2 antiplasmin, pigment epithelium derived factor), member 1	BI181553	gb:BI181553 /DB_XREF=gi:14655962 /DB_XREF=UNL-P-FN-ao-c-10-0-UNL.s1 /CLONE=UNL-P-FN-ao-c-10-0-UNL /TID=Ssc.10451.1 /CNT=93 /FEA=EST /TIER=Stack /STK=9 /UG=Ssc.10451 /UG_TITLE=Transcribed locus, moderately similar to NP_002606.3 serine (or cysteine) proteinase inhibitor, clade F (alpha-2 antiplasmin, pigment epithelium derived factor), member 1 (Homo sapiens) /REP_ORG=S. scrofa	780402	chr12:45405333-45415759 (-) // 100.0 //	---	NP_001072130	NM_001078662	0016525 // negative regulation of angiogenesis // inferred from electronic annotation /// 0050769 // positive regulation of neurogenesis // inferred from electronic annotation /// 0060770 // negative regulation of epithelial cell proliferation involved in prostate gland development // inferred from electronic annotation	0005576 // extracellular region // inferred from electronic annotation /// 0005615 // extracellular space // inferred from electronic annotation	0004867 // serine-type endopeptidase inhibitor activity // inferred from electronic annotation
Ssc.3693.1.S1_at	SERPINB7	serpin peptidase inhibitor, clade B (ovalbumin), member 7	BI402786	gb:BI402786 /DB_XREF=gi:15181847 /DB_XREF=MI-P-CP1-nwe-b-04-0-UI.s1 /CLONE=MI-P-CP1-nwe-b-04-0-UI /TID=Ssc.3693.1 /CNT=2 /FEA=EST /TIER=ConsEnd /STK=0 /UG=Ssc.3693 /UG_TITLE=Transcribed locus /REP_ORG=S. scrofa	100152588	chr1:165038464-165038867 (-) // 95.72 //	chr1|1	XP_001925082 /// XP_003121746	XM_001925047 /// XM_003121698	---	---	---
Ssc.7272.1.A1_at	SERPINB2	serpin peptidase inhibitor, clade B (ovalbumin), member 2	BQ598431	gb:BQ598431 /DB_XREF=gi:21545157 /DB_XREF=MI-P-E3-agu-e-04-1-UM.s1 /CLONE=MI-P-E3-agu-e-04-1-UM /TID=Ssc.7272.1 /CNT=4 /FEA=EST /TIER=ConsEnd /STK=0 /UG=Ssc.7272 /UG_TITLE=Transcribed locus, moderately similar to NP_002566.1 serine (or cysteine) proteinase inhibitor, clade B (ovalbumin), member 2 (Homo sapiens) /REP_ORG=S. scrofa	100519286	chr1:164956516-164957151 (-) // 94.35 //	---	XP_003121745	XM_003121697	---	---	---
Ssc.1303.1.S1_at	SERPINB1	serpin peptidase inhibitor, clade B (ovalbumin), member 1	CK455870	gb:CK455870 /DB_XREF=gi:40803084 /DB_XREF=916489 /TID=Ssc.1303.1 /CNT=27 /FEA=EST /TIER=ConsEnd /STK=4 /UG=Ssc.1303 /UG_TITLE=Transcribed locus, moderately similar to NP_109591.1 serine (or cysteine) proteinase inhibitor, clade B (ovalbumin), member 1 (Homo sapiens) /REP_ORG=S. scrofa	100155145	chr7:3025217-3033139 (-) // 94.3 //	chr7|7	XP_001926779	XM_001926744	---	---	---
Ssc.7090.1.A1_at	SERPINA1	serpin peptidase inhibitor, clade A (alpha-1 antiproteinase, antitrypsin), member 1	NM_214395	gb:NM_214395.1 /DB_XREF=gi:47523843 /GEN=PI /TID=Ssc.7090.1 /CNT=67 /FEA=FLmRNA /TIER=FL+Stack /STK=45 /LL=397688 /UG=Ssc.7090 /DEF=Sus scrofa similar to serine (or cysteine) proteinase inhibitor, clade A (alpha-1antiproteinase, antitrypsin), member 1 (PI), mRNA. /PROD=similar to serine (or cysteine) proteinaseinhibitor, clade A (alpha-1antiproteinase, antitrypsin),member 1 /FL=gb:NM_214395.1 /RE…	397688	chr7:124003294-124008712 (-) // 92.59 //	chr7q24-q26|7	NP_999560	NM_214395	---	0005576 // extracellular region // inferred from electronic annotation /// 0005615 // extracellular space // inferred from electronic annotation	0002020 // protease binding // inferred from electronic annotation /// 0004867 // serine-type endopeptidase inhibitor activity // inferred from electronic annotation /// 0005515 // protein binding // inferred from electronic annotation /// 0030414 // peptidase inhibitor activity // inferred from electronic annotation
Ssc.8479.1.A1_at	SEPP1	selenoprotein P, plasma, 1	CF175878	gb:CF175878 /DB_XREF=gi:33287654 /DB_XREF=799884 /TID=Ssc.8479.1 /CNT=94 /FEA=EST /TIER=Stack /STK=51 /UG=Ssc.8479 /UG_TITLE=Transcribed locus, weakly similar to NP_005401.2 selenoprotein P, plasma, 1 (Homo sapiens) /REP_ORG=S. scrofa	100037964	chr16:24822945-24824420 (+) // 99.13 //	---	NP_001128295	NM_001134823	---	---	0008430 // selenium binding // inferred from electronic annotation
Ssc.25217.1.S1_a_at	SELM	selenoprotein M	CN162429	gb:CN162429 /DB_XREF=gi:46176859 /DB_XREF=951811 /TID=Ssc.25217.1 /CNT=12 /FEA=EST /TIER=ConsEnd /STK=4 /UG=Ssc.25217 /UG_TITLE=Transcribed locus, moderately similar to NP_536355.1 selenoprotein M (Homo sapiens) /REP_ORG=S. scrofa	100302025	chr14:48788410-48791002 (-) // 99.44 //	---	NP_001155120	NM_001161648	---	---	---
Ssc.22075.3.A1_at	SELL	selectin L	CF793314	gb:CF793314 /DB_XREF=gi:37797875 /DB_XREF=886351 /TID=Ssc.22075.3 /CNT=1 /FEA=EST /TIER=ConsEnd /STK=1 /UG=Ssc.22075 /UG_TITLE=Transcribed locus, moderately similar to NP_000646.1 selectin L (lymphocyte adhesion molecule 1) (Homo sapiens) /REP_ORG=S. scrofa	100127147	chr4:84403566-84414853 (+) // 97.18 //	chr4|4	NP_001106148	NM_001112678	0007155 // cell adhesion // inferred from electronic annotation /// 0033198 // response to ATP // inferred from electronic annotation	0005886 // plasma membrane // inferred from electronic annotation /// 0009897 // external side of plasma membrane // inferred from electronic annotation /// 0016020 // membrane // inferred from electronic annotation	0005488 // binding // inferred from electronic annotation /// 0005515 // protein binding // inferred from electronic annotation /// 0005529 // sugar binding // inferred from electronic annotation
Ssc.22075.2.A1_at	SELL	selectin L	CF360243	gb:CF360243 /DB_XREF=gi:34157760 /DB_XREF=821558 /TID=Ssc.22075.2 /CNT=1 /FEA=EST /TIER=ConsEnd /STK=1 /UG=Ssc.22075 /UG_TITLE=Transcribed locus, moderately similar to NP_000646.1 selectin L (lymphocyte adhesion molecule 1) (Homo sapiens) /REP_ORG=S. scrofa	100127147	chr4:84403548-84414040 (+) // 95.42 //	chr4|4	NP_001106148	NM_001112678	0007155 // cell adhesion // inferred from electronic annotation /// 0033198 // response to ATP // inferred from electronic annotation	0005886 // plasma membrane // inferred from electronic annotation /// 0009897 // external side of plasma membrane // inferred from electronic annotation /// 0016020 // membrane // inferred from electronic annotation	0005488 // binding // inferred from electronic annotation /// 0005515 // protein binding // inferred from electronic annotation /// 0005529 // sugar binding // inferred from electronic annotation
Ssc.22075.1.S1_at	SELL	selectin L	BP156384	gb:BP156384 /DB_XREF=gi:40405857 /DB_XREF=BP156384 /CLONE=PBL010037G11 /TID=Ssc.22075.1 /CNT=2 /FEA=EST /TIER=ConsEnd /STK=0 /UG=Ssc.22075 /UG_TITLE=Transcribed locus, moderately similar to NP_000646.1 selectin L (lymphocyte adhesion molecule 1) (Homo sapiens) /REP_ORG=S. scrofa	100127147	chr4:84398520-84401876 (+) // 99.04 //	chr4|4	NP_001106148	NM_001112678	0007155 // cell adhesion // inferred from electronic annotation /// 0033198 // response to ATP // inferred from electronic annotation	0005886 // plasma membrane // inferred from electronic annotation /// 0009897 // external side of plasma membrane // inferred from electronic annotation /// 0016020 // membrane // inferred from electronic annotation	0005488 // binding // inferred from electronic annotation /// 0005515 // protein binding // inferred from electronic annotation /// 0005529 // sugar binding // inferred from electronic annotation
Ssc.12776.1.A1_at	SELL	Selectin L	BI403590	gb:BI403590 /DB_XREF=gi:15182651 /DB_XREF=MI-P-CP1-nwp-d-09-0-UI.s1 /CLONE=MI-P-CP1-nwp-d-09-0-UI /TID=Ssc.12776.1 /CNT=2 /FEA=EST /TIER=ConsEnd /STK=2 /UG=Ssc.12776 /UG_TITLE=Transcribed locus /REP_ORG=S. scrofa	100127147	chr4:84414232-84414548 (+) // 94.61 //	---	NP_001106148	NM_001112678	0007155 // cell adhesion // inferred from electronic annotation /// 0033198 // response to ATP // inferred from electronic annotation	0005886 // plasma membrane // inferred from electronic annotation /// 0009897 // external side of plasma membrane // inferred from electronic annotation /// 0016020 // membrane // inferred from electronic annotation	0005488 // binding // inferred from electronic annotation /// 0005515 // protein binding // inferred from electronic annotation /// 0005529 // sugar binding // inferred from electronic annotation
Ssc.16297.1.S2_at	SELE	selectin E	NM_214268	gb:NM_214268.1 /DB_XREF=gi:47523601 /GEN=SELE /TID=Ssc.16297.1 /CNT=7 /FEA=FLmRNA /TIER=FL /STK=2 /LL=397508 /UG=Ssc.16297 /DEF=Sus scrofa E-selectin (SELE), mRNA. /PROD=E-selectin /FL=gb:L39076.1 gb:U08350.1 gb:NM_214268.1 /REP_ORG=S. scrofa	397508	chr4:84377724-84387530 (+) // 99.47 //	chr4|4	NP_999433	NM_214268	0002092 // positive regulation of receptor internalization // inferred from electronic annotation /// 0002687 // positive regulation of leukocyte migration // inferred from electronic annotation /// 0007155 // cell adhesion // inferred from electronic annotation /// 0007157 // heterophilic cell-cell adhesion // inferred from electronic annotation /// 0007159 // leukocyte cell-cell adhesion // inf…	0005615 // extracellular space // inferred from electronic annotation /// 0005901 // caveola // inferred from electronic annotation /// 0005905 // coated pit // inferred from electronic annotation /// 0016020 // membrane // inferred from electronic annota	0004888 // transmembrane receptor activity // inferred from electronic annotation /// 0005488 // binding // inferred from electronic annotation /// 0005529 // sugar binding // inferred from electronic annotation /// 0033691 // sialic acid binding // inferred from electronic annotation /// 0043274 // phospholipase binding // inferred from electronic annotation /// 0070492 // oligosaccharide bindin…
Ssc.4927.1.A1_at	SECISBP2	SECIS binding protein 2	CF363358	gb:CF363358 /DB_XREF=gi:34163917 /DB_XREF=831209 /TID=Ssc.4927.1 /CNT=7 /FEA=EST /TIER=Stack /STK=6 /UG=Ssc.4927 /UG_TITLE=Transcribed locus, moderately similar to NP_076982.2 SECIS binding protein 2 (Homo sapiens) /REP_ORG=S. scrofa	100153797	chr14:1152913-1153375 (+) // 96.25 //	chr14|14	XP_001928402	XM_001928367	---	---	---
Ssc.23553.1.S1_at	SEC61A1	Sec61 alpha 1 subunit (S. cerevisiae)	CK449786	gb:CK449786 /DB_XREF=gi:40797000 /DB_XREF=893377 /TID=Ssc.23553.1 /CNT=6 /FEA=EST /TIER=ConsEnd /STK=0 /UG=Ssc.23553 /UG_TITLE=Transcribed locus, highly similar to NP_037468.1 Sec61 alpha 1 subunit (S. cerevisiae) (Homo sapiens) /REP_ORG=S. scrofa	100155306	chr13:59796300-59801331 (-) // 84.76 //	chr13|13	XP_001924516	XM_001924481	---	---	---
Ssc.27580.1.S1_at	SEC31B	SEC31 homolog B (S. cerevisiae)	BF191973	gb:BF191973 /DB_XREF=gi:11075342 /DB_XREF=243014 /TID=Ssc.27580.1 /CNT=9 /FEA=EST /TIER=ConsEnd /STK=1 /UG=Ssc.27580 /UG_TITLE=Transcribed locus, moderately similar to NP_056305.1 SEC31-like 2 (S. cerevisiae) (Homo sapiens) /REP_ORG=S. scrofa	100513277	chr4:60659673-60662066 (-) // 99.17 //	---	XP_003125635	XM_003125587	---	---	---
Ssc.11165.3.A1_at	SEC31A	SEC31 homolog A (S. cerevisiae)	CF368593	gb:CF368593 /DB_XREF=gi:34174257 /DB_XREF=853250 /TID=Ssc.11165.3 /CNT=1 /FEA=EST /TIER=ConsEnd /STK=1 /UG=Ssc.11165 /UG_TITLE=Transcribed locus, highly similar to NP_055748.2 SEC31-like 1 (S. cerevisiae) (Homo sapiens) /REP_ORG=S. scrofa	100511210	chr8:116614356-116618929 (+) // 97.54 //	---	XP_003129407	XM_003129359	---	---	---
Ssc.22731.1.S1_at	SEC14L2	SEC14-like 2 (S. cerevisiae)	BX666622	gb:BX666622 /DB_XREF=gi:37856340 /DB_XREF=BX666622 /CLONE=scac0025i.a.19 /TID=Ssc.22731.1 /CNT=2 /FEA=EST /TIER=ConsEnd /STK=2 /UG=Ssc.22731 /UG_TITLE=Transcribed locus /REP_ORG=S. scrofa	100152451	chr14:48199853-48200488 (+) // 97.98 //	chr14|14	XP_001929301 /// XP_003133014 /// XP_003133015	XM_001929266 /// XM_003132966 /// XM_003132967	---	---	---
Ssc.9586.1.S1_at	SDPR	serum deprivation response	CO992707	gb:CO992707 /DB_XREF=gi:51351981 /DB_XREF=UMC-pd6end2-006-b11 /TID=Ssc.9586.1 /CNT=4 /FEA=EST /TIER=ConsEnd /STK=0 /UG=Ssc.9586 /UG_TITLE=Transcribed locus /REP_ORG=S. scrofa	100517010	chr15:91010292-91010617 (+) // 84.42 // /// chr15:90973603-90973928 (-) // 84.42 //	---	XP_003133600	XM_003133552	---	---	---
Ssc.9586.2.S1_at	SDPR	serum deprivation response	CF791763	gb:CF791763 /DB_XREF=gi:37796324 /DB_XREF=880111 /TID=Ssc.9586.2 /CNT=4 /FEA=EST /TIER=ConsEnd /STK=0 /UG=Ssc.9586 /UG_TITLE=Transcribed locus /REP_ORG=S. scrofa	100517010	chr15:91009187-91010184 (+) // 97.65 // /// chr15:90974036-90975033 (-) // 97.65 //	---	XP_003133600	XM_003133552	---	---	---
Ssc.25537.1.S1_at	SCGN	secretagogin, EF-hand calcium binding protein	BX925732	gb:BX925732 /DB_XREF=gi:41142580 /DB_XREF=BX925732 /CLONE=scan0020d.j.18 /TID=Ssc.25537.1 /CNT=2 /FEA=EST /TIER=ConsEnd /STK=1 /UG=Ssc.25537 /UG_TITLE=Transcribed locus, highly similar to NP_008929.2 secretagogin, EF-hand calcium binding protein (Homo sapiens) /REP_ORG=S. scrofa	768111	chr7:21583150-21616483 (+) // 98.29 //	chr7|7	NP_001070692	NM_001077224	---	0005576 // extracellular region // inferred from electronic annotation /// 0005737 // cytoplasm // inferred from electronic annotation /// 0016020 // membrane // inferred from electronic annotation /// 0030658 // transport vesicle membrane // inferred fro	0005509 // calcium ion binding // inferred from electronic annotation
Ssc.27213.1.A1_at	SCD5	stearoyl-CoA desaturase 5	CN153640	gb:CN153640 /DB_XREF=gi:46168070 /DB_XREF=940775 /TID=Ssc.27213.1 /CNT=4 /FEA=EST /TIER=ConsEnd /STK=1 /UG=Ssc.27213 /UG_TITLE=Transcribed locus /REP_ORG=S. scrofa	100135661	chr8:116752101-116752801 (+) // 99.15 //	---	NP_001107750	NM_001114278	0006629 // lipid metabolic process // inferred from electronic annotation /// 0006633 // fatty acid biosynthetic process // inferred from electronic annotation /// 0008610 // lipid biosynthetic process // inferred from electronic annotation /// 0055114 // oxidation reduction // inferred from electronic annotation	0005783 // endoplasmic reticulum // inferred from electronic annotation /// 0016020 // membrane // inferred from electronic annotation /// 0016021 // integral to membrane // inferred from electronic annotation	0004768 // stearoyl-CoA 9-desaturase activity // inferred from electronic annotation /// 0005506 // iron ion binding // inferred from electronic annotation /// 0016491 // oxidoreductase activity // inferred from electronic annotation /// 0016717 // oxidoreductase activity, acting on paired donors, with oxidation of a pair of donors resulting in the reduction of molecular oxygen to two molecules o…
Ssc.8774.2.A1_at	SC4MOL	Sterol-C4-methyl oxidase-like	CO940432	gb:CO940432 /DB_XREF=gi:51307195 /DB_XREF=UMC-peov1-002-f09 /TID=Ssc.8774.2 /CNT=9 /FEA=EST /TIER=Stack /STK=7 /LL=396590 /UG_GENE=SC4MOL /UG=Ssc.8774 /UG_TITLE=Sterol-C4-methyl oxidase-like protein /REP_ORG=S. scrofa	396590	chr8:37829431-37837822 (+) // 93.39 //	---	NP_998917	NM_213752	0006633 // fatty acid biosynthetic process // inferred from electronic annotation /// 0006694 // steroid biosynthetic process // inferred from electronic annotation /// 0008610 // lipid biosynthetic process // inferred from electronic annotation /// 0016126 // sterol biosynthetic process // inferred from electronic annotation /// 0055114 // oxidation reduction // inferred from electronic annotati…	0005783 // endoplasmic reticulum // inferred from electronic annotation /// 0005789 // endoplasmic reticulum membrane // inferred from electronic annotation /// 0016020 // membrane // inferred from electronic annotation /// 0016021 // integral to membrane	0000254 // C-4 methylsterol oxidase activity // inferred from electronic annotation /// 0005506 // iron ion binding // inferred from electronic annotation /// 0016491 // oxidoreductase activity // inferred from electronic annotation
Ssc.17100.1.S1_at	S100A8	S100 calcium binding protein A8	BF710549	gb:BF710549 /DB_XREF=gi:12010026 /DB_XREF=MI-P-AY1-nre-e-01-0-UI.s1 /CLONE=MI-P-AY1-nre-e-01-0-UI /TID=Ssc.17100.1 /CNT=11 /FEA=EST /TIER=ConsEnd /STK=0 /UG=Ssc.17100 /UG_TITLE=Transcribed locus, weakly similar to NP_002955.2 S100 calcium binding protein A8 (calgranulin A) (Homo sapiens) /REP_ORG=S. scrofa	100127488	chr4:100376580-100377098 (+) // 98.08 //	---	NP_001153743	NM_001160271	---	---	---
Ssc.9117.1.S1_at	S100A12	S100 calcium binding protein A12	CB475695	gb:CB475695 /DB_XREF=gi:29282081 /DB_XREF=jns110_B07.f /TID=Ssc.9117.1 /CNT=18 /FEA=EST /TIER=ConsEnd /STK=0 /UG=Ssc.9117 /UG_TITLE=Transcribed locus, moderately similar to NP_005612.1 S100 calcium binding protein A12 (calgranulin C) (Homo sapiens) /REP_ORG=S. scrofa	100301483	chr4:100360043-100361464 (+) // 92.87 //	---	NP_001153744	NM_001160272	---	---	---
Ssc.16179.1.S1_at	RYR3	ryanodine receptor 3	X95846	gb:X95846.1 /DB_XREF=gi:1841944 /TID=Ssc.16179.1 /CNT=2 /FEA=mRNA /TIER=ConsEnd /STK=0 /LL=396888 /UG_GENE=RYR3 /UG=Ssc.16179 /UG_TITLE=Ryanodine receptor 3 /DEF=S.scrofa mRNA for ryanodine receptor type 3. /REP_ORG=S. scrofa	396888	---	chr7q22-q23|7	XP_001925725	XM_001925690	0005513 // detection of calcium ion // inferred from electronic annotation /// 0006810 // transport // inferred from electronic annotation /// 0006811 // ion transport // inferred from electronic annotation /// 0006816 // calcium ion transport // inferred from electronic annotation /// 0008627 // induction of apoptosis by ionic changes // inferred from electronic annotation /// 0031000 // respons…	0016020 // membrane // inferred from electronic annotation /// 0016021 // integral to membrane // inferred from electronic annotation /// 0016529 // sarcoplasmic reticulum // inferred from electronic annotation /// 0030018 // Z disc // inferred from elect	0004872 // receptor activity // inferred from electronic annotation /// 0005216 // ion channel activity // inferred from electronic annotation /// 0005219 // ryanodine-sensitive calcium-release channel activity // inferred from electronic annotation /// 0005262 // calcium channel activity // inferred from electronic annotation /// 0005515 // protein binding // inferred from electronic annotation …
Ssc.8.1.S1_at	RYR1	ryanodine receptor 1 (skeletal)	M91451	gb:M91451.1 /DB_XREF=gi:164645 /GEN=RYR1 /TID=Ssc.8.1 /CNT=11 /FEA=FLmRNA /TIER=FL /STK=4 /LL=396718 /UG=Ssc.8 /DEF=Sus scrofa Belgisch LandrasPietrain ryanodine receptor (RYR1) mRNA, complete cds. /PROD=ryanodine receptor /FL=gb:M91452.1 gb:M91451.1 /REP_ORG=S. scrofa	396718	chr6:32548326-32666647 (+) // 97.62 //	chr6q1.2|6	NP_001001534	NM_001001534	0006810 // transport // inferred from electronic annotation /// 0006811 // ion transport // inferred from electronic annotation /// 0006816 // calcium ion transport // inferred from electronic annotation /// 0006874 // cellular calcium ion homeostasis // inferred from electronic annotation /// 0055085 // transmembrane transport // inferred from electronic annotation	0016020 // membrane // inferred from electronic annotation /// 0016021 // integral to membrane // inferred from electronic annotation	0004872 // receptor activity // inferred from electronic annotation /// 0005216 // ion channel activity // inferred from electronic annotation /// 0005219 // ryanodine-sensitive calcium-release channel activity // inferred from electronic annotation /// 0005262 // calcium channel activity // inferred from electronic annotation /// 0005509 // calcium ion binding // inferred from electronic annotat…
Ssc.19608.1.S1_at	RXRG	retinoid X receptor, gamma	CF181317	gb:CF181317 /DB_XREF=gi:33293093 /DB_XREF=818129 /TID=Ssc.19608.1 /CNT=7 /FEA=mRNA /TIER=ConsEnd /STK=0 /LL=445465 /UG_GENE=RXRG /UG=Ssc.19608 /UG_TITLE=Retinoid X receptor gamma /REP_ORG=S. scrofa	445465	chr4:88839814-88963486 (+) // 98.51 //	---	NP_001123685	NM_001130213	0006350 // transcription // inferred from electronic annotation /// 0006355 // regulation of transcription, DNA-dependent // inferred from electronic annotation /// 0045449 // regulation of transcription // inferred from electronic annotation	0005634 // nucleus // inferred from electronic annotation	0003677 // DNA binding // inferred from electronic annotation /// 0003700 // sequence-specific DNA binding transcription factor activity // inferred from electronic annotation /// 0003707 // steroid hormone receptor activity // inferred from electronic annotation /// 0004872 // receptor activity // inferred from electronic annotation /// 0004879 // ligand-dependent nuclear receptor activity // in…
Ssc.25990.1.S1_at	RUNX1T1	runt-related transcription factor 1; translocated to, 1 (cyclin D-related)	BX926148	gb:BX926148 /DB_XREF=gi:41142996 /DB_XREF=BX926148 /CLONE=scan0025d.j.17 /TID=Ssc.25990.1 /CNT=3 /FEA=EST /TIER=ConsEnd /STK=0 /UG=Ssc.25990 /UG_TITLE=Transcribed locus /REP_ORG=S. scrofa	100155449	chr4:45318073-45318287 (+) // 95.54 //	chr4|4	XP_001927963	XM_001927928	---	---	---
Ssc.27586.3.S1_at	RUNDC3A	RUN domain containing 3A	AU296692	gb:AU296692 /DB_XREF=gi:32949255 /DB_XREF=AU296692 /CLONE=olf_151_F02 /TID=Ssc.27586.3 /CNT=2 /FEA=EST /TIER=ConsEnd /STK=0 /UG=Ssc.27586 /UG_TITLE=Transcribed locus, highly similar to NP_006686.1 RaP2 interacting protein 8 (Homo sapiens) /REP_ORG=S. scrofa	100511099	chr12:16909104-16914351 (+) // 99.22 //	---	XP_003131398 /// XP_003131399	XM_003131350 /// XM_003131351	---	---	---
Ssc.16661.1.S1_at	RTN2	reticulon 2	CF179996	gb:CF179996 /DB_XREF=gi:33291772 /DB_XREF=815044 /TID=Ssc.16661.1 /CNT=17 /FEA=EST /TIER=Stack /STK=6 /UG=Ssc.16661 /UG_TITLE=Transcribed locus, highly similar to NP_005610.1 reticulon 2 (Homo sapiens) /REP_ORG=S. scrofa	100170115	---	---	NP_001123432	NM_001129960	---	0005783 // endoplasmic reticulum // inferred from electronic annotation	---
Ssc.29034.1.A1_at	RSRC2	arginine/serine-rich coiled-coil 2	CN154873	gb:CN154873 /DB_XREF=gi:46169303 /DB_XREF=942122 /TID=Ssc.29034.1 /CNT=6 /FEA=EST /TIER=ConsEnd /STK=1 /UG=Ssc.29034 /UG_TITLE=Transcribed locus /REP_ORG=S. scrofa	100154492	chr14:30220475-30233537 (+) // 99.32 //	chr14|14	XP_001928938	XM_001928903	---	---	---
Ssc.24127.1.S1_a_at	RRM2B	ribonucleotide reductase M2 B (TP53 inducible)	CN163214	gb:CN163214 /DB_XREF=gi:46177644 /DB_XREF=952695 /TID=Ssc.24127.1 /CNT=5 /FEA=EST /TIER=ConsEnd /STK=1 /UG=Ssc.24127 /UG_TITLE=Transcribed locus, highly similar to NP_056528.2 ribonucleotide reductase M2 B (TP53 inducible) (Homo sapiens) /REP_ORG=S. scrofa	100157205	chr4:35169269-35201571 (+) // 99.49 //	chr4|4	XP_001925036	XM_001925001	---	---	---
Ssc.24545.1.S1_at	RPS28	ribosomal protein S28	CK459904	gb:CK459904 /DB_XREF=gi:40831185 /DB_XREF=930135 /TID=Ssc.24545.1 /CNT=4 /FEA=EST /TIER=ConsEnd /STK=1 /UG=Ssc.24545 /UG_TITLE=Transcribed locus, highly similar to NP_001022.1 ribosomal protein S28 (Homo sapiens) /REP_ORG=S. scrofa	414420	chr2:51619637-51620687 (+) // 98.09 //	---	NP_001001587	NM_001001587	0006412 // translation // inferred from electronic annotation	0005622 // intracellular // inferred from electronic annotation /// 0005840 // ribosome // inferred from electronic annotation /// 0030529 // ribonucleoprotein complex // inferred from electronic annotation	0003735 // structural constituent of ribosome // inferred from electronic annotation
Ssc.7256.1.A1_at	RPS20	Ribosomal protein S20	CK457247	gb:CK457247 /DB_XREF=gi:40828528 /DB_XREF=921527 /TID=Ssc.7256.1 /CNT=9 /FEA=EST /TIER=Stack /STK=7 /UG=Ssc.7256 /UG_TITLE=Transcribed locus /REP_ORG=S. scrofa	414395	chr1:189912637-189913965 (+) // 98.59 //	---	NP_001123426	NM_001129954	0006412 // translation // inferred from electronic annotation	0005622 // intracellular // inferred from electronic annotation /// 0005840 // ribosome // inferred from electronic annotation /// 0015935 // small ribosomal subunit // inferred from electronic annotation /// 0030529 // ribonucleoprotein complex // inferr	0003723 // RNA binding // inferred from electronic annotation /// 0003735 // structural constituent of ribosome // inferred from electronic annotation
Ssc.26336.1.A1_at	RPLP1	ribosomal protein, large, P1	AY550065	gb:AY550065.1 /DB_XREF=gi:45269020 /TID=Ssc.26336.1 /CNT=1 /FEA=mRNA /TIER=ConsEnd /STK=0 /LL=414400 /UG_GENE=RPLP1 /UG=Ssc.26336 /UG_TITLE=60S ribosomal protein P1 /DEF=Sus scrofa 60S ribosomal protein P1 mRNA, partial cds. /REP_ORG=S. scrofa	414400	chr1:175035860-175036286 (+) // 45.02 //	---	---	---	0006414 // translational elongation // inferred from electronic annotation	0005622 // intracellular // inferred from electronic annotation /// 0005840 // ribosome // inferred from electronic annotation	0003735 // structural constituent of ribosome // inferred from electronic annotation
Ssc.30184.1.A1_at	RPL7	ribosomal protein L7	CO987718	gb:CO987718 /DB_XREF=gi:51346992 /DB_XREF=UMC-pd10en3-019-h06 /TID=Ssc.30184.1 /CNT=1 /FEA=EST /TIER=ConsEnd /STK=1 /UG=Ssc.30184 /UG_TITLE=Transcribed locus /REP_ORG=S. scrofa	414418	chr4:64812668-64813040 (+) // 99.46 //	---	NP_001106688	NM_001113217	0006412 // translation // inferred from electronic annotation	0005622 // intracellular // inferred from electronic annotation /// 0005840 // ribosome // inferred from electronic annotation /// 0015934 // large ribosomal subunit // inferred from electronic annotation /// 0030529 // ribonucleoprotein complex // inferr	0003735 // structural constituent of ribosome // inferred from electronic annotation /// 0030528 // transcription regulator activity // inferred from electronic annotation
Ssc.29148.1.A1_at	RPL30	ribosomal protein L30	CO950946	gb:CO950946 /DB_XREF=gi:51327924 /DB_XREF=UMC-pd12cl-021-b07 /TID=Ssc.29148.1 /CNT=1 /FEA=EST /TIER=ConsEnd /STK=1 /UG=Ssc.29148 /UG_TITLE=Transcribed locus /REP_ORG=S. scrofa	100156811	chr4:38924041-38924415 (+) // 99.2 //	chr4|4	NP_001177107	NM_001190178	0006412 // translation // inferred from electronic annotation	0005622 // intracellular // inferred from electronic annotation /// 0005840 // ribosome // inferred from electronic annotation	0003735 // structural constituent of ribosome // inferred from electronic annotation
Ssc.16910.1.S1_at	ROD1	ROD1 regulator of differentiation 1 (S. pombe)	BG382549	gb:BG382549 /DB_XREF=gi:13307021 /DB_XREF=298479 /TID=Ssc.16910.1 /CNT=7 /FEA=EST /TIER=ConsEnd /STK=0 /UG=Ssc.16910 /UG_TITLE=Transcribed locus, highly similar to NP_005147.3 ROD1 regulator of differentiation 1 (S. pombe) (Homo sapiens) /REP_ORG=S. scrofa	768100	chr1:265840162-265873194 (-) // 92.52 //	---	NP_001070683	NM_001077215	0006397 // mRNA processing // inferred from electronic annotation	0005634 // nucleus // inferred from electronic annotation	0000166 // nucleotide binding // inferred from electronic annotation /// 0003676 // nucleic acid binding // inferred from electronic annotation /// 0003723 // RNA binding // inferred from electronic annotation
Ssc.4607.1.A1_at	RNF31	ring finger protein 31	BI338429	gb:BI338429 /DB_XREF=gi:15031712 /DB_XREF=362202 /TID=Ssc.4607.1 /CNT=3 /FEA=EST /TIER=ConsEnd /STK=0 /UG=Ssc.4607 /UG_TITLE=Transcribed locus, highly similar to XP_344410.1 similar to FLJ10111 (Rattus norvegicus) /REP_ORG=S. scrofa	100158067	chr7:81481039-81481437 (-) // 74.68 //	chr7|7	XP_001928270	XM_001928235	---	---	---
Ssc.12903.1.A1_at	RNF214	ring finger protein 214	CN069912	gb:CN069912 /DB_XREF=gi:45845969 /DB_XREF=857440 /TID=Ssc.12903.1 /CNT=3 /FEA=EST /TIER=ConsEnd /STK=1 /UG=Ssc.12903 /UG_TITLE=Transcribed locus, highly similar to XP_208529.4 hypothetical protein DKFZp547C195 (Homo sapiens) /REP_ORG=S. scrofa	100510972	chr9:43514709-43551666 (+) // 95.76 //	---	XP_003129942	XM_003129894	---	---	---
Ssc.27978.1.A1_at	RMND5A	required for meiotic nuclear division 5 homolog A (S. cerevisiae)	CN032941	gb:CN032941 /DB_XREF=gi:48727477 /DB_XREF=UMC-pgvo6-002-f08 /TID=Ssc.27978.1 /CNT=1 /FEA=EST /TIER=ConsEnd /STK=1 /UG=Ssc.27978 /UG_TITLE=Transcribed locus, highly similar to NP_073617.1 hypothetical protein FLJ13910 (Homo sapiens) /REP_ORG=S. scrofa	100516072	chr3:52904733-52907258 (+) // 100.0 //	---	XP_003124979	XM_003124931	---	---	---
Ssc.13278.1.A1_at	RINT1	RAD50 interactor 1	BQ605160	gb:BQ605160 /DB_XREF=gi:21551886 /DB_XREF=MI-P-CP1-nzd-p-18-0-UI.s1 /CLONE=MI-P-CP1-nzd-p-18-0-UI /TID=Ssc.13278.1 /CNT=1 /FEA=EST /TIER=ConsEnd /STK=1 /UG=Ssc.13278 /UG_TITLE=Transcribed locus, highly similar to NP_068749.2 Rad50-interacting protein 1 (Homo sapiens) /REP_ORG=S. scrofa	100517297	chr9:98510012-98510353 (+) // 95.52 //	---	XP_003130302	XM_003130254	---	---	---
Ssc.2019.1.S1_at	RHOF	Ras homolog gene family, member F	BX920736	gb:BX920736 /DB_XREF=gi:41137584 /DB_XREF=BX920736 /CLONE=scan0006d.d.07 /TID=Ssc.2019.1 /CNT=15 /FEA=EST /TIER=ConsEnd /STK=4 /UG=Ssc.2019 /UG_TITLE=Transcribed locus, highly similar to NP_061907.2 ras homolog gene family, member F (in filopodia) (Homo sapiens) /REP_ORG=S. scrofa	100144500	chr14:30961264-30961926 (+) // 88.74 //	---	NP_001116662	NM_001123190	0007015 // actin filament organization // inferred from electronic annotation /// 0007264 // small GTPase mediated signal transduction // inferred from electronic annotation	0005622 // intracellular // inferred from electronic annotation /// 0016020 // membrane // inferred from electronic annotation	0000166 // nucleotide binding // inferred from electronic annotation /// 0005525 // GTP binding // inferred from electronic annotation
Ssc.23022.1.S1_at	RHCG	Rh family, C glycoprotein	BX672871	gb:BX672871 /DB_XREF=gi:37985920 /DB_XREF=BX672871 /CLONE=scac0040i.f.19 /TID=Ssc.23022.1 /CNT=1 /FEA=EST /TIER=ConsEnd /STK=1 /UG=Ssc.23022 /UG_TITLE=Transcribed locus /REP_ORG=S. scrofa	733644	chr7:60446929-60448252 (-) // 95.17 //	---	NP_001038042	NM_001044577	0006810 // transport // inferred from electronic annotation /// 0006873 // cellular ion homeostasis // inferred from electronic annotation /// 0006873 // cellular ion homeostasis // inferred from sequence or structural similarity /// 0006885 // regulation of pH // inferred from electronic annotation /// 0015696 // ammonium transport // inferred from electronic annotation /// 0015696 // ammonium t…	0005886 // plasma membrane // inferred from electronic annotation /// 0005887 // integral to plasma membrane // inferred from electronic annotation /// 0005887 // integral to plasma membrane // inferred from sequence or structural similarity /// 0016020 /	0008519 // ammonium transmembrane transporter activity // inferred from electronic annotation /// 0008519 // ammonium transmembrane transporter activity // inferred from sequence or structural similarity /// 0030506 // ankyrin binding // inferred from electronic annotation /// 0030506 // ankyrin binding // inferred from sequence or structural similarity /// 0051739 // ammonia transmembrane transp…
Ssc.8330.1.S1_at	RGS5	regulator of G-protein signaling 5	NM_214356	gb:NM_214356.1 /DB_XREF=gi:47523769 /GEN=RGS5 /TID=Ssc.8330.1 /CNT=17 /FEA=FLmRNA /TIER=FL+Stack /STK=9 /LL=397640 /UG=Ssc.8330 /DEF=Sus scrofa regulator of G-protein signalling 5 (RGS5), mRNA. /PROD=regulator of G-protein signalling 5 /FL=gb:NM_214356.1 /REP_ORG=S. scrofa	397640	chr4:91041593-91095450 (+) // 98.27 //	chr4|4	NP_999521	NM_214356	0009968 // negative regulation of signal transduction // inferred from electronic annotation	---	0004871 // signal transducer activity // inferred from electronic annotation
Ssc.21579.1.S1_at	RGL1	ral guanine nucleotide dissociation stimulator-like 1	CF789025	gb:CF789025 /DB_XREF=gi:37793586 /DB_XREF=866267 /TID=Ssc.21579.1 /CNT=11 /FEA=EST /TIER=ConsEnd /STK=1 /UG=Ssc.21579 /UG_TITLE=Transcribed locus, moderately similar to NP_055964.2 ral guanine nucleotide dissociation stimulator-like 1 (Homo sapiens) /REP_ORG=S. scrofa	100516213	chr9:117465402-117470211 (-) // 97.38 //	---	XP_003130420	XM_003130372	---	---	---
Ssc.3597.1.S1_at	RGL1	ral guanine nucleotide dissociation stimulator-like 1	BX668985	gb:BX668985 /DB_XREF=gi:37978072 /DB_XREF=BX668985 /CLONE=scac0028i.f.06 /TID=Ssc.3597.1 /CNT=3 /FEA=EST /TIER=ConsEnd /STK=1 /UG=Ssc.3597 /UG_TITLE=Transcribed locus, moderately similar to XP_222717.2 similar to KIAA0959 protein (Rattus norvegicus) /REP_ORG=S. scrofa	100516213	chr9:117509395-117600623 (-) // 77.91 //	---	XP_003130420	XM_003130372	---	---	---
Ssc.6110.1.A1_at	RFX7	regulatory factor X, 7	BQ603466	gb:BQ603466 /DB_XREF=gi:21550192 /DB_XREF=MI-P-O2-ads-b-08-1-UM.s2 /CLONE=MI-P-O2-ads-b-08-1-UM /TID=Ssc.6110.1 /CNT=2 /FEA=EST /TIER=ConsEnd /STK=2 /UG=Ssc.6110 /UG_TITLE=Transcribed locus /REP_ORG=S. scrofa	100152054	chr1:120315537-120315873 (-) // 94.12 //	chr1|1	---	XR_115674	---	---	---
Ssc.28508.1.S1_at	RFX1	regulatory factor X, 1 (influences HLA class II expression)	AJ664483	gb:AJ664483 /DB_XREF=gi:49348920 /DB_XREF=AJ664483 /CLONE=C0001063_J19 /TID=Ssc.28508.1 /CNT=2 /FEA=EST /TIER=ConsEnd /STK=0 /UG=Ssc.28508 /UG_TITLE=Transcribed locus, moderately similar to XP_222456.2 similar to DNA-binding protein RFX1 (Rattus norvegicus) /REP_ORG=S. scrofa	100511439	chr2:56967116-56967676 (-) // 96.55 //	---	XP_003123399	XM_003123351	---	---	---
Ssc.8818.2.S1_at	RFC3	replication factor C (activator 1) 3, 38kDa	BF075697	gb:BF075697 /DB_XREF=gi:10869208 /DB_XREF=224944 /TID=Ssc.8818.2 /CNT=5 /FEA=EST /TIER=ConsEnd /STK=0 /UG=Ssc.8818 /UG_TITLE=Transcribed locus, highly similar to NP_002906.1 replication factor C (activator 1) 3, 38kDa (Homo sapiens) /REP_ORG=S. scrofa	100156440	chr11:9896176-9904371 (+) // 97.09 //	chr11|11	NP_001177121	NM_001190192	---	---	---
Ssc.8948.1.A1_at	RECQL	RecQ protein-like (DNA helicase Q1-like)	BF708815	gb:BF708815 /DB_XREF=gi:12008292 /DB_XREF=MI-P-AY0-nac-e-06-0-UI.s1 /CLONE=MI-P-AY0-nac-e-06-0-UI /TID=Ssc.8948.1 /CNT=1 /FEA=EST /TIER=ConsEnd /STK=1 /UG=Ssc.8948 /UG_TITLE=Transcribed locus /REP_ORG=S. scrofa	100151819	---	chr5|5	XP_003126484	XM_003126436	---	---	---
Ssc.21629.1.A1_at	RBM5	RNA binding motif protein 5	CF793078	gb:CF793078 /DB_XREF=gi:37797639 /DB_XREF=886092 /TID=Ssc.21629.1 /CNT=3 /FEA=EST /TIER=ConsEnd /STK=2 /UG=Ssc.21629 /UG_TITLE=Transcribed locus, highly similar to NP_005769.1 RNA binding motif protein 5 (Homo sapiens) /REP_ORG=S. scrofa	100515237	chr13:27211001-27213546 (+) // 98.34 //	---	XP_003132269	XM_003132221	---	---	---
Ssc.8563.2.S1_at	RBM26	RNA binding motif protein 26	CK458727	gb:CK458727 /DB_XREF=gi:40830008 /DB_XREF=923129 /TID=Ssc.8563.2 /CNT=3 /FEA=EST /TIER=ConsEnd /STK=0 /UG=Ssc.8563 /UG_TITLE=Transcribed locus, highly similar to NP_071401.3 chromosome 13 open reading frame 10 (Homo sapiens) /REP_ORG=S. scrofa	100153235	chr11:50387814-50406861 (-) // 99.08 //	chr11|11	XP_001926006 /// XP_001926052	XM_001925971 /// XM_001926017	---	---	---
Ssc.22374.1.A1_at	RBM15	RNA binding motif protein 15	CF792395	gb:CF792395 /DB_XREF=gi:37796956 /DB_XREF=885321 /TID=Ssc.22374.1 /CNT=1 /FEA=EST /TIER=ConsEnd /STK=1 /UG=Ssc.22374 /UG_TITLE=Transcribed locus, highly similar to NP_073605.3 RNA binding motif protein 15 (Homo sapiens) /REP_ORG=S. scrofa	100155227	chr4:114229802-114230080 (-) // 97.89 //	chr4|4	XP_001929412 /// XP_001929414	XM_001929377 /// XM_001929379	---	---	---
Ssc.17063.1.A1_at	RB1	retinoblastoma 1	CN163235	gb:CN163235 /DB_XREF=gi:46177665 /DB_XREF=952718 /TID=Ssc.17063.1 /CNT=3 /FEA=EST /TIER=ConsEnd /STK=3 /UG=Ssc.17063 /UG_TITLE=Transcribed locus /REP_ORG=S. scrofa	100151828	chr11:18638806-18639608 (-) // 96.39 //	chr11|11	XP_001926888	XM_001926853	---	---	---
Ssc.21900.2.A1_at	RAD54L	RAD54-like (S. cerevisiae)	CF789592	gb:CF789592 /DB_XREF=gi:37794153 /DB_XREF=866877 /TID=Ssc.21900.2 /CNT=1 /FEA=EST /TIER=ConsEnd /STK=1 /UG=Ssc.21900 /UG_TITLE=Transcribed locus, highly similar to NP_003570.1 RAD54-like (S. cerevisiae) (Homo sapiens) /REP_ORG=S. scrofa	100141305	chr6:118215230-118215509 (-) // 97.89 //	---	NP_001116655	NM_001123183	0000724 // double-strand break repair via homologous recombination // inferred from electronic annotation /// 0006302 // double-strand break repair // inferred from electronic annotation /// 0006974 // response to DNA damage stimulus // inferred from electronic annotation /// 0010212 // response to ionizing radiation // inferred from electronic annotation /// 0042493 // response to drug // inferr…	---	0003676 // nucleic acid binding // inferred from electronic annotation /// 0003677 // DNA binding // inferred from electronic annotation /// 0004386 // helicase activity // inferred from electronic annotation /// 0005524 // ATP binding // inferred from electronic annotation
Ssc.21766.1.A1_at	RAB32	RAB32, member RAS oncogene family	BX666302	gb:BX666302 /DB_XREF=gi:37856035 /DB_XREF=BX666302 /CLONE=scac0026i.d.13 /TID=Ssc.21766.1 /CNT=1 /FEA=EST /TIER=ConsEnd /STK=1 /UG=Ssc.21766 /UG_TITLE=Transcribed locus, highly similar to NP_006825.1 RAB32, member RAS oncogene family (Homo sapiens) /REP_ORG=S. scrofa	100144496	chr1:19986777-20008091 (+) // 97.73 //	---	NP_001116648	NM_001123176	0007264 // small GTPase mediated signal transduction // inferred from electronic annotation /// 0015031 // protein transport // inferred from electronic annotation	0005739 // mitochondrion // inferred from electronic annotation	0000166 // nucleotide binding // inferred from electronic annotation /// 0005525 // GTP binding // inferred from electronic annotation
Ssc.5453.1.A1_at	QPCT	glutaminyl-peptide cyclotransferase	CK465332	gb:CK465332 /DB_XREF=gi:40836609 /DB_XREF=936432 /TID=Ssc.5453.1 /CNT=11 /FEA=EST /TIER=Stack /STK=7 /UG=Ssc.5453 /UG_TITLE=Transcribed locus, moderately similar to NP_036545.1 glutaminyl-peptide cyclotransferase (glutaminyl cyclase) (Homo sapiens) /REP_ORG=S. scrofa	397424	chr3:95934699-95960071 (-) // 81.6 //	---	XP_003125282	XM_003125234	0006508 // proteolysis // inferred from electronic annotation	---	0008233 // peptidase activity // inferred from electronic annotation
Ssc.19476.2.A1_s_at	PYGM	phosphorylase, glycogen, muscle	CF365721	gb:CF365721 /DB_XREF=gi:34168576 /DB_XREF=836368 /TID=Ssc.19476.2 /CNT=1 /FEA=EST /TIER=ConsEnd /STK=1 /UG=Ssc.19476 /UG_TITLE=Transcribed locus, moderately similar to NP_005600.1 phosphorylase, glycogen; muscle (McArdle syndrome, glycogen storage disease type V) (Homo sapiens) /REP_ORG=S. scrofa	733659	chr2:5812021-5821866 (+) // 96.83 //	---	XP_003122636	XM_003122588	0005975 // carbohydrate metabolic process // inferred from electronic annotation	---	0004645 // phosphorylase activity // inferred from electronic annotation /// 0016740 // transferase activity // inferred from electronic annotation /// 0016757 // transferase activity, transferring glycosyl groups // inferred from electronic annotation /// 0030170 // pyridoxal phosphate binding // inferred from electronic annotation
Ssc.18344.1.S1_at	PYGM	phosphorylase, glycogen, muscle	CF179951	gb:CF179951 /DB_XREF=gi:33291727 /DB_XREF=814994 /TID=Ssc.18344.1 /CNT=9 /FEA=EST /TIER=ConsEnd /STK=2 /UG=Ssc.18344 /UG_TITLE=Transcribed locus, highly similar to XP_342003.1 similar to muscle glycogen phosphorylase (Rattus norvegicus) /REP_ORG=S. scrofa	733659	chr2:5816217-5821868 (+) // 89.46 //	---	XP_003122636	XM_003122588	0005975 // carbohydrate metabolic process // inferred from electronic annotation	---	0004645 // phosphorylase activity // inferred from electronic annotation /// 0016740 // transferase activity // inferred from electronic annotation /// 0016757 // transferase activity, transferring glycosyl groups // inferred from electronic annotation /// 0030170 // pyridoxal phosphate binding // inferred from electronic annotation
Ssc.19476.1.S1_at	PYGM	phosphorylase, glycogen, muscle	BF192264	gb:BF192264 /DB_XREF=gi:11075570 /DB_XREF=243312 /TID=Ssc.19476.1 /CNT=3 /FEA=EST /TIER=ConsEnd /STK=0 /UG=Ssc.19476 /UG_TITLE=Transcribed locus, moderately similar to NP_005600.1 phosphorylase, glycogen; muscle (McArdle syndrome, glycogen storage disease type V) (Homo sapiens) /REP_ORG=S. scrofa	733659	chr2:5810435-5812225 (+) // 100.0 //	---	XP_003122636	XM_003122588	0005975 // carbohydrate metabolic process // inferred from electronic annotation	---	0004645 // phosphorylase activity // inferred from electronic annotation /// 0016740 // transferase activity // inferred from electronic annotation /// 0016757 // transferase activity, transferring glycosyl groups // inferred from electronic annotation /// 0030170 // pyridoxal phosphate binding // inferred from electronic annotation
Ssc.24448.1.S1_at	PTPRZ1	protein tyrosine phosphatase, receptor-type, Z polypeptide 1	BX667962	gb:BX667962 /DB_XREF=gi:37976046 /DB_XREF=BX667962 /CLONE=scac0026i.m.20 /TID=Ssc.24448.1 /CNT=6 /FEA=EST /TIER=ConsEnd /STK=0 /UG=Ssc.24448 /UG_TITLE=Transcribed locus, highly similar to XP_346696.1 hypothetical gene supported by NM_013080 (Rattus norvegicus) /REP_ORG=S. scrofa	100511294	chr18:23204877-23234772 (-) // 99.57 //	---	XP_003134783	XM_003134735	---	---	---
Ssc.29266.1.A1_at	PTPN4	protein tyrosine phosphatase, non-receptor type 4 (megakaryocyte)	CO953544	gb:CO953544 /DB_XREF=gi:51330585 /DB_XREF=UMC-pfeto1-021-a07 /TID=Ssc.29266.1 /CNT=1 /FEA=EST /TIER=ConsEnd /STK=1 /UG=Ssc.29266 /UG_TITLE=Transcribed locus /REP_ORG=S. scrofa	100522902	chr15:29642866-29643249 (+) // 99.74 //	---	XP_003133357	XM_003133309	---	---	---
Ssc.24412.2.S1_at	PTPN4	protein tyrosine phosphatase, non-receptor type 4 (megakaryocyte)	CK457188	gb:CK457188 /DB_XREF=gi:40828469 /DB_XREF=921464 /TID=Ssc.24412.2 /CNT=2 /FEA=EST /TIER=ConsEnd /STK=1 /UG=Ssc.24412 /UG_TITLE=Transcribed locus, highly similar to NP_002821.1 protein tyrosine phosphatase, non-receptor type 4 (megakaryocyte) (Homo sapiens) /REP_ORG=S. scrofa	100522902	chr15:29500755-29643451 (+) // 99.49 //	---	XP_003133357	XM_003133309	---	---	---
Ssc.23796.1.A1_at	PTPN1	protein tyrosine phosphatase, non-receptor type 1	AF455037	gb:AF455037.1 /DB_XREF=gi:33317517 /TID=Ssc.23796.1 /CNT=2 /FEA=mRNA /TIER=ConsEnd /STK=0 /LL=396667 /UG_GENE=PTP1B /UG=Ssc.23796 /UG_TITLE=Tyrosine phosphatase 1B /DEF=Sus scrofa tyrosine phosphatase 1B (PTP1B) mRNA, partial cds. /REP_ORG=S. scrofa	396667	chr17:54265044-54276022 (-) // 96.2 //	chr17|17	NP_001106906	NM_001113435	0006470 // protein dephosphorylation // inferred from electronic annotation /// 0008286 // insulin receptor signaling pathway // inferred from electronic annotation /// 0016311 // dephosphorylation // inferred from electronic annotation	0005783 // endoplasmic reticulum // inferred from electronic annotation	0004721 // phosphoprotein phosphatase activity // inferred from electronic annotation /// 0004725 // protein tyrosine phosphatase activity // inferred from electronic annotation /// 0004872 // receptor activity // inferred from electronic annotation /// 0005515 // protein binding // inferred from electronic annotation /// 0008270 // zinc ion binding // inferred from electronic annotation /// 0016…
Ssc.30941.1.S1_at	PTP23	protein tyrosine phosphatase, non-receptor type 23	BF079618	gb:BF079618 /DB_XREF=gi:10873448 /DB_XREF=230271 /TID=Ssc.30941.1 /CNT=4 /FEA=EST /TIER=ConsEnd /STK=0 /UG=Ssc.30941 /UG_TITLE=Transcribed locus /REP_ORG=S. scrofa	100154007	chr13:25332675-25333451 (-) // 100.0 //	chr13|13	XP_001924275	XM_001924240	---	---	---
Ssc.26996.1.S1_at	PTI	pancreatic trypsin inhibitor	CN165024	gb:CN165024 /DB_XREF=gi:46179454 /DB_XREF=995416 /TID=Ssc.26996.1 /CNT=4 /FEA=EST /TIER=ConsEnd /STK=2 /UG=Ssc.26996 /UG_TITLE=Transcribed locus /REP_ORG=S. scrofa	100156830	chr17:49884611-49885681 (+) // 98.25 // /// chr17:49632231-49633312 (-) // 100.0 //	chr17|17	NP_001177144	NM_001190215	---	---	---
Ssc.9991.1.S1_at	PTHLH	parathyroid hormone-like hormone	NM_213916	gb:NM_213916.1 /DB_XREF=gi:47522655 /GEN=PTHLH /TID=Ssc.9991.1 /CNT=11 /FEA=FLmRNA /TIER=FL+Stack /STK=6 /LL=396951 /UG=Ssc.9991 /DEF=Sus scrofa parathyroid hormone-like hormone (PTHLH), mRNA. /PROD=parathyroid hormone-like hormone /FL=gb:NM_213916.1 gb:AY193782.2 /REP_ORG=S. scrofa	396951	chr5:44375744-44387869 (+) // 97.68 //	---	NP_999081	NM_213916	0001501 // skeletal system development // inferred from electronic annotation /// 0001958 // endochondral ossification // inferred from electronic annotation /// 0002076 // osteoblast development // inferred from electronic annotation /// 0007492 // endoderm development // inferred from electronic annotation /// 0008284 // positive regulation of cell proliferation // inferred from electronic anno…	0005576 // extracellular region // inferred from electronic annotation /// 0005622 // intracellular // inferred from electronic annotation	0005179 // hormone activity // inferred from electronic annotation
Ssc.14485.1.S1_at	PTH1R	parathyroid hormone 1 receptor	NM_214382	gb:NM_214382.1 /DB_XREF=gi:47523819 /GEN=PTHR1 /TID=Ssc.14485.1 /CNT=11 /FEA=FLmRNA /TIER=FL /STK=2 /LL=397675 /UG=Ssc.14485 /DEF=Sus scrofa parathyroid receptor (PTHR1), mRNA. /PROD=parathyroid receptor /FL=gb:U18315.1 gb:NM_214382.1 /REP_ORG=S. scrofa	397675	chr13:24757650-24783271 (+) // 96.96 //	---	NP_999547	NM_214382	0007165 // signal transduction // inferred from electronic annotation /// 0007166 // cell surface receptor linked signaling pathway // inferred from electronic annotation /// 0007186 // G-protein coupled receptor protein signaling pathway // inferred from electronic annotation	0005886 // plasma membrane // inferred from electronic annotation /// 0016020 // membrane // inferred from electronic annotation /// 0016021 // integral to membrane // inferred from electronic annotation	0004871 // signal transducer activity // inferred from electronic annotation /// 0004872 // receptor activity // inferred from electronic annotation /// 0004888 // transmembrane receptor activity // inferred from electronic annotation /// 0004930 // G-protein coupled receptor activity // inferred from electronic annotation /// 0004991 // parathyroid hormone receptor activity // inferred from elec…
Ssc.1986.1.S1_at	PTGS1	Prostaglandin-endoperoxide synthase 1	CK452098	gb:CK452098 /DB_XREF=gi:40799312 /DB_XREF=907690 /TID=Ssc.1986.1 /CNT=14 /FEA=EST /TIER=ConsEnd /STK=5 /UG=Ssc.1986 /UG_TITLE=Transcribed locus, moderately similar to NP_542158.1 prostaglandin-endoperoxide synthase 1 (prostaglandin GH synthase and cyclooxygenase) (Homo sapiens) /REP_ORG=S. scrofa	397541	chr1:276248902-276249864 (+) // 98.16 //	---	XP_001926164	XM_001926129	0001516 // prostaglandin biosynthetic process // inferred from electronic annotation /// 0006693 // prostaglandin metabolic process // inferred from electronic annotation /// 0006979 // response to oxidative stress // inferred from electronic annotation /// 0008217 // regulation of blood pressure // inferred from electronic annotation /// 0019371 // cyclooxygenase pathway // inferred from electro…	0005737 // cytoplasm // inferred from electronic annotation /// 0005792 // microsome // inferred from electronic annotation /// 0005794 // Golgi apparatus // inferred from electronic annotation /// 0005886 // plasma membrane // inferred from electronic an	0004601 // peroxidase activity // inferred from electronic annotation /// 0004666 // prostaglandin-endoperoxide synthase activity // inferred from electronic annotation /// 0020037 // heme binding // inferred from electronic annotation
Ssc.20438.1.S1_at	PTGFR	prostaglandin F receptor (FP)	CK465614	gb:CK465614 /DB_XREF=gi:40836891 /DB_XREF=936742 /TID=Ssc.20438.1 /CNT=7 /FEA=EST /TIER=ConsEnd /STK=3 /UG=Ssc.20438 /UG_TITLE=Transcribed locus /REP_ORG=S. scrofa	397126	chr6:93811554-93813207 (-) // 99.82 //	chr6q31-q32|6	NP_999224	NM_214059	0007165 // signal transduction // inferred from electronic annotation /// 0007186 // G-protein coupled receptor protein signaling pathway // inferred from electronic annotation	0005576 // extracellular region // inferred from electronic annotation /// 0016021 // integral to membrane // inferred from electronic annotation	0004871 // signal transducer activity // inferred from electronic annotation /// 0004872 // receptor activity // inferred from electronic annotation /// 0004930 // G-protein coupled receptor activity // inferred from electronic annotation /// 0004955 // prostaglandin receptor activity // inferred from electronic annotation /// 0004958 // prostaglandin F receptor activity // inferred from electron…
Ssc.2767.2.S1_a_at	PTGER3	prostaglandin E receptor 3 (subtype EP3)	AJ001201	gb:AJ001201.1 /DB_XREF=gi:2791938 /TID=Ssc.2767.2 /CNT=2 /FEA=FLmRNA /TIER=FL /STK=1 /LL=396811 /UG_GENE=LOC396811 /UG=Ssc.2767 /DEF=Sus scrofa, Prostaglandin EP3 receptor, complete cds. /PROD=Prostaglandin EP3 receptor /FL=gb:AJ001201.1 /REP_ORG=S. scrofa	396811	chr6:99719574-99755467 (+) // 97.05 //	---	NP_998999	NM_213834	0001660 // fever // inferred from electronic annotation /// 0007165 // signal transduction // inferred from electronic annotation /// 0007186 // G-protein coupled receptor protein signaling pathway // inferred from electronic annotation /// 0007188 // G-protein signaling, coupled to cAMP nucleotide second messenger // inferred from electronic annotation /// 0007200 // activation of phospholipase …	0005886 // plasma membrane // inferred from electronic annotation /// 0016020 // membrane // inferred from electronic annotation /// 0016021 // integral to membrane // inferred from electronic annotation	0004871 // signal transducer activity // inferred from electronic annotation /// 0004872 // receptor activity // inferred from electronic annotation /// 0004930 // G-protein coupled receptor activity // inferred from electronic annotation /// 0004955 // prostaglandin receptor activity // inferred from electronic annotation /// 0004957 // prostaglandin E receptor activity // inferred from electron…
Ssc.16187.1.S1_at	PTGDS	prostaglandin D2 synthase 21kDa (brain)	NM_214228	gb:NM_214228.1 /DB_XREF=gi:47523539 /GEN=PTGDS /TID=Ssc.16187.1 /CNT=20 /FEA=FLmRNA /TIER=FL /STK=1 /LL=397456 /UG=Ssc.16187 /DEF=Sus scrofa prostaglandin D synthase (PTGDS), mRNA. /PROD=prostaglandin D synthase /FL=gb:NM_214228.1 /REP_ORG=S. scrofa	397456	---	---	NP_999393	NM_214228	0001516 // prostaglandin biosynthetic process // inferred from electronic annotation /// 0001516 // prostaglandin biosynthetic process // inferred from sequence or structural similarity /// 0006629 // lipid metabolic process // inferred from electronic annotation /// 0006633 // fatty acid biosynthetic process // inferred from electronic annotation /// 0006810 // transport // inferred from electro…	0005576 // extracellular region // inferred from electronic annotation /// 0005576 // extracellular region // inferred from sequence or structural similarity /// 0005634 // nucleus // inferred from electronic annotation /// 0005737 // cytoplasm // inferre	0004667 // prostaglandin-D synthase activity // inferred from electronic annotation /// 0004667 // prostaglandin-D synthase activity // inferred from sequence or structural similarity /// 0005215 // transporter activity // inferred from electronic annotation /// 0005215 // transporter activity // inferred from sequence or structural similarity /// 0005488 // binding // inferred from electronic an…
Ssc.27561.1.S1_at	PSRC1	proline/serine-rich coiled-coil 1	CN159710	gb:CN159710 /DB_XREF=gi:46174140 /DB_XREF=948805 /TID=Ssc.27561.1 /CNT=5 /FEA=EST /TIER=ConsEnd /STK=1 /UG=Ssc.27561 /UG_TITLE=Transcribed locus, moderately similar to NP_116025.1 differential display and activated by p53 (Homo sapiens) /REP_ORG=S. scrofa	100156693	chr4:115304935-115306526 (-) // 75.99 //	chr4|4	XP_001924548	XM_001924513	---	---	---
Ssc.12475.1.A1_at	PSPH	phosphoserine phosphatase	CF364971	gb:CF364971 /DB_XREF=gi:34167092 /DB_XREF=835567 /TID=Ssc.12475.1 /CNT=11 /FEA=EST /TIER=Stack /STK=9 /UG=Ssc.12475 /UG_TITLE=Transcribed locus, highly similar to XP_222105.2 similar to expressed sequence AI480570 (Rattus norvegicus) /REP_ORG=S. scrofa	100316854	chr3:15451040-15455792 (+) // 93.74 //	---	XP_003124497	XM_003124449	0006564 // L-serine biosynthetic process // inferred from electronic annotation /// 0008152 // metabolic process // inferred from electronic annotation	---	0003824 // catalytic activity // inferred from electronic annotation /// 0004647 // phosphoserine phosphatase activity // inferred from electronic annotation /// 0016791 // phosphatase activity // inferred from electronic annotation
Ssc.12758.1.A1_at	PSMB9	proteasome (prosome, macropain) subunit, beta type, 9 (large multifunctional peptidase 2)	CO945565	gb:CO945565 /DB_XREF=gi:51312324 /DB_XREF=UMC-p4mm3-020-h11 /TID=Ssc.12758.1 /CNT=11 /FEA=EST /TIER=ConsEnd /STK=1 /UG=Ssc.12758 /UG_TITLE=Transcribed locus, highly similar to NP_002791.1 proteasome (prosome, macropain) subunit, beta type, 9 (large multifunctional protease 2) (Homo sapiens) /REP_ORG=S. scrofa	654294	chr7:29342941-29348101 (+) // 100.0 // /// chr7:29448062-29453222 (+) // 100.0 //	---	NP_001033050	NM_001037961	0051603 // proteolysis involved in cellular protein catabolic process // inferred from electronic annotation	0000502 // proteasome complex // inferred from electronic annotation /// 0005634 // nucleus // inferred from electronic annotation /// 0005737 // cytoplasm // inferred from electronic annotation /// 0005839 // proteasome core complex // inferred from elec	0004175 // endopeptidase activity // inferred from electronic annotation /// 0004298 // threonine-type endopeptidase activity // inferred from electronic annotation /// 0008233 // peptidase activity // inferred from electronic annotation /// 0016787 // hydrolase activity // inferred from electronic annotation
Ssc.25228.1.S1_at	PRPF40B	PRP40 pre-mRNA processing factor 40 homolog B (S. cerevisiae)	CF368627	gb:CF368627 /DB_XREF=gi:34174326 /DB_XREF=853286 /TID=Ssc.25228.1 /CNT=10 /FEA=EST /TIER=ConsEnd /STK=3 /UG=Ssc.25228 /UG_TITLE=Transcribed locus, highly similar to NP_036404.1 Huntingtin interacting protein C (Homo sapiens) /REP_ORG=S. scrofa	100515026	chr5:14356782-14357376 (-) // 54.68 //	---	XP_003126165 /// XP_003126166	XM_003126117 /// XM_003126118	---	---	---
Ssc.21744.1.S1_at	PRPF3	PRP3 pre-mRNA processing factor 3 homolog (S. cerevisiae)	BX667037	gb:BX667037 /DB_XREF=gi:37856755 /DB_XREF=BX667037 /CLONE=scag0009c.e.02 /TID=Ssc.21744.1 /CNT=6 /FEA=EST /TIER=ConsEnd /STK=4 /UG=Ssc.21744 /UG_TITLE=Transcribed locus, moderately similar to NP_004689.1 PRP3 pre-mRNA processing factor 3 homolog (yeast) (Homo sapiens) /REP_ORG=S. scrofa	100190995	---	---	NP_001129437	NM_001135965	0006397 // mRNA processing // inferred from electronic annotation	---	---
Ssc.30781.1.A1_at	PRMT5	protein arginine methyltransferase 5	CF178630	gb:CF178630 /DB_XREF=gi:33290406 /DB_XREF=808120 /TID=Ssc.30781.1 /CNT=2 /FEA=EST /TIER=ConsEnd /STK=2 /UG=Ssc.30781 /UG_TITLE=Transcribed locus /REP_ORG=S. scrofa	100294711	---	---	NP_001153565	NM_001160093	---	0005737 // cytoplasm // inferred from electronic annotation	0008168 // methyltransferase activity // inferred from electronic annotation /// 0016740 // transferase activity // inferred from electronic annotation
Ssc.1422.2.S1_at	PRMT5	protein arginine methyltransferase 5	BP148877	gb:BP148877 /DB_XREF=gi:40398348 /DB_XREF=BP148877 /CLONE=OVRM10047D03 /TID=Ssc.1422.2 /CNT=7 /FEA=EST /TIER=ConsEnd /STK=0 /UG=Ssc.1422 /UG_TITLE=Transcribed locus, highly similar to NP_006100.2 SKB1 homolog (S. pombe) (Homo sapiens) /REP_ORG=S. scrofa	100294711	---	---	NP_001153565	NM_001160093	---	0005737 // cytoplasm // inferred from electronic annotation	0008168 // methyltransferase activity // inferred from electronic annotation /// 0016740 // transferase activity // inferred from electronic annotation
Ssc.25975.2.A1_at	PRMT3	protein arginine methyltransferase 3	BF713238	gb:BF713238 /DB_XREF=gi:12012713 /DB_XREF=MI-P-O1-adr-e-11-1-UM.s1 /CLONE=MI-P-O1-adr-e-11-1-UM /TID=Ssc.25975.2 /CNT=1 /FEA=EST /TIER=ConsEnd /STK=0 /UG=Ssc.25975 /UG_TITLE=Transcribed locus, highly similar to XP_058460.2 HMT1 hnRNP methyltransferase-like 3 (S. cerevisiae) (Homo sapiens) /REP_ORG=S. scrofa	100521429	chr2:36278930-36279264 (-) // 100.0 //	---	XP_003122967	XM_003122919	---	---	---
Ssc.10510.1.A1_at	PRL	prolactin	NM_213926	gb:NM_213926.1 /DB_XREF=gi:47522633 /GEN=PRL /TID=Ssc.10510.1 /CNT=146 /FEA=FLmRNA /TIER=FL+Stack /STK=118 /LL=396965 /UG=Ssc.10510 /DEF=Sus scrofa prolactin (PRL), mRNA. /PROD=prolactin /FL=gb:NM_213926.1 /REP_ORG=S. scrofa	396965	chr7:18161991-18174331 (-) // 81.99 //	---	NP_999091	NM_213926	0007595 // lactation // inferred from electronic annotation	0005576 // extracellular region // inferred from electronic annotation	0005179 // hormone activity // inferred from electronic annotation
Ssc.15801.1.A1_at	PRKCB	protein kinase C, beta	BP168298	gb:BP168298 /DB_XREF=gi:40417771 /DB_XREF=BP168298 /CLONE=THY010118H02 /TID=Ssc.15801.1 /CNT=2 /FEA=mRNA /TIER=ConsEnd /STK=0 /LL=397183 /UG_GENE=PRKCB1 /UG=Ssc.15801 /UG_TITLE=Protein kinase C beta 2 /REP_ORG=S. scrofa	397183	chr3:20602685-20603186 (+) // 59.52 //	---	XP_003124593	XM_003124545	0006468 // protein phosphorylation // inferred from electronic annotation	---	0000166 // nucleotide binding // inferred from electronic annotation /// 0004672 // protein kinase activity // inferred from electronic annotation /// 0004674 // protein serine/threonine kinase activity // inferred from electronic annotation /// 0005524 // ATP binding // inferred from electronic annotation /// 0016301 // kinase activity // inferred from electronic annotation /// 0016740 // transf…
Ssc.15802.1.S1_at	PRKCA	protein kinase C, alpha	AY093442	gb:AY093442.1 /DB_XREF=gi:22651585 /TID=Ssc.15802.1 /CNT=1 /FEA=mRNA /TIER=ConsEnd /STK=0 /LL=397184 /UG_GENE=PRKCA /UG=Ssc.15802 /UG_TITLE=Protein kinase C alpha /DEF=Sus scrofa protein kinase C alpha mRNA, partial cds. /REP_ORG=S. scrofa	397184	chr12:10932485-11199496 (+) // 86.63 //	---	XP_003131326	XM_003131278	---	---	0016301 // kinase activity // inferred from electronic annotation /// 0046872 // metal ion binding // inferred from electronic annotation
Ssc.16257.1.S1_at	PRKAA2	protein kinase, AMP-activated, alpha 2 catalytic subunit	NM_214266	gb:NM_214266.1 /DB_XREF=gi:47523597 /GEN=AMPKA2 /TID=Ssc.16257.1 /CNT=7 /FEA=FLmRNA /TIER=FL /STK=2 /LL=397504 /UG=Ssc.16257 /DEF=Sus scrofa AMP-activated protein kinase alpha 2 (AMPKA2), mRNA. /PROD=AMP-activated protein kinase alpha 2 /FL=gb:NM_214266.1 gb:AY159788.1 /REP_ORG=S. scrofa	397504	chr6:110603629-110674679 (-) // 91.91 //	---	NP_999431	NM_214266	0006468 // protein phosphorylation // inferred from electronic annotation /// 0006633 // fatty acid biosynthetic process // inferred from electronic annotation /// 0006694 // steroid biosynthetic process // inferred from electronic annotation /// 0006695 // cholesterol biosynthetic process // inferred from electronic annotation /// 0008610 // lipid biosynthetic process // inferred from electronic…	0005634 // nucleus // inferred from electronic annotation	0000166 // nucleotide binding // inferred from electronic annotation /// 0004672 // protein kinase activity // inferred from electronic annotation /// 0004674 // protein serine/threonine kinase activity // inferred from electronic annotation /// 0005515 // protein binding // inferred from electronic annotation /// 0005524 // ATP binding // inferred from electronic annotation /// 0016301 // kinase…
Ssc.4623.1.S1_at	PREP	prolyl endopeptidase	M64227	gb:M64227.1 /DB_XREF=gi:164620 /TID=Ssc.4623.1 /CNT=23 /FEA=FLmRNA /TIER=FL /STK=1 /UG=Ssc.4623 /DEF=Pig prolyl endopeptidase mRNA, complete cds. /PROD=prolyl endopeptidase /FL=gb:M64227.1 /REP_ORG=S. scrofa	445540	chr1:75036479-75170656 (-) // 88.53 //	---	NP_001004050	NM_001004050	0006508 // proteolysis // inferred from electronic annotation	0005634 // nucleus // inferred from electronic annotation /// 0005737 // cytoplasm // inferred from electronic annotation	0004252 // serine-type endopeptidase activity // inferred from electronic annotation /// 0008233 // peptidase activity // inferred from electronic annotation /// 0008236 // serine-type peptidase activity // inferred from electronic annotation /// 0016787 // hydrolase activity // inferred from electronic annotation
Ssc.30646.1.S1_at	PRDX4	peroxiredoxin 4	CO953105	gb:CO953105 /DB_XREF=gi:51330126 /DB_XREF=UMC-pfeto1-014-c12 /TID=Ssc.30646.1 /CNT=2 /FEA=EST /TIER=ConsEnd /STK=1 /UG=Ssc.30646 /UG_TITLE=Transcribed locus /REP_ORG=S. scrofa	100152260	chrX:18653312-18653737 (+) // 99.77 //	chrX|X	XP_001927404	XM_001927369	---	---	---
Ssc.27247.1.S1_at	PPPDE1	PPPDE peptidase domain containing 1	CN154811	gb:CN154811 /DB_XREF=gi:46169241 /DB_XREF=942052 /TID=Ssc.27247.1 /CNT=3 /FEA=EST /TIER=ConsEnd /STK=1 /UG=Ssc.27247 /UG_TITLE=Transcribed locus, highly similar to NP_057160.2 CGI-146 protein (Homo sapiens) /REP_ORG=S. scrofa	100037270	chr10:16964331-16977705 (-) // 98.78 //	---	NP_001090888	NM_001097419	---	---	---
Ssc.20059.1.S1_at	PPP6R2	protein phosphatase 6, regulatory subunit 2	BX675736	gb:BX675736 /DB_XREF=gi:38009871 /DB_XREF=BX675736 /CLONE=scac0035i.m.01 /TID=Ssc.20059.1 /CNT=22 /FEA=EST /TIER=Stack /STK=8 /UG=Ssc.20059 /UG_TITLE=Transcribed locus, weakly similar to NP_055493.2 KIAA0685 (Homo sapiens) /REP_ORG=S. scrofa	100517282	chr5:99747610-99749855 (-) // 98.78 //	---	XP_003126816	XM_003126768	---	---	---
Ssc.13002.1.S1_at	PPP1R14A	protein phosphatase 1, regulatory (inhibitor) subunit 14A	NM_214337	gb:NM_214337.1 /DB_XREF=gi:47523733 /GEN=PPP1R14A /TID=Ssc.13002.1 /CNT=10 /FEA=FLmRNA /TIER=FL /STK=3 /LL=397610 /UG=Ssc.13002 /DEF=Sus scrofa 17-kDa PKC-potentiated inhibitory protein of PP1 (PPP1R14A), mRNA. /PROD=17-kDa PKC-potentiated inhibitory protein ofPP1 /FL=gb:AB008376.1 gb:NM_214337.1 /REP_ORG=S. scrofa	397610	---	chr6|6	NP_999502	NM_214337	0042325 // regulation of phosphorylation // inferred from electronic annotation	0005737 // cytoplasm // inferred from electronic annotation	0004864 // phosphoprotein phosphatase inhibitor activity // inferred from electronic annotation /// 0005515 // protein binding // inferred from electronic annotation
Ssc.22551.1.A1_a_at	PPOX	protoporphyrinogen oxidase	CO941352	gb:CO941352 /DB_XREF=gi:51308115 /DB_XREF=UMC-peov3-004-a02 /TID=Ssc.22551.1 /CNT=1 /FEA=EST /TIER=ConsEnd /STK=1 /UG=Ssc.22551 /UG_TITLE=Transcribed locus, moderately similar to NP_000300.1 protoporphyrinogen oxidase (Homo sapiens) /REP_ORG=S. scrofa	100153636	chr4:92792960-92793334 (-) // 100.0 //	chr4|4	XP_001927869	XM_001927834	---	---	---
Ssc.9449.1.A1_at	PPFIBP1	PTPRF interacting protein, binding protein 1 (liprin beta 1)	CK467934	gb:CK467934 /DB_XREF=gi:40839211 /DB_XREF=939282 /TID=Ssc.9449.1 /CNT=20 /FEA=EST /TIER=Stack /STK=12 /UG=Ssc.9449 /UG_TITLE=Transcribed locus, highly similar to NP_003613.2 PTPRF interacting protein, binding protein 1 (liprin beta 1) (Homo sapiens) /REP_ORG=S. scrofa	100516194	chr5:44607321-44610981 (-) // 98.88 //	---	XP_003126466	XM_003126418	---	---	---
Ssc.16864.1.S1_at	PPARGC-1	peroxisome proliferator activated receptor gamma, coactivator 1 alpha	AB106108	gb:AB106108.1 /DB_XREF=gi:29122650 /GEN=PPARGC-1 /TID=Ssc.16864.1 /CNT=8 /FEA=FLmRNA /TIER=FL /STK=1 /LL=397013 /UG=Ssc.16864 /DEF=Sus scrofa PPARGC-1 mRNA for peroxisome proliferator activated receptor,gamma,coactivator 1, complete cds. /PROD=peroxisome proliferator activatedreceptor,gamma,coactivator 1 /FL=gb:NM_213963.1 gb:AB106108.1 /REP_ORG=S. scrofa	397013	---	chr8p2.1-p2.3|8	NP_999128	NM_213963	0006350 // transcription // inferred from electronic annotation /// 0045449 // regulation of transcription // inferred from electronic annotation /// 0045941 // positive regulation of transcription // inferred from sequence or structural similarity /// 0045944 // positive regulation of transcription from RNA polymerase II promoter // inferred from sequence or structural similarity	0005634 // nucleus // inferred from electronic annotation	0000166 // nucleotide binding // inferred from electronic annotation /// 0003676 // nucleic acid binding // inferred from electronic annotation /// 0003677 // DNA binding // inferred from sequence or structural similarity /// 0003723 // RNA binding // inferred from electronic annotation /// 0016563 // transcription activator activity // inferred from sequence or structural similarity
Ssc.14475.3.S1_a_at	PPARG	peroxisome proliferator-activated receptor gamma	AB097926	gb:AB097926.1 /DB_XREF=gi:47678880 /GEN=PPARG /TID=Ssc.14475.3 /CNT=5 /FEA=FLmRNA /TIER=FL /STK=0 /LL=397671 /UG=Ssc.14475 /DEF=Sus scrofa PPARG mRNA for peroxisome proliferator-activated receptor gamma 1a, complete cds. /PROD=peroxisome proliferator-activated receptor gamma1a /FL=gb:AB097928.1 gb:AB097926.1 gb:AB097929.1 /REP_ORG=S. scrofa	397671	chr13:56809178-56859360 (+) // 90.65 //	---	NP_999544	NM_214379	0000122 // negative regulation of transcription from RNA polymerase II promoter // inferred from electronic annotation /// 0001818 // negative regulation of cytokine production // inferred from electronic annotation /// 0001890 // placenta development // inferred from electronic annotation /// 0006350 // transcription // inferred from electronic annotation /// 0006355 // regulation of transcripti…	0005634 // nucleus // inferred from electronic annotation /// 0005829 // cytosol // inferred from electronic annotation	0003677 // DNA binding // inferred from electronic annotation /// 0003682 // chromatin binding // inferred from electronic annotation /// 0003700 // sequence-specific DNA binding transcription factor activity // inferred from electronic annotation /// 0003707 // steroid hormone receptor activity // inferred from electronic annotation /// 0004872 // receptor activity // inferred from electronic an…
Ssc.15874.1.A1_at	PPARA	peroxisome proliferator-activated receptor alpha	AF228696	gb:AF228696.1 /DB_XREF=gi:8132817 /TID=Ssc.15874.1 /CNT=2 /FEA=mRNA /TIER=ConsEnd /STK=0 /LL=397239 /UG_GENE=PPARA /UG=Ssc.15874 /UG_TITLE=Peroxisome proliferator activated receptor alpha /DEF=Sus scrofa peroxisome proliferator activated receptor alpha (PPARalpha) mRNA, partial cds. /REP_ORG=S. scrofa	397239	chr5:142393-161039 (+) // 98.65 //	chr5|5	NP_001037991	NM_001044526	0006350 // transcription // inferred from electronic annotation /// 0006355 // regulation of transcription, DNA-dependent // inferred from electronic annotation /// 0006631 // fatty acid metabolic process // inferred from electronic annotation /// 0008544 // epidermis development // inferred from electronic annotation /// 0010553 // negative regulation of gene-specific transcription from RNA poly…	0005634 // nucleus // inferred from electronic annotation	0003677 // DNA binding // inferred from electronic annotation /// 0003700 // sequence-specific DNA binding transcription factor activity // inferred from electronic annotation /// 0003707 // steroid hormone receptor activity // inferred from electronic annotation /// 0004872 // receptor activity // inferred from electronic annotation /// 0004879 // ligand-dependent nuclear receptor activity // in…
Ssc.16305.1.S1_at	POU3F3	POU class 3 homeobox 3	L28764	gb:L28764.1 /DB_XREF=gi:468366 /TID=Ssc.16305.1 /CNT=1 /FEA=mRNA /TIER=ConsEnd /STK=0 /LL=397513 /UG_GENE=POU3F3 /UG=Ssc.16305 /UG_TITLE=POU /DEF=Sus scrofa POU mRNA, partial cds. /REP_ORG=S. scrofa	397513	chr6:63709291-63709676 (+) // 89.09 // /// chr6:63603182-63603567 (-) // 89.09 //	---	XP_003127845	XM_003127797	0006350 // transcription // inferred from electronic annotation /// 0006355 // regulation of transcription, DNA-dependent // inferred from electronic annotation /// 0006357 // regulation of transcription from RNA polymerase II promoter // inferred from electronic annotation /// 0007275 // multicellular organismal development // inferred from electronic annotation /// 0007399 // nervous system dev…	0005634 // nucleus // inferred from electronic annotation /// 0005634 // nucleus // inferred from sequence or structural similarity /// 0005667 // transcription factor complex // inferred from electronic annotation	0003677 // DNA binding // inferred from electronic annotation /// 0003700 // sequence-specific DNA binding transcription factor activity // inferred from electronic annotation /// 0005515 // protein binding // inferred from electronic annotation /// 0016563 // transcription activator activity // inferred from sequence or structural similarity /// 0016564 // transcription repressor activity // inf…
Ssc.16019.4.S1_a_at	POU1F1	POU class 1 homeobox 1	AF016348	gb:AF016348.1 /DB_XREF=gi:2367634 /TID=Ssc.16019.4 /CNT=1 /FEA=mRNA /TIER=ConsEnd /STK=0 /LL=397325 /UG_GENE=PIT-1 /UG=Ssc.16019 /UG_TITLE=POU-domain transcriptional regulator /DEF=Sus scrofa delta 4 PIT-1 (PIT-1) mRNA, alternatively spliced, partial cds. /REP_ORG=S. scrofa	397325	chr13:123192200-123195278 (+) // 99.57 //	---	NP_999328	NM_214163	0001708 // cell fate specification // inferred from electronic annotation /// 0006350 // transcription // inferred from electronic annotation /// 0006355 // regulation of transcription, DNA-dependent // inferred from electronic annotation /// 0008284 // positive regulation of cell proliferation // inferred from electronic annotation /// 0008340 // determination of adult lifespan // inferred from …	0005634 // nucleus // inferred from electronic annotation	0003677 // DNA binding // inferred from electronic annotation /// 0003682 // chromatin binding // inferred from electronic annotation /// 0003700 // sequence-specific DNA binding transcription factor activity // inferred from electronic annotation /// 0005515 // protein binding // inferred from electronic annotation /// 0008134 // transcription factor binding // inferred from electronic annotatio…
Ssc.7266.1.A1_at	POSTN	periostin, osteoblast specific factor	CO955086	gb:CO955086 /DB_XREF=gi:51332149 /DB_XREF=UMC-pnatal4-018-c12 /TID=Ssc.7266.1 /CNT=9 /FEA=EST /TIER=Stack /STK=6 /UG=Ssc.7266 /UG_TITLE=Transcribed locus /REP_ORG=S. scrofa	100152401	chr11:12849742-12850353 (-) // 97.14 //	chr11|11	XP_001928777 /// XP_003130976	XM_001928742 /// XM_003130928	---	---	---
Ssc.18011.1.S1_at	POPDC3	popeye domain containing 3	CF180347	gb:CF180347 /DB_XREF=gi:33292123 /DB_XREF=815440 /TID=Ssc.18011.1 /CNT=6 /FEA=EST /TIER=ConsEnd /STK=3 /UG=Ssc.18011 /UG_TITLE=Transcribed locus, highly similar to NP_071756.2 popeye domain containing 3 (Homo sapiens) /REP_ORG=S. scrofa	100151910	chr1:74921091-74922821 (-) // 82.23 //	chr1|1	NP_001137583	NM_001144111	---	0016020 // membrane // inferred from electronic annotation	---
Ssc.15910.1.S1_at	PNOC	prepronociceptin	AF007069	gb:AF007069.1 /DB_XREF=gi:4101748 /TID=Ssc.15910.1 /CNT=2 /FEA=mRNA /TIER=ConsEnd /STK=0 /LL=397257 /UG_GENE=PNOC /UG=Ssc.15910 /UG_TITLE=Prepronociceptin /DEF=Sus scrofa prepronociceptin mRNA, partial cds. /REP_ORG=S. scrofa	397257	chr14:12097653-12113183 (+) // 99.35 //	---	XP_001928727	XM_001928692	0007218 // neuropeptide signaling pathway // inferred from electronic annotation /// 0007268 // synaptic transmission // inferred from electronic annotation	0005576 // extracellular region // inferred from electronic annotation	0001515 // opioid peptide activity // inferred from electronic annotation
Ssc.13880.1.A1_at	PNN	pinin, desmosome associated protein	CO950572	gb:CO950572 /DB_XREF=gi:51327550 /DB_XREF=UMC-pd12cl-013-h04 /TID=Ssc.13880.1 /CNT=27 /FEA=mRNA /TIER=Stack /STK=7 /LL=397635 /UG_GENE=PNN /UG=Ssc.13880 /UG_TITLE=Neutrophil protein /REP_ORG=S. scrofa	397635	chr1:177656968-177658921 (+) // 87.0 //	---	---	---	---	---	---
Ssc.18827.1.A1_at	PNLIPRP2	pancreatic lipase-related protein 2	CF362780	gb:CF362780 /DB_XREF=gi:34162774 /DB_XREF=830571 /TID=Ssc.18827.1 /CNT=1 /FEA=EST /TIER=ConsEnd /STK=1 /UG=Ssc.18827 /UG_TITLE=Transcribed locus, weakly similar to NP_476554.1 pancreatic lipase-related protein 2 (Rattus norvegicus) /REP_ORG=S. scrofa	100462755	chr14:132654058-132656857 (+) // 96.13 //	---	NP_001177220	NM_001190291	---	---	---
Ssc.16111.1.A1_at	PMVK	phosphomevalonate kinase	L77214	gb:L77214.1 /DB_XREF=gi:1294799 /TID=Ssc.16111.1 /CNT=1 /FEA=mRNA /TIER=ConsEnd /STK=0 /LL=397375 /UG_GENE=PMVK /UG=Ssc.16111 /UG_TITLE=Phosphomevalonate kinase /DEF=Sus scrofa phosphomevalonate kinase mRNA, partial cds. /REP_ORG=S. scrofa	100152301	chr4:98859034-98869172 (+) // 97.79 //	chr4|4	NP_001161888	NM_001168416	0006694 // steroid biosynthetic process // inferred from electronic annotation /// 0006695 // cholesterol biosynthetic process // inferred from electronic annotation /// 0008610 // lipid biosynthetic process // inferred from electronic annotation /// 0016126 // sterol biosynthetic process // inferred from electronic annotation	0005737 // cytoplasm // inferred from electronic annotation /// 0005777 // peroxisome // inferred from electronic annotation	0000166 // nucleotide binding // inferred from electronic annotation /// 0004631 // phosphomevalonate kinase activity // inferred from electronic annotation /// 0005515 // protein binding // inferred from electronic annotation /// 0005524 // ATP binding // inferred from electronic annotation /// 0016301 // kinase activity // inferred from electronic annotation /// 0016740 // transferase activity …
Ssc.3920.1.S1_at	PMEPA1	prostate transmembrane protein, androgen induced 1	CN160546	gb:CN160546 /DB_XREF=gi:46174976 /DB_XREF=949736 /TID=Ssc.3920.1 /CNT=14 /FEA=EST /TIER=ConsEnd /STK=5 /UG=Ssc.3920 /UG_TITLE=Transcribed locus /REP_ORG=S. scrofa	100144523	chr17:60601352-60602034 (-) // 98.69 //	---	NP_001116675	NM_001123203	---	0016021 // integral to membrane // inferred from electronic annotation	0050699 // WW domain binding // inferred from electronic annotation
Ssc.3287.1.S1_at	PMCH	pro-melanin-concentrating hormone	BQ602203	gb:BQ602203 /DB_XREF=gi:21548929 /DB_XREF=MI-P-HO-ahw-e-04-1-UM.s1 /CLONE=MI-P-HO-ahw-e-04-1-UM /TID=Ssc.3287.1 /CNT=3 /FEA=mRNA /TIER=ConsEnd /STK=0 /LL=396962 /UG_GENE=PMCH /UG=Ssc.3287 /UG_TITLE=Melanin-concentrating hormone /REP_ORG=S. scrofa	396962	chr5:77325167-77417398 (+) // 73.96 //	---	---	---	0007268 // synaptic transmission // inferred from electronic annotation	---	0030354 // melanin-concentrating hormone activity // inferred from electronic annotation
Ssc.18677.1.S1_at	PLUNC	palate, lung and nasal epithelium associated	BX675582	gb:BX675582 /DB_XREF=gi:38009475 /DB_XREF=BX675582 /CLONE=scac0032i.d.04 /TID=Ssc.18677.1 /CNT=8 /FEA=EST /TIER=ConsEnd /STK=3 /UG=Ssc.18677 /UG_TITLE=Transcribed locus, moderately similar to NP_057667.1 palate, lung and nasal epithelium carcinoma associated (Homo sapiens) /REP_ORG=S. scrofa	449524	chr17:38674747-38681748 (+) // 96.59 //	chr17|17	NP_001005727	NM_001005727	---	0005576 // extracellular region // inferred from electronic annotation	0008289 // lipid binding // inferred from electronic annotation
Ssc.8177.1.A2_at	PLP1	proteolipid protein 1	BQ601666	gb:BQ601666 /DB_XREF=gi:21548392 /DB_XREF=MI-P-HO-afv-d-09-1-UM.s1 /CLONE=MI-P-HO-afv-d-09-1-UM /TID=Ssc.8177.1 /CNT=56 /FEA=mRNA /TIER=Stack /STK=28 /LL=397029 /UG_GENE=PLP /UG=Ssc.8177 /UG_TITLE=Proteolipid protein, lipophilin /REP_ORG=S. scrofa	397029	chrX:82356126-82374028 (+) // 97.35 //	---	NP_999139	NM_213974	0008366 // axon ensheathment // inferred from electronic annotation /// 0022010 // central nervous system myelination // inferred from electronic annotation /// 0042552 // myelination // inferred from electronic annotation /// 0042759 // long-chain fatty acid biosynthetic process // inferred from electronic annotation /// 0048469 // cell maturation // inferred from electronic annotation	0016020 // membrane // inferred from electronic annotation /// 0016021 // integral to membrane // inferred from electronic annotation /// 0043209 // myelin sheath // inferred from electronic annotation	0005515 // protein binding // inferred from electronic annotation
Ssc.8177.1.A1_at	PLP1	proteolipid protein 1	BQ601157	gb:BQ601157 /DB_XREF=gi:21547883 /DB_XREF=MI-P-H1-afn-d-02-1-UM.s1 /CLONE=MI-P-H1-afn-d-02-1-UM /TID=Ssc.8177.1 /CNT=56 /FEA=mRNA /TIER=Stack /STK=6 /LL=397029 /UG_GENE=PLP /UG=Ssc.8177 /UG_TITLE=Proteolipid protein, lipophilin /REP_ORG=S. scrofa	397029	chrX:82356126-82374028 (+) // 97.35 //	---	NP_999139	NM_213974	0008366 // axon ensheathment // inferred from electronic annotation /// 0022010 // central nervous system myelination // inferred from electronic annotation /// 0042552 // myelination // inferred from electronic annotation /// 0042759 // long-chain fatty acid biosynthetic process // inferred from electronic annotation /// 0048469 // cell maturation // inferred from electronic annotation	0016020 // membrane // inferred from electronic annotation /// 0016021 // integral to membrane // inferred from electronic annotation /// 0043209 // myelin sheath // inferred from electronic annotation	0005515 // protein binding // inferred from electronic annotation
Ssc.24126.1.A1_at	PLOD2	procollagen-lysine, 2-oxoglutarate 5-dioxygenase 2	CK456725	gb:CK456725 /DB_XREF=gi:40803939 /DB_XREF=920968 /TID=Ssc.24126.1 /CNT=7 /FEA=EST /TIER=ConsEnd /STK=2 /UG=Ssc.24126 /UG_TITLE=Transcribed locus, highly similar to NP_000926.1 procollagen-lysine, 2-oxoglutarate 5-dioxygenase (lysine hydroxylase) 2 (Homo sapiens) /REP_ORG=S. scrofa	641354	chr13:70571864-70581558 (-) // 97.71 //	---	XP_003132514	XM_003132466	0055114 // oxidation reduction // inferred from electronic annotation	0005783 // endoplasmic reticulum // inferred from electronic annotation	0005506 // iron ion binding // inferred from electronic annotation /// 0008475 // procollagen-lysine 5-dioxygenase activity // inferred from electronic annotation /// 0016491 // oxidoreductase activity // inferred from electronic annotation /// 0016702 // oxidoreductase activity, acting on single donors with incorporation of molecular oxygen, incorporation of two atoms of oxygen // inferred from …
Ssc.2753.1.S1_at	PLK1	Polo-like kinase 1 (Drosophila)	CN166341	gb:CN166341 /DB_XREF=gi:46180771 /DB_XREF=997605 /TID=Ssc.2753.1 /CNT=17 /FEA=mRNA /TIER=ConsEnd /STK=3 /LL=396953 /UG_GENE=PLK1 /UG=Ssc.2753 /UG_TITLE=Polo-like protein kinase /REP_ORG=S. scrofa	396953	---	---	---	---	0006468 // protein phosphorylation // inferred from electronic annotation	---	0000166 // nucleotide binding // inferred from electronic annotation /// 0004672 // protein kinase activity // inferred from electronic annotation /// 0004674 // protein serine/threonine kinase activity // inferred from electronic annotation /// 0005515 // protein binding // inferred from electronic annotation /// 0005524 // ATP binding // inferred from electronic annotation /// 0016301 // kinase…
Ssc.5696.1.S1_at	PLEK2	pleckstrin 2	BQ600663	gb:BQ600663 /DB_XREF=gi:21547389 /DB_XREF=MI-P-E7-agz-h-04-1-UM.s1 /CLONE=MI-P-E7-agz-h-04-1-UM /TID=Ssc.5696.1 /CNT=12 /FEA=EST /TIER=ConsEnd /STK=0 /UG=Ssc.5696 /UG_TITLE=Transcribed locus, highly similar to NP_038766.1 pleckstrin 2 (Mus musculus) /REP_ORG=S. scrofa	100154251	chr7:99518880-99541483 (-) // 95.89 //	chr7|7	XP_001928470	XM_001928435	---	---	---
Ssc.24831.1.A1_at	PLCD3	phospholipase C, delta 3	CK465907	gb:CK465907 /DB_XREF=gi:40837184 /DB_XREF=937060 /TID=Ssc.24831.1 /CNT=3 /FEA=EST /TIER=ConsEnd /STK=1 /UG=Ssc.24831 /UG_TITLE=Transcribed locus, highly similar to NP_588614.1 phospholipase C, delta 3 (Homo sapiens) /REP_ORG=S. scrofa	100521111	chr12:16167758-16168901 (+) // 97.68 //	---	XP_003131373	XM_003131325	---	---	---
Ssc.24770.1.S1_at	PLAGL1	pleiomorphic adenoma gene-like 1	CK466880	gb:CK466880 /DB_XREF=gi:40838157 /DB_XREF=938132 /TID=Ssc.24770.1 /CNT=8 /FEA=EST /TIER=ConsEnd /STK=0 /UG=Ssc.24770 /UG_TITLE=Transcribed locus, moderately similar to NP_006709.2 pleiomorphic adenoma gene-like 1 (Homo sapiens) /REP_ORG=S. scrofa	733596	chr1:22330247-22350021 (+) // 99.47 //	---	NP_001038010	NM_001044545	0006350 // transcription // inferred from electronic annotation /// 0045449 // regulation of transcription // inferred from electronic annotation	0005622 // intracellular // inferred from electronic annotation /// 0005634 // nucleus // inferred from electronic annotation	0003676 // nucleic acid binding // inferred from electronic annotation /// 0003677 // DNA binding // inferred from electronic annotation /// 0008270 // zinc ion binding // inferred from electronic annotation /// 0046872 // metal ion binding // inferred from electronic annotation
Ssc.9617.1.A1_at	PLAGL1	pleiomorphic adenoma gene-like 1	BF711055	gb:BF711055 /DB_XREF=gi:12010532 /DB_XREF=MI-P-AY1-nqy-d-04-0-UI.s1 /CLONE=MI-P-AY1-nqy-d-04-0-UI /TID=Ssc.9617.1 /CNT=1 /FEA=EST /TIER=ConsEnd /STK=1 /UG=Ssc.9617 /UG_TITLE=Transcribed locus /REP_ORG=S. scrofa	733596	chr1:22350309-22350626 (+) // 94.91 //	---	NP_001038010	NM_001044545	0006350 // transcription // inferred from electronic annotation /// 0045449 // regulation of transcription // inferred from electronic annotation	0005622 // intracellular // inferred from electronic annotation /// 0005634 // nucleus // inferred from electronic annotation	0003676 // nucleic acid binding // inferred from electronic annotation /// 0003677 // DNA binding // inferred from electronic annotation /// 0008270 // zinc ion binding // inferred from electronic annotation /// 0046872 // metal ion binding // inferred from electronic annotation
Ssc.8856.2.A1_at	PLAC1	placenta-specific 1	CF361253	gb:CF361253 /DB_XREF=gi:34159757 /DB_XREF=827576 /TID=Ssc.8856.2 /CNT=2 /FEA=EST /TIER=ConsEnd /STK=0 /UG=Ssc.8856 /UG_TITLE=Transcribed locus, weakly similar to NP_068568.1 placenta-specific 1 (Homo sapiens) /REP_ORG=S. scrofa	100359357	chrX:108514539-108514862 (-) // 89.94 //	---	XP_003135452	XM_003135404	---	---	---
Ssc.8856.1.A1_at	PLAC1	placenta-specific 1	BF709198	gb:BF709198 /DB_XREF=gi:12008633 /DB_XREF=MI-P-AY0-naj-b-12-0-UI.s1 /CLONE=MI-P-AY0-naj-b-12-0-UI /TID=Ssc.8856.1 /CNT=6 /FEA=EST /TIER=ConsEnd /STK=3 /UG=Ssc.8856 /UG_TITLE=Transcribed locus, weakly similar to NP_068568.1 placenta-specific 1 (Homo sapiens) /REP_ORG=S. scrofa	100359357	chrX:108514958-108672926 (-) // 94.77 //	---	XP_003135452	XM_003135404	---	---	---
Ssc.19691.1.S1_at	PLA2G7	phospholipase A2, group VII (platelet-activating factor acetylhydrolase, plasma)	BQ603958	gb:BQ603958 /DB_XREF=gi:21550684 /DB_XREF=MI-P-CP1-nza-j-01-0-UI.s1 /CLONE=MI-P-CP1-nza-j-01-0-UI /TID=Ssc.19691.1 /CNT=18 /FEA=mRNA /TIER=ConsEnd /STK=3 /LL=396593 /UG_GENE=LOC396593 /UG=Ssc.19691 /UG_TITLE=Group VII phospholipase A2 /REP_ORG=S. scrofa	396593	chr7:48889868-48932935 (-) // 99.16 //	chr7|7	NP_001106484	NM_001113013	0016042 // lipid catabolic process // inferred from electronic annotation	---	0003847 // 1-alkyl-2-acetylglycerophosphocholine esterase activity // inferred from electronic annotation /// 0016787 // hydrolase activity // inferred from electronic annotation
Ssc.11422.1.A1_at	PLA1A	phospholipase A1 member A	BI182449	gb:BI182449 /DB_XREF=gi:14656858 /DB_XREF=UNL-P-FN-bk-f-05-0-UNL.s1 /CLONE=UNL-P-FN-bk-f-05-0-UNL /TID=Ssc.11422.1 /CNT=1 /FEA=EST /TIER=ConsEnd /STK=1 /UG=Ssc.11422 /UG_TITLE=Transcribed locus, moderately similar to NP_056984.1 phospholipase A1 member A (Homo sapiens) /REP_ORG=S. scrofa	100154368	chr13:105400218-105400541 (-) // 96.11 //	chr13|13	XP_001927512	XM_001927477	---	---	---
Ssc.14866.1.S1_at	PKP2	plakophilin 2	BQ597845	gb:BQ597845 /DB_XREF=gi:21544571 /DB_XREF=MI-P-A2-afg-f-05-1-UM.s1 /CLONE=MI-P-A2-afg-f-05-1-UM /TID=Ssc.14866.1 /CNT=4 /FEA=EST /TIER=ConsEnd /STK=0 /UG=Ssc.14866 /UG_TITLE=Transcribed locus /REP_ORG=S. scrofa	100526169	chr5:40675507-40676142 (+) // 48.88 //	---	XP_003126444	XM_003126396	---	---	---
Ssc.526.1.S1_at	PKIA	protein kinase (cAMP-dependent, catalytic) inhibitor alpha	NM_214204	gb:NM_214204.1 /DB_XREF=gi:47523491 /GEN=PKIA /TID=Ssc.526.1 /CNT=25 /FEA=FLmRNA /TIER=FL+Stack /STK=10 /LL=397408 /UG=Ssc.526 /DEF=Sus scrofa protein kinase inhibitor alpha (PKIA), mRNA. /PROD=protein kinase inhibitor alpha /FL=gb:AF132737.1 gb:NM_214204.1 /REP_ORG=S. scrofa	397408	chr4:59926526-59933873 (-) // 96.98 //	---	NP_999369	NM_214204	0000122 // negative regulation of transcription from RNA polymerase II promoter // inferred from electronic annotation /// 0006469 // negative regulation of protein kinase activity // inferred from electronic annotation /// 0010389 // regulation of G2/M transition of mitotic cell cycle // inferred from electronic annotation /// 0042308 // negative regulation of protein import into nucleus // infe…	0005625 // soluble fraction // inferred from electronic annotation /// 0005634 // nucleus // inferred from electronic annotation /// 0005737 // cytoplasm // inferred from electronic annotation	0004860 // protein kinase inhibitor activity // inferred from electronic annotation /// 0004862 // cAMP-dependent protein kinase inhibitor activity // inferred from electronic annotation
Ssc.349.1.S1_at	PKC	protein kinase C beta 1	BI404129	gb:BI404129 /DB_XREF=gi:15183342 /DB_XREF=MI-P-CP1-nws-f-12-0-UI.s1 /CLONE=MI-P-CP1-nws-f-12-0-UI /TID=Ssc.349.1 /CNT=8 /FEA=mRNA /TIER=ConsEnd /STK=0 /LL=396683 /UG_GENE=PKC /UG=Ssc.349 /UG_TITLE=Protein kinase C beta 1 /REP_ORG=S. scrofa	396683	chr3:20596230-20596879 (-) // 67.32 //	---	---	---	0006468 // protein phosphorylation // inferred from electronic annotation	---	0000166 // nucleotide binding // inferred from electronic annotation /// 0004672 // protein kinase activity // inferred from electronic annotation /// 0004674 // protein serine/threonine kinase activity // inferred from electronic annotation /// 0005524 // ATP binding // inferred from electronic annotation /// 0016301 // kinase activity // inferred from electronic annotation /// 0016740 // transf…
Ssc.11109.1.S1_at	PIK3CG	phosphoinositide-3-kinase, catalytic, gamma polypeptide	NM_213939	gb:NM_213939.1 /DB_XREF=gi:47522611 /GEN=PIK3CG /TID=Ssc.11109.1 /CNT=5 /FEA=FLmRNA /TIER=FL /STK=1 /LL=396979 /UG=Ssc.11109 /DEF=Sus scrofa catalytic subunit of G-beta-gamma-activated (PIK3CG), mRNA. /PROD=catalytic subunit of G-beta-gamma-activated /FL=gb:NM_213939.1 /REP_ORG=S. scrofa	396979	chr9:99918875-99922712 (+) // 40.68 //	---	NP_999104	NM_213939	0046854 // phosphoinositide phosphorylation // inferred from electronic annotation /// 0048015 // phosphoinositide-mediated signaling // inferred from electronic annotation	0005942 // phosphoinositide 3-kinase complex // inferred from electronic annotation	0000166 // nucleotide binding // inferred from electronic annotation /// 0004428 // inositol or phosphatidylinositol kinase activity // inferred from electronic annotation /// 0005488 // binding // inferred from electronic annotation /// 0005524 // ATP binding // inferred from electronic annotation /// 0016301 // kinase activity // inferred from electronic annotation /// 0016303 // 1-phosphatidyl…
Ssc.26827.1.A1_at	PICALM	phosphatidylinositol binding clathrin assembly protein	CN160798	gb:CN160798 /DB_XREF=gi:46175228 /DB_XREF=950017 /TID=Ssc.26827.1 /CNT=2 /FEA=EST /TIER=ConsEnd /STK=1 /UG=Ssc.26827 /UG_TITLE=Transcribed locus, highly similar to NP_446006.1 phosphatidylinositol binding clathrin assembly protein (Rattus norvegicus) /REP_ORG=S. scrofa	100519857	chr9:20130160-20161440 (-) // 95.8 //	---	XP_003129775	XM_003129727	---	---	---
Ssc.22015.1.A1_at	PHYHD1	phytanoyl-CoA dioxygenase domain containing 1	CN029208	gb:CN029208 /DB_XREF=gi:48723744 /DB_XREF=UMC-pblivp1-015-f08 /TID=Ssc.22015.1 /CNT=8 /FEA=EST /TIER=ConsEnd /STK=5 /UG=Ssc.22015 /UG_TITLE=Transcribed locus, highly similar to XP_372144.1 phytanoyl-CoA dioxygenase domain containing 1 (Homo sapiens) /REP_ORG=S. scrofa	100157556	chr1:283928534-283928910 (+) // 94.46 //	chr1|1	XP_001928876 /// XP_003122259	XM_001928841 /// XM_003122211	---	---	---
Ssc.9796.1.A1_at	PHLDA2	pleckstrin homology-like domain, family A, member 2	CF176038	gb:CF176038 /DB_XREF=gi:33287814 /DB_XREF=800058 /TID=Ssc.9796.1 /CNT=12 /FEA=EST /TIER=Stack /STK=12 /UG=Ssc.9796 /UG_TITLE=Transcribed locus, moderately similar to NP_003302.1 pleckstrin homology-like domain, family A, member 2 (Homo sapiens) /REP_ORG=S. scrofa	100379631	chr2:382899-383210 (-) // 85.91 //	---	NP_001167528	NM_001174057	---	---	---
Ssc.5729.1.A1_at	PHKA2	phosphorylase kinase, alpha 2 (liver)	BQ605086	gb:BQ605086 /DB_XREF=gi:21551812 /DB_XREF=MI-P-CP1-nzd-m-07-0-UI.s1 /CLONE=MI-P-CP1-nzd-m-07-0-UI /TID=Ssc.5729.1 /CNT=2 /FEA=EST /TIER=ConsEnd /STK=0 /UG=Ssc.5729 /UG_TITLE=Transcribed locus /REP_ORG=S. scrofa	100519810	chrX:14716088-14716527 (-) // 100.0 //	---	XP_003135007 /// XP_003135008 /// XP_003135009	XM_003134959 /// XM_003134960 /// XM_003134961	---	---	---
Ssc.5729.2.S1_at	PHKA2	phosphorylase kinase, alpha 2 (liver)	BF198661	gb:BF198661 /DB_XREF=gi:11090009 /DB_XREF=248576 /TID=Ssc.5729.2 /CNT=2 /FEA=EST /TIER=ConsEnd /STK=0 /UG=Ssc.5729 /UG_TITLE=Transcribed locus /REP_ORG=S. scrofa	100519810	chrX:14716844-14717228 (-) // 99.74 //	---	XP_003135007 /// XP_003135008 /// XP_003135009	XM_003134959 /// XM_003134960 /// XM_003134961	---	---	---
Ssc.21431.3.A1_s_at	PHGDH	phosphoglycerate dehydrogenase	CF789622	gb:CF789622 /DB_XREF=gi:37794183 /DB_XREF=866912 /TID=Ssc.21431.3 /CNT=1 /FEA=EST /TIER=ConsEnd /STK=1 /UG=Ssc.21431 /UG_TITLE=Transcribed locus, highly similar to NP_008909.1 zinc finger protein 183 (RING finger, C3HC4 type) (Homo sapiens) /REP_ORG=S. scrofa	100144529	chr4:105641745-105667850 (-) // 86.62 //	chr4|4	NP_001116634	NM_001123162	0006564 // L-serine biosynthetic process // inferred from electronic annotation /// 0008152 // metabolic process // inferred from electronic annotation /// 0008652 // cellular amino acid biosynthetic process // inferred from electronic annotation /// 0055114 // oxidation reduction // inferred from electronic annotation	---	0003824 // catalytic activity // inferred from electronic annotation /// 0004617 // phosphoglycerate dehydrogenase activity // inferred from electronic annotation /// 0005488 // binding // inferred from electronic annotation /// 0016491 // oxidoreductase activity // inferred from electronic annotation /// 0016616 // oxidoreductase activity, acting on the CH-OH group of donors, NAD or NADP as acce…
Ssc.20849.1.A1_at	PHF20L1	PHD finger protein 20-like 1	BP150107	gb:BP150107 /DB_XREF=gi:40399580 /DB_XREF=BP150107 /CLONE=OVRM10006E03 /TID=Ssc.20849.1 /CNT=13 /FEA=EST /TIER=ConsEnd /STK=0 /UG=Ssc.20849 /UG_TITLE=Transcribed locus, moderately similar to NP_848833.1 Mus musculus E130113K22Rik gene /REP_ORG=S. scrofa	100153657	chr4:7343040-7348752 (-) // 99.88 //	chr4|4	XP_001929346	XM_001929311	---	---	---
Ssc.22767.1.S1_at	PHEROA	Pheromaxein A	BX672595	gb:BX672595 /DB_XREF=gi:37985369 /DB_XREF=BX672595 /CLONE=scac0025i.n.20 /TID=Ssc.22767.1 /CNT=4 /FEA=EST /TIER=ConsEnd /STK=0 /UG=Ssc.22767 /UG_TITLE=Transcribed locus, weakly similar to NP_006543.1 secretoglobin, family 1D, member 1 (Homo sapiens) /REP_ORG=S. scrofa	449006	chr2:7751560-7752497 (+) // 40.9 //	---	NP_001005462	NM_001005462	---	---	---
Ssc.23978.1.S1_at	PHACTR3	phosphatase and actin regulator 3	BF080704	gb:BF080704 /DB_XREF=gi:10874534 /DB_XREF=231689 /TID=Ssc.23978.1 /CNT=3 /FEA=EST /TIER=ConsEnd /STK=0 /UG=Ssc.23978 /UG_TITLE=Transcribed locus, highly similar to NP_899067.1 phosphatase and actin regulator 3 (Homo sapiens) /REP_ORG=S. scrofa	100126239	chr17:62469439-62480139 (+) // 87.51 //	---	NP_001103646	NM_001110176	---	---	---
Ssc.22982.1.A1_at	PHACTR1	phosphatase and actin regulator 1	BX671859	gb:BX671859 /DB_XREF=gi:37983887 /DB_XREF=BX671859 /CLONE=scac0035i.g.06 /TID=Ssc.22982.1 /CNT=1 /FEA=EST /TIER=ConsEnd /STK=1 /UG=Ssc.22982 /UG_TITLE=Transcribed locus, highly similar to XP_356658.1 phosphatase and actin regulator 1 (Mus musculus) /REP_ORG=S. scrofa	100153737	chr7:9898163-9898702 (+) // 100.0 // /// chr7:9782428-9782967 (+) // 100.0 //	chr7|7	XP_001926125	XM_001926090	---	---	---
Ssc.16628.1.S1_a_at	PGLYRP2	peptidoglycan recognition protein 2	NM_213738	gb:NM_213738.1 /DB_XREF=gi:47523355 /GEN=pPGRP-LB /TID=Ssc.16628.1 /CNT=13 /FEA=FLmRNA /TIER=FL /STK=4 /LL=396557 /UG=Ssc.16628 /DEF=Sus scrofa peptidoglycan recognition protein L isoform B (pPGRP-LB), mRNA. /PROD=peptidoglycan recognition protein L isoform B /FL=gb:AF541956.1 gb:NM_213738.1 /REP_ORG=S. scrofa	396557	---	---	NP_998903	NM_213738	0009253 // peptidoglycan catabolic process // inferred from electronic annotation /// 0016045 // detection of bacterium // inferred from sequence or structural similarity /// 0050830 // defense response to Gram-positive bacterium // inferred from sequence or structural similarity	0005576 // extracellular region // inferred from electronic annotation /// 0016020 // membrane // inferred from electronic annotation	0005515 // protein binding // inferred from electronic annotation /// 0008745 // N-acetylmuramoyl-L-alanine amidase activity // inferred from electronic annotation /// 0016019 // peptidoglycan receptor activity // inferred from sequence or structural similarity /// 0016787 // hydrolase activity // inferred from electronic annotation /// 0042834 // peptidoglycan binding // inferred from sequence o…
Ssc.7314.1.A1_at	PGHS-2	prostaglandin G/H synthase-2	NM_214321	gb:NM_214321.1 /DB_XREF=gi:47523707 /GEN=PGHS-2 /TID=Ssc.7314.1 /CNT=32 /FEA=FLmRNA /TIER=FL+Stack /STK=17 /LL=397590 /UG=Ssc.7314 /DEF=Sus scrofa prostaglandin GH synthase-2 (PGHS-2), mRNA. /PROD=prostaglandin GH synthase-2 /FL=gb:NM_214321.1 gb:AY028583.1 /REP_ORG=S. scrofa	397590	chr9:120143599-120152446 (-) // 95.21 //	---	NP_999486	NM_214321	0006979 // response to oxidative stress // inferred from electronic annotation /// 0008217 // regulation of blood pressure // inferred from electronic annotation /// 0019371 // cyclooxygenase pathway // inferred from electronic annotation /// 0042127 // regulation of cell proliferation // inferred from electronic annotation /// 0042640 // anagen // inferred from electronic annotation /// 0055114 …	0005737 // cytoplasm // inferred from electronic annotation	0004601 // peroxidase activity // inferred from electronic annotation /// 0004666 // prostaglandin-endoperoxide synthase activity // inferred from electronic annotation /// 0020037 // heme binding // inferred from electronic annotation
Ssc.23994.1.A1_at	PGHS-2	prostaglandin G/H synthase-2	CK453077	gb:CK453077 /DB_XREF=gi:40800291 /DB_XREF=908766 /TID=Ssc.23994.1 /CNT=4 /FEA=EST /TIER=ConsEnd /STK=2 /UG=Ssc.23994 /UG_TITLE=Transcribed locus /REP_ORG=S. scrofa	397590	chr9:120151787-120152441 (-) // 69.73 //	---	NP_999486	NM_214321	0006979 // response to oxidative stress // inferred from electronic annotation /// 0008217 // regulation of blood pressure // inferred from electronic annotation /// 0019371 // cyclooxygenase pathway // inferred from electronic annotation /// 0042127 // regulation of cell proliferation // inferred from electronic annotation /// 0042640 // anagen // inferred from electronic annotation /// 0055114 …	0005737 // cytoplasm // inferred from electronic annotation	0004601 // peroxidase activity // inferred from electronic annotation /// 0004666 // prostaglandin-endoperoxide synthase activity // inferred from electronic annotation /// 0020037 // heme binding // inferred from electronic annotation
Ssc.11143.1.S1_at	PGAM2	phosphoglycerate mutase 2 (muscle)	BX667605	gb:BX667605 /DB_XREF=gi:37975330 /DB_XREF=BX667605 /CLONE=scac0026i.b.17 /TID=Ssc.11143.1 /CNT=9 /FEA=EST /TIER=ConsEnd /STK=5 /UG=Ssc.11143 /UG_TITLE=Transcribed locus, highly similar to NP_000281.1 phosphoglycerate mutase 2 (muscle) (Homo sapiens) /REP_ORG=S. scrofa	100188980	chr18:47352676-47354946 (+) // 98.1 //	---	NP_001128440	NM_001134968	0006096 // glycolysis // inferred from electronic annotation /// 0006941 // striated muscle contraction // inferred from electronic annotation /// 0008152 // metabolic process // inferred from electronic annotation	---	0003824 // catalytic activity // inferred from electronic annotation /// 0004619 // phosphoglycerate mutase activity // inferred from electronic annotation /// 0016853 // isomerase activity // inferred from electronic annotation /// 0016868 // intramolecular transferase activity, phosphotransferases // inferred from electronic annotation /// 0046538 // 2,3-bisphosphoglycerate-dependent phosphogly…
Ssc.11281.1.A1_at	PENK	proenkephalin	BI181438	gb:BI181438 /DB_XREF=gi:14655847 /DB_XREF=UNL-P-FN-ak-f-02-0-UNL.s1 /CLONE=UNL-P-FN-ak-f-02-0-UNL /TID=Ssc.11281.1 /CNT=5 /FEA=EST /TIER=ConsEnd /STK=0 /UG=Ssc.11281 /UG_TITLE=Transcribed locus, moderately similar to NP_006202.1 proenkephalin (Homo sapiens) /REP_ORG=S. scrofa	100152093	chr4:78426634-78426938 (+) // 87.36 //	chr4|4	XP_003125669	XM_003125621	---	---	---
Ssc.18215.1.S1_at	PEMT	phosphatidylethanolamine N-methyltransferase	NM_214365	gb:NM_214365.1 /DB_XREF=gi:47523787 /GEN=PEMT /TID=Ssc.18215.1 /CNT=14 /FEA=FLmRNA /TIER=FL /STK=2 /LL=397654 /UG=Ssc.18215 /DEF=Sus scrofa phosphatidylethanolamine N-methyltransferase-like protein (PEMT), mRNA. /PROD=phosphatidylethanolamineN-methyltransferase-like protein /FL=gb:AY334573.1 gb:NM_214365.1 /REP_ORG=S. scrofa	397654	chr12:57002207-57008624 (-) // 77.87 //	---	NP_999530	NM_214365	0006644 // phospholipid metabolic process // inferred from electronic annotation	---	0008168 // methyltransferase activity // inferred from electronic annotation /// 0008170 // N-methyltransferase activity // inferred from electronic annotation /// 0016740 // transferase activity // inferred from electronic annotation
Ssc.13476.1.A1_at	PEG10	paternally expressed 10	CN162607	gb:CN162607 /DB_XREF=gi:46177037 /DB_XREF=952006 /TID=Ssc.13476.1 /CNT=18 /FEA=EST /TIER=Stack /STK=12 /UG=Ssc.13476 /UG_TITLE=Transcribed locus /REP_ORG=S. scrofa	654416	chr9:69776972-69778319 (+) // 98.1 //	---	NP_001103414 /// NP_001120696	NM_001109944 /// NM_001127224	---	---	0003676 // nucleic acid binding // inferred from electronic annotation /// 0008270 // zinc ion binding // inferred from electronic annotation /// 0046872 // metal ion binding // inferred from electronic annotation
Ssc.14139.1.A1_at	PECI	peroxisomal D3,D2-enoyl-CoA isomerase	CK460922	gb:CK460922 /DB_XREF=gi:40832203 /DB_XREF=931245 /TID=Ssc.14139.1 /CNT=3 /FEA=EST /TIER=ConsEnd /STK=2 /UG=Ssc.14139 /UG_TITLE=Transcribed locus, moderately similar to NP_006108.1 peroxisomal D3,D2-enoyl-CoA isomerase (Homo sapiens) /REP_ORG=S. scrofa	100134957	chr7:2296976-2297526 (+) // 57.47 //	chr7|7	NP_001106914	NM_001113443	0008152 // metabolic process // inferred from electronic annotation	---	0000062 // acyl-CoA binding // inferred from electronic annotation /// 0003824 // catalytic activity // inferred from electronic annotation /// 0005488 // binding // inferred from electronic annotation /// 0016853 // isomerase activity // inferred from electronic annotation
Ssc.18340.1.A1_at	PEBP4	phosphatidylethanolamine-binding protein 4	CF359576	gb:CF359576 /DB_XREF=gi:34156439 /DB_XREF=820836 /TID=Ssc.18340.1 /CNT=5 /FEA=EST /TIER=ConsEnd /STK=4 /UG=Ssc.18340 /UG_TITLE=Transcribed locus, moderately similar to NP_659399.1 hypothetical protein MGC22776 (Homo sapiens) /REP_ORG=S. scrofa	100302365	chr14:6959720-6971080 (-) // 100.0 //	---	NP_001156360	NM_001162888	---	---	---
Ssc.31007.1.A1_at	PEAR1	platelet endothelial aggregation receptor 1	CN163615	gb:CN163615 /DB_XREF=gi:46178045 /DB_XREF=953143 /TID=Ssc.31007.1 /CNT=6 /FEA=EST /TIER=ConsEnd /STK=1 /UG=Ssc.31007 /UG_TITLE=Transcribed locus /REP_ORG=S. scrofa	100156908	chr4:96871956-96874376 (-) // 53.31 //	chr4|4	XP_001929552	XM_001929517	---	---	---
Ssc.19005.2.S1_at	PDZRN3	PDZ domain containing ring finger 3	CF794290	gb:CF794290 /DB_XREF=gi:37798853 /DB_XREF=889788 /TID=Ssc.19005.2 /CNT=3 /FEA=EST /TIER=ConsEnd /STK=0 /UG=Ssc.19005 /UG_TITLE=Transcribed locus, highly similar to XP_041363.9 PDZ domain containing RING finger 3 (Homo sapiens) /REP_ORG=S. scrofa	100511410	chr13:46252809-46253675 (-) // 99.65 //	---	XP_003132374	XM_003132326	---	---	---
Ssc.889.1.A1_a_at	PDZK1	PDZ domain containing 1	CN159674	gb:CN159674 /DB_XREF=gi:46174104 /DB_XREF=948766 /TID=Ssc.889.1 /CNT=6 /FEA=EST /TIER=ConsEnd /STK=3 /UG=Ssc.889 /UG_TITLE=Transcribed locus, moderately similar to NP_002605.2 PDZ domain containing 1 (Homo sapiens) /REP_ORG=S. scrofa	100152549	chr4:103732838-103740596 (+) // 99.05 //	chr4|4	XP_001928206 /// XP_001928212	XM_001928171 /// XM_001928177	---	---	---
Ssc.121.1.S1_at	PDYN	prodynorphin	V01362	gb:V01362.1 /DB_XREF=gi:1943 /TID=Ssc.121.1 /CNT=6 /FEA=mRNA /TIER=ConsEnd /STK=0 /UG=Ssc.121 /UG_TITLE=MRNA encoding a precursor protein containing beta-neo-endorphin, dynorphin and a leucine-enkephalin sequence /DEF=Pig mRNA encoding a precursor protein containing beta-neo-endorphin, dynorphin and a leucine-enkephalin sequence. /REP_ORG=S. scrofa	445529	chr17:35038892-35055061 (+) // 99.79 //	---	NP_001004040	NM_001004040	0007218 // neuropeptide signaling pathway // inferred from electronic annotation /// 0007268 // synaptic transmission // inferred from electronic annotation	0005576 // extracellular region // inferred from electronic annotation /// 0005886 // plasma membrane // inferred from electronic annotation	0001515 // opioid peptide activity // inferred from electronic annotation
Ssc.10131.1.A1_at	PDK4	pyruvate dehydrogenase kinase, isozyme 4	BI399912	gb:BI399912 /DB_XREF=gi:15178973 /DB_XREF=MI-P-AY1-nrh-b-11-0-UI.s1 /CLONE=MI-P-AY1-nrh-b-11-0-UI /TID=Ssc.10131.1 /CNT=2 /FEA=EST /TIER=ConsEnd /STK=1 /UG=Ssc.10131 /UG_TITLE=Transcribed locus /REP_ORG=S. scrofa	100286778	chr9:70465036-70465348 (-) // 93.41 //	---	NP_001152778	NM_001159306	0007165 // signal transduction // inferred from electronic annotation /// 0018106 // peptidyl-histidine phosphorylation // inferred from electronic annotation	0005739 // mitochondrion // inferred from electronic annotation /// 0005743 // mitochondrial inner membrane // inferred from electronic annotation	0000155 // two-component sensor activity // inferred from electronic annotation /// 0004672 // protein kinase activity // inferred from electronic annotation /// 0004673 // protein histidine kinase activity // inferred from electronic annotation /// 0005524 // ATP binding // inferred from electronic annotation /// 0016301 // kinase activity // inferred from electronic annotation
Ssc.17246.1.S1_at	PDE5	phosphodiesterase isozyme 5	AY266366	gb:AY266366.1 /DB_XREF=gi:30421107 /TID=Ssc.17246.1 /CNT=1 /FEA=mRNA /TIER=ConsEnd /STK=0 /LL=397616 /UG_GENE=PDE5 /UG=Ssc.17246 /UG_TITLE=Phosphodiesterase isozyme 5 /DEF=Sus scrofa phosphodiesterase isozyme 5 (PDE5) mRNA, partial cds. /REP_ORG=S. scrofa	397616	chr8:90061694-90075418 (+) // 45.18 //	---	---	---	---	---	---
Ssc.15901.1.S1_at	PDE3A	phosphodiesterase 3A, cGMP-inhibited	NM_213736	gb:NM_213736.1 /DB_XREF=gi:47523359 /GEN=PDE3A /TID=Ssc.15901.1 /CNT=4 /FEA=FLmRNA /TIER=FL /STK=2 /LL=396555 /UG=Ssc.15901 /DEF=Sus scrofa cyclic nucleotide phosphodiesterase (PDE3A), mRNA. /PROD=cyclic nucleotide phosphodiesterase /FL=gb:AF161582.1 gb:NM_213736.1 /REP_ORG=S. scrofa	396555	chr5:50415508-50724043 (-) // 88.77 //	---	NP_998901	NM_213736	0007165 // signal transduction // inferred from electronic annotation	---	0003824 // catalytic activity // inferred from electronic annotation /// 0004114 // 3',5'-cyclic-nucleotide phosphodiesterase activity // inferred from electronic annotation /// 0016787 // hydrolase activity // inferred from electronic annotation /// 0046872 // metal ion binding // inferred from electronic annotation
Ssc.751.1.S1_at	PCPA1	carboxypeptidase A1 precursor	NM_214244	gb:NM_214244.1 /DB_XREF=gi:47523567 /GEN=PCPA1 /TID=Ssc.751.1 /CNT=11 /FEA=FLmRNA /TIER=FL /STK=5 /LL=397476 /UG=Ssc.751 /DEF=Sus scrofa carboxypeptidase A1 precursor (PCPA1), mRNA. /PROD=carboxypeptidase A1 precursor /FL=gb:AF076222.1 gb:NM_214244.1 /REP_ORG=S. scrofa	397476	chr18:16656779-16663187 (-) // 99.47 //	---	NP_999409	NM_214244	0006508 // proteolysis // inferred from electronic annotation	0005576 // extracellular region // inferred from electronic annotation /// 0005615 // extracellular space // inferred from electronic annotation	0004180 // carboxypeptidase activity // inferred from electronic annotation /// 0004181 // metallocarboxypeptidase activity // inferred from electronic annotation /// 0008233 // peptidase activity // inferred from electronic annotation /// 0008237 // metallopeptidase activity // inferred from electronic annotation /// 0008270 // zinc ion binding // inferred from electronic annotation /// 0016787 …
Ssc.8758.1.A1_at	PCOLCE2	procollagen C-endopeptidase enhancer 2	CF795440	gb:CF795440 /DB_XREF=gi:37800013 /DB_XREF=891582 /TID=Ssc.8758.1 /CNT=10 /FEA=EST /TIER=Stack /STK=7 /UG=Ssc.8758 /UG_TITLE=Transcribed locus, moderately similar to NP_037495.1 procollagen C-endopeptidase enhancer 2 (Homo sapiens) /REP_ORG=S. scrofa	100156529	chr13:68108995-68120538 (-) // 99.9 //	chr13|13	XP_001928928	XM_001928893	---	---	---
Ssc.19382.1.A1_at	PCK2	Phosphoenolpyruvate carboxykinase 2	CF180618	gb:CF180618 /DB_XREF=gi:33292394 /DB_XREF=815753 /TID=Ssc.19382.1 /CNT=7 /FEA=EST /TIER=ConsEnd /STK=5 /UG=Ssc.19382 /UG_TITLE=Transcribed locus, highly similar to NP_004554.1 phosphoenolpyruvate carboxykinase 2 (mitochondrial) (Homo sapiens) /REP_ORG=S. scrofa	403165	chr7:81528027-81528311 (-) // 92.68 //	---	XP_001928503	XM_001928468	0006094 // gluconeogenesis // inferred from electronic annotation	0005739 // mitochondrion // inferred from electronic annotation	0004611 // phosphoenolpyruvate carboxykinase activity // inferred from electronic annotation /// 0005525 // GTP binding // inferred from electronic annotation /// 0016301 // kinase activity // inferred from electronic annotation /// 0017076 // purine nucleotide binding // inferred from electronic annotation
Ssc.9788.1.S1_at	PCF11	PCF11, cleavage and polyadenylation factor subunit, homolog (S. cerevisiae)	CN069961	gb:CN069961 /DB_XREF=gi:45846018 /DB_XREF=857093 /TID=Ssc.9788.1 /CNT=6 /FEA=EST /TIER=ConsEnd /STK=0 /UG=Ssc.9788 /UG_TITLE=Transcribed locus, highly similar to NP_056969.2 pre-mRNA cleavage complex II protein Pcf11 (Homo sapiens) /REP_ORG=S. scrofa	100515845	chr9:17373244-17376531 (+) // 99.64 //	---	XP_003129756	XM_003129708	---	---	---
Ssc.27608.1.S1_at	PCDH11X	protocadherin 11 X-linked	CO994364	gb:CO994364 /DB_XREF=gi:51353638 /DB_XREF=UMC-pd12_14end-002-d05 /TID=Ssc.27608.1 /CNT=2 /FEA=mRNA /TIER=ConsEnd /STK=0 /LL=414736 /UG_GENE=PCDH11X /UG=Ssc.27608 /UG_TITLE=Protocadherin 11 X-linked /REP_ORG=S. scrofa	414736	chrX:76373570-78270697 (+) // 79.12 //	---	---	---	0007155 // cell adhesion // inferred from electronic annotation /// 0007156 // homophilic cell adhesion // inferred from electronic annotation	0005886 // plasma membrane // inferred from electronic annotation /// 0016020 // membrane // inferred from electronic annotation /// 0016021 // integral to membrane // inferred from electronic annotation	0005509 // calcium ion binding // inferred from electronic annotation
Ssc.109.1.S1_at	PC2	pro-hormone convertase	X68603	gb:X68603.1 /DB_XREF=gi:2031 /GEN=PC2 /TID=Ssc.109.1 /CNT=1 /FEA=mRNA /TIER=ConsEnd /STK=0 /UG=Ssc.109 /DEF=S.scrofa PC2 mRNA for pro-hormone convertase. /PROD=pro-hormone convertase /REP_ORG=S. scrofa	445533	chr17:26293937-26554437 (+) // 83.69 //	---	NP_001004044	NM_001004044	0006508 // proteolysis // inferred from electronic annotation /// 0016486 // peptide hormone processing // inferred from electronic annotation /// 0030070 // insulin processing // inferred from electronic annotation	0005615 // extracellular space // inferred from electronic annotation /// 0005625 // soluble fraction // inferred from electronic annotation /// 0016020 // membrane // inferred from electronic annotation /// 0030133 // transport vesicle // inferred from e	0004252 // serine-type endopeptidase activity // inferred from electronic annotation /// 0005515 // protein binding // inferred from electronic annotation /// 0008233 // peptidase activity // inferred from electronic annotation /// 0008236 // serine-type peptidase activity // inferred from electronic annotation /// 0016787 // hydrolase activity // inferred from electronic annotation
Ssc.21145.1.S1_at	PBD-2	beta-defensin 2	NM_214442	gb:NM_214442.1 /DB_XREF=gi:47523935 /GEN=PBD-2 /TID=Ssc.21145.1 /CNT=13 /FEA=FLmRNA /TIER=FL+Stack /STK=6 /LL=404699 /UG=Ssc.21145 /DEF=Sus scrofa beta-defensin 2 (PBD-2), mRNA. /PROD=beta-defensin 2 /FL=gb:NM_214442.1 gb:AY506573.1 /REP_ORG=S. scrofa	404699	---	---	NP_999607	NM_214442	0006952 // defense response // inferred from electronic annotation /// 0042742 // defense response to bacterium // inferred from electronic annotation	0005576 // extracellular region // inferred from electronic annotation	---
Ssc.8720.1.A1_at	PAPD4	PAP associated domain containing 4	BF704259	gb:BF704259 /DB_XREF=gi:11989667 /DB_XREF=MI-P-O3-aay-g-02-1-UM.s1 /CLONE=MI-P-O3-aay-g-02-1-UM /TID=Ssc.8720.1 /CNT=4 /FEA=EST /TIER=ConsEnd /STK=3 /UG=Ssc.8720 /UG_TITLE=Transcribed locus, highly similar to NP_776158.1 PAP associated domain containing 4 (Homo sapiens) /REP_ORG=S. scrofa	100512336	chr2:77527120-77541768 (+) // 95.05 //	---	XP_003123800	XM_003123752	---	---	---
Ssc.6592.2.S1_at	PAN2	PAN2 poly(A) specific ribonuclease subunit homolog (S. cerevisiae)	CF790330	gb:CF790330 /DB_XREF=gi:37794891 /DB_XREF=875442 /TID=Ssc.6592.2 /CNT=9 /FEA=EST /TIER=ConsEnd /STK=0 /UG=Ssc.6592 /UG_TITLE=Transcribed locus, highly similar to NP_055686.2 ubiquitin specific protease 52 (Homo sapiens) /REP_ORG=S. scrofa	100153107	chr5:20706817-20712106 (+) // 99.75 //	chr5|5	XP_001929328	XM_001929293	---	---	---
Ssc.7258.1.S1_at	P4HA1	prolyl 4-hydroxylase, alpha polypeptide I	BI404865	gb:BI404865 /DB_XREF=gi:15184078 /DB_XREF=MI-P-NA-aeg-b-02-1-UM.s1.ab1 /CLONE=MI-P-NA-aeg-b-02-1-UM.ab1 /TID=Ssc.7258.1 /CNT=14 /FEA=mRNA /TIER=ConsEnd /STK=3 /LL=396604 /UG_GENE=P4HA /UG=Ssc.7258 /UG_TITLE=Prolyl 4-hydroxylase alpha subunit /REP_ORG=S. scrofa	100037299	chr14:79057769-79105617 (-) // 96.07 //	chr14|14	NP_001090904	NM_001097435	0018401 // peptidyl-proline hydroxylation to 4-hydroxy-L-proline // inferred from electronic annotation /// 0030199 // collagen fibril organization // inferred from electronic annotation /// 0055114 // oxidation reduction // inferred from electronic annotation	0005739 // mitochondrion // inferred from electronic annotation /// 0005783 // endoplasmic reticulum // inferred from electronic annotation	0004656 // procollagen-proline 4-dioxygenase activity // inferred from electronic annotation /// 0005488 // binding // inferred from electronic annotation /// 0005506 // iron ion binding // inferred from electronic annotation /// 0016491 // oxidoreductase activity // inferred from electronic annotation /// 0016702 // oxidoreductase activity, acting on single donors with incorporation of molecular…
Ssc.23487.1.S1_at	OX40L /// TNFRSF4	OX40L protein /// tumor necrosis factor receptor superfamily, member 4	AY426335	gb:AY426335.1 /DB_XREF=gi:38112185 /TID=Ssc.23487.1 /CNT=1 /FEA=mRNA /TIER=ConsEnd /STK=0 /LL=396624 /UG_GENE=OX40L /UG=Ssc.23487 /UG_TITLE=OX40L protein /DEF=Sus scrofa OX40L (OX40L) mRNA, partial cds. /REP_ORG=S. scrofa	396624 /// 574053	chr9:108497723-108516342 (-) // 93.0 //	---	NP_001020388	NM_001025217	0006954 // inflammatory response // inferred from electronic annotation /// 0006955 // immune response // inferred from electronic annotation /// 0008203 // cholesterol metabolic process // inferred from electronic annotation /// 0032582 // negative regulation of gene-specific transcription // inferred from electronic annotation /// 0043433 // negative regulation of transcription factor activity …	0016020 // membrane // inferred from electronic annotation	0005164 // tumor necrosis factor receptor binding // inferred from electronic annotation /// 0005515 // protein binding // inferred from electronic annotation /// 0032813 // tumor necrosis factor receptor superfamily binding // inferred from electronic annotation
Ssc.27522.1.S1_at	OSBPL3	oxysterol binding protein-like 3	CN165240	gb:CN165240 /DB_XREF=gi:46179670 /DB_XREF=995650 /TID=Ssc.27522.1 /CNT=4 /FEA=EST /TIER=ConsEnd /STK=2 /UG=Ssc.27522 /UG_TITLE=Transcribed locus, highly similar to NP_663163.1 oxysterol binding protein-like 3 (Homo sapiens) /REP_ORG=S. scrofa	100523342	chr18:46247139-46279484 (+) // 99.14 //	---	XP_003134905	XM_003134857	---	---	---
Ssc.7669.1.A1_at	ORM1	Orosomucoid 1	BF711624	gb:BF711624 /DB_XREF=gi:12011099 /DB_XREF=MI-P-E6-ace-a-04-1-UM.s1 /CLONE=MI-P-E6-ace-a-04-1-UM /TID=Ssc.7669.1 /CNT=1 /FEA=EST /TIER=ConsEnd /STK=1 /UG=Ssc.7669 /UG_TITLE=Transcribed locus /REP_ORG=S. scrofa	396901	---	chr1q210-q212	XP_001928762	XM_001928727	0002682 // regulation of immune system process // inferred from electronic annotation	0005615 // extracellular space // inferred from electronic annotation	0005488 // binding // inferred from electronic annotation
Ssc.15774.1.S1_at	OPRM1	opioid receptor, mu 1	NM_001001538	gb:NM_001001538.1 /DB_XREF=gi:48374068 /GEN=MOR /TID=Ssc.15774.1 /CNT=3 /FEA=FLmRNA /TIER=FL /STK=3 /LL=396802 /UG=Ssc.15774 /DEF=Sus scrofa mu opioid receptor (MOR), mRNA. /PROD=mu opioid receptor /FL=gb:AF521309.1 gb:L38645.1 gb:NM_001001538.1 /REP_ORG=S. scrofa	396802	chr1:13524730-13572246 (+) // 74.0 //	chr1p|1	NP_001001538	NM_001001538	0007165 // signal transduction // inferred from electronic annotation /// 0007186 // G-protein coupled receptor protein signaling pathway // inferred from electronic annotation	0005886 // plasma membrane // inferred from electronic annotation /// 0016020 // membrane // inferred from electronic annotation /// 0016021 // integral to membrane // inferred from electronic annotation	0004871 // signal transducer activity // inferred from electronic annotation /// 0004872 // receptor activity // inferred from electronic annotation /// 0004930 // G-protein coupled receptor activity // inferred from electronic annotation /// 0004985 // opioid receptor activity // inferred from electronic annotation /// 0004988 // mu-opioid receptor activity // inferred from electronic annotation
Ssc.24707.1.S1_at	OGT	O-linked N-acetylglucosamine (GlcNAc) transferase (UDP-N-acetylglucosamine:polypeptide-N-acetylglucosaminyl transferase)	BX921471	gb:BX921471 /DB_XREF=gi:41138319 /DB_XREF=BX921471 /CLONE=scan0002d.d.03 /TID=Ssc.24707.1 /CNT=16 /FEA=EST /TIER=ConsEnd /STK=0 /UG=Ssc.24707 /UG_TITLE=Transcribed locus, highly similar to NP_858059.1 O-linked N-acetylglucosamine (GlcNAc) transferase (UDP-N-acetylglucosamine:polypeptide-N-acetylglucosaminyl transferase) (Homo sapiens) /REP_ORG=S. scrofa	664652	chrX:57297582-57308470 (+) // 98.78 //	---	NP_001034837	NM_001039748	---	0005634 // nucleus // inferred from electronic annotation /// 0005737 // cytoplasm // inferred from electronic annotation /// 0070688 // MLL5-L complex // inferred from electronic annotation	0005488 // binding // inferred from electronic annotation /// 0005515 // protein binding // inferred from electronic annotation /// 0008375 // acetylglucosaminyltransferase activity // inferred from electronic annotation /// 0016740 // transferase activity // inferred from electronic annotation /// 0016757 // transferase activity, transferring glycosyl groups // inferred from electronic annotation
Ssc.27417.3.S1_a_at	OGT	O-linked N-acetylglucosamine (GlcNAc) transferase (UDP-N-acetylglucosamine:polypeptide-N-acetylglucosaminyl transferase)	BG610457	gb:BG610457 /DB_XREF=gi:13660436 /DB_XREF=326390 /TID=Ssc.27417.3 /CNT=8 /FEA=EST /TIER=ConsEnd /STK=0 /UG=Ssc.27417 /UG_TITLE=Transcribed locus, highly similar to NP_858058.1 O-linked N-acetylglucosamine (GlcNAc) transferase (UDP-N-acetylglucosamine:polypeptide-N-acetylglucosaminyl transferase) (Homo sapiens) /REP_ORG=S. scrofa	664652	chrX:57271865-57276021 (+) // 86.0 //	---	NP_001034837	NM_001039748	---	0005634 // nucleus // inferred from electronic annotation /// 0005737 // cytoplasm // inferred from electronic annotation /// 0070688 // MLL5-L complex // inferred from electronic annotation	0005488 // binding // inferred from electronic annotation /// 0005515 // protein binding // inferred from electronic annotation /// 0008375 // acetylglucosaminyltransferase activity // inferred from electronic annotation /// 0016740 // transferase activity // inferred from electronic annotation /// 0016757 // transferase activity, transferring glycosyl groups // inferred from electronic annotation
Ssc.28438.1.A1_at	OFD1	oral-facial-digital syndrome 1	CN025636	gb:CN025636 /DB_XREF=gi:48720172 /DB_XREF=UMC-p4civp1-012-e01 /TID=Ssc.28438.1 /CNT=4 /FEA=EST /TIER=ConsEnd /STK=4 /UG=Ssc.28438 /UG_TITLE=Transcribed locus, moderately similar to NP_803178.1 oral-facial-digital syndrome 1 gene homolog (human) (Mus musculus) /REP_ORG=S. scrofa	100513249	chrX:9487134-9489961 (+) // 100.0 //	---	XP_003134984	XM_003134936	---	---	---
Ssc.15868.1.A1_at	OCLN	occludin	U79554	gb:U79554.1 /DB_XREF=gi:4098623 /TID=Ssc.15868.1 /CNT=1 /FEA=mRNA /TIER=ConsEnd /STK=0 /LL=397236 /UG_GENE=OCLN /UG=Ssc.15868 /UG_TITLE=Occludin /DEF=Sus scrofa occludin mRNA, partial cds. /REP_ORG=S. scrofa	397236	---	---	NP_001157119	NM_001163647	---	0005923 // tight junction // inferred from electronic annotation /// 0016020 // membrane // inferred from electronic annotation /// 0016021 // integral to membrane // inferred from electronic annotation	0005198 // structural molecule activity // inferred from electronic annotation
Ssc.6379.1.A1_at	OCLN	occludin	CF368080	gb:CF368080 /DB_XREF=gi:34173251 /DB_XREF=852687 /TID=Ssc.6379.1 /CNT=7 /FEA=EST /TIER=ConsEnd /STK=4 /UG=Ssc.6379 /UG_TITLE=Transcribed locus /REP_ORG=S. scrofa	397236	---	---	NP_001157119	NM_001163647	---	0005923 // tight junction // inferred from electronic annotation /// 0016020 // membrane // inferred from electronic annotation /// 0016021 // integral to membrane // inferred from electronic annotation	0005198 // structural molecule activity // inferred from electronic annotation
Ssc.15775.1.S1_at	OCA2	oculocutaneous albinism II	NM_214094	gb:NM_214094.1 /DB_XREF=gi:47522997 /GEN=OCA2 /TID=Ssc.15775.1 /CNT=5 /FEA=FLmRNA /TIER=FL /STK=3 /LL=397171 /UG=Ssc.15775 /DEF=Sus scrofa P protein (OCA2), mRNA. /PROD=P protein /FL=gb:NM_214094.1 gb:AY095536.2 /REP_ORG=S. scrofa	397171	chr15:53475348-53635749 (+) // 64.91 //	chr15|15	NP_999259	NM_214094	0006810 // transport // inferred from electronic annotation /// 0007286 // spermatid development // inferred from electronic annotation /// 0008283 // cell proliferation // inferred from electronic annotation /// 0015746 // citrate transport // inferred from electronic annotation /// 0030318 // melanocyte differentiation // inferred from electronic annotation /// 0042438 // melanin biosynthetic p…	0016020 // membrane // inferred from electronic annotation /// 0016021 // integral to membrane // inferred from electronic annotation /// 0033162 // melanosome membrane // inferred from electronic annotation	0015105 // arsenite transmembrane transporter activity // inferred from electronic annotation /// 0015137 // citrate transmembrane transporter activity // inferred from electronic annotation
Ssc.12300.3.A1_at	NUP133	nucleoporin 133kDa	CF793229	gb:CF793229 /DB_XREF=gi:37797790 /DB_XREF=886263 /TID=Ssc.12300.3 /CNT=1 /FEA=EST /TIER=ConsEnd /STK=1 /UG=Ssc.12300 /UG_TITLE=Transcribed locus, highly similar to NP_060700.2 nucleoporin 133kDa (Homo sapiens) /REP_ORG=S. scrofa	100153047	chr14:62686649-62687473 (+) // 98.24 //	chr14|14	XP_001928199	XM_001928164	---	---	---
Ssc.16303.1.S1_at	NTRK3	neurotrophic tyrosine kinase, receptor, type 3	NM_214271	gb:NM_214271.1 /DB_XREF=gi:47523615 /GEN=TRKC /TID=Ssc.16303.1 /CNT=10 /FEA=FLmRNA /TIER=FL /STK=2 /LL=397511 /UG=Ssc.16303 /DEF=Sus scrofa gp145-trkC (TRKC), mRNA. /PROD=gp145-trkC /FL=gb:NM_214271.1 gb:M80800.1 /REP_ORG=S. scrofa	397511	chr1:200577774-200898512 (+) // 88.71 //	---	NP_999436	NM_214271	0006468 // protein phosphorylation // inferred from electronic annotation /// 0007169 // transmembrane receptor protein tyrosine kinase signaling pathway // inferred from electronic annotation /// 0007275 // multicellular organismal development // inferred from electronic annotation /// 0007399 // nervous system development // inferred from electronic annotation /// 0030154 // cell differentiatio…	0005737 // cytoplasm // inferred from electronic annotation /// 0005887 // integral to plasma membrane // inferred from electronic annotation /// 0016020 // membrane // inferred from electronic annotation /// 0016021 // integral to membrane // inferred fr	0000166 // nucleotide binding // inferred from electronic annotation /// 0004672 // protein kinase activity // inferred from electronic annotation /// 0004713 // protein tyrosine kinase activity // inferred from electronic annotation /// 0004714 // transmembrane receptor protein tyrosine kinase activity // inferred from electronic annotation /// 0004872 // receptor activity // inferred from elect…
Ssc.29810.1.A1_at	NTN5	netrin 5	CO945960	gb:CO945960 /DB_XREF=gi:51312719 /DB_XREF=UMC-p6mm2-002-h06 /TID=Ssc.29810.1 /CNT=2 /FEA=EST /TIER=ConsEnd /STK=2 /UG=Ssc.29810 /UG_TITLE=Transcribed locus /REP_ORG=S. scrofa	100524377	chr6:37704228-37704580 (+) // 100.0 //	---	XP_003127332	XM_003127284	---	---	---
Ssc.17764.2.S1_at	NSUN5	NOP2/Sun domain family, member 5	CN166046	gb:CN166046 /DB_XREF=gi:46180476 /DB_XREF=996903 /TID=Ssc.17764.2 /CNT=6 /FEA=EST /TIER=ConsEnd /STK=2 /UG=Ssc.17764 /UG_TITLE=Transcribed locus /REP_ORG=S. scrofa	100524245	chr3:9070042-9070768 (+) // 94.63 //	---	XP_003124450	XM_003124402	---	---	---
Ssc.17330.3.A1_at	NSMCE4A	non-SMC element 4 homolog A (S. cerevisiae)	CF362939	gb:CF362939 /DB_XREF=gi:34163091 /DB_XREF=830745 /TID=Ssc.17330.3 /CNT=1 /FEA=EST /TIER=ConsEnd /STK=1 /UG=Ssc.17330 /UG_TITLE=Transcribed locus, moderately similar to NP_060085.1 chromosome 10 open reading frame 86 (Homo sapiens) /REP_ORG=S. scrofa	100153999	chr14:137941167-137941446 (-) // 98.24 //	chr14|14	XP_001925740	XM_001925705	---	---	---
Ssc.22275.1.S1_at	NSMAF	neutral sphingomyelinase (N-SMase) activation associated factor	BX676324	gb:BX676324 /DB_XREF=gi:38010459 /DB_XREF=BX676324 /CLONE=scac0029i.g.22 /TID=Ssc.22275.1 /CNT=2 /FEA=EST /TIER=ConsEnd /STK=2 /UG=Ssc.22275 /UG_TITLE=Transcribed locus, highly similar to NP_003571.2 neutral sphingomyelinase (N-SMase) activation associated factor (Homo sapiens) /REP_ORG=S. scrofa	100153039	chr4:77124918-77125584 (+) // 98.38 //	chr4|4	XP_001927410	XM_001927375	---	---	---
Ssc.22275.3.S1_at	NSMAF	neutral sphingomyelinase (N-SMase) activation associated factor	BG608755	gb:BG608755 /DB_XREF=gi:13658733 /DB_XREF=307436 /TID=Ssc.22275.3 /CNT=2 /FEA=EST /TIER=ConsEnd /STK=0 /UG=Ssc.22275 /UG_TITLE=Transcribed locus, highly similar to NP_003571.2 neutral sphingomyelinase (N-SMase) activation associated factor (Homo sapiens) /REP_ORG=S. scrofa	100153039	chr4:77123143-77123971 (+) // 99.08 //	chr4|4	XP_001927410	XM_001927375	---	---	---
Ssc.22051.2.S1_at	NSF	N-ethylmaleimide-sensitive factor	CK450650	gb:CK450650 /DB_XREF=gi:40797864 /DB_XREF=903741 /TID=Ssc.22051.2 /CNT=6 /FEA=EST /TIER=ConsEnd /STK=2 /UG=Ssc.22051 /UG_TITLE=Transcribed locus, highly similar to NP_068516.1 N-ethylmaleimide sensitive factor (Rattus norvegicus) /REP_ORG=S. scrofa	100519170	chr12:15502790-15504145 (+) // 95.51 //	---	XP_003131363	XM_003131315	---	---	---
Ssc.27470.1.S1_at	NSD1	nuclear receptor binding SET domain protein 1	CN154288	gb:CN154288 /DB_XREF=gi:46168718 /DB_XREF=941489 /TID=Ssc.27470.1 /CNT=9 /FEA=EST /TIER=ConsEnd /STK=1 /UG=Ssc.27470 /UG_TITLE=Transcribed locus, highly similar to NP_071900.2 nuclear receptor binding SET domain protein 1 (Homo sapiens) /REP_ORG=S. scrofa	100524976	chr2:69785916-69837750 (-) // 99.45 //	---	XP_003123715	XM_003123667	---	---	---
Ssc.27470.2.S1_at	NSD1	nuclear receptor binding SET domain protein 1	CF367493	gb:CF367493 /DB_XREF=gi:34172092 /DB_XREF=842247 /TID=Ssc.27470.2 /CNT=2 /FEA=EST /TIER=ConsEnd /STK=0 /UG=Ssc.27470 /UG_TITLE=Transcribed locus, highly similar to NP_071900.2 nuclear receptor binding SET domain protein 1 (Homo sapiens) /REP_ORG=S. scrofa	100524976	chr2:69837711-69838175 (-) // 100.0 //	---	XP_003123715	XM_003123667	---	---	---
Ssc.1868.1.S1_at	NR3C2	nuclear receptor subfamily 3, group C, member 2	AW429744	gb:AW429744 /DB_XREF=gi:6961051 /DB_XREF=68199 /TID=Ssc.1868.1 /CNT=5 /FEA=mRNA /TIER=ConsEnd /STK=0 /LL=397452 /UG_GENE=NR3C2 /UG=Ssc.1868 /UG_TITLE=Mineralocorticoid receptor /REP_ORG=S. scrofa	397452	chr8:69534307-69571378 (+) // 82.9 //	---	XP_003129201	XM_003129153	0006350 // transcription // inferred from electronic annotation /// 0006355 // regulation of transcription, DNA-dependent // inferred from electronic annotation /// 0045449 // regulation of transcription // inferred from electronic annotation	0005634 // nucleus // inferred from electronic annotation /// 0005737 // cytoplasm // inferred from electronic annotation /// 0005783 // endoplasmic reticulum // inferred from electronic annotation /// 0005789 // endoplasmic reticulum membrane // inferred	0003677 // DNA binding // inferred from electronic annotation /// 0003700 // sequence-specific DNA binding transcription factor activity // inferred from electronic annotation /// 0003707 // steroid hormone receptor activity // inferred from electronic annotation /// 0004872 // receptor activity // inferred from electronic annotation /// 0005496 // steroid binding // inferred from electronic anno…
Ssc.15928.1.S1_at	NR3C1	nuclear receptor subfamily 3, group C, member 1 (glucocorticoid receptor)	BP164342	gb:BP164342 /DB_XREF=gi:40413815 /DB_XREF=BP164342 /CLONE=THY010021E01 /TID=Ssc.15928.1 /CNT=6 /FEA=mRNA /TIER=ConsEnd /STK=0 /LL=396740 /UG_GENE=NO /UG=Ssc.15928 /UG_TITLE=Glucocorticoid receptor /REP_ORG=S. scrofa	396740	chr2:131695492-131696709 (+) // 52.35 //	---	NP_001008481	NM_001008481	0006350 // transcription // inferred from electronic annotation /// 0006355 // regulation of transcription, DNA-dependent // inferred from electronic annotation /// 0016568 // chromatin modification // inferred from electronic annotation /// 0045449 // regulation of transcription // inferred from electronic annotation	0005634 // nucleus // inferred from electronic annotation /// 0005737 // cytoplasm // inferred from electronic annotation	0003677 // DNA binding // inferred from electronic annotation /// 0003700 // sequence-specific DNA binding transcription factor activity // inferred from electronic annotation /// 0003707 // steroid hormone receptor activity // inferred from electronic annotation /// 0004872 // receptor activity // inferred from electronic annotation /// 0004879 // ligand-dependent nuclear receptor activity // in…
Ssc.19579.1.A1_at	NR2F2	nuclear receptor subfamily 2, group F, member 2	CF368927	gb:CF368927 /DB_XREF=gi:34174933 /DB_XREF=853675 /TID=Ssc.19579.1 /CNT=6 /FEA=EST /TIER=ConsEnd /STK=1 /UG=Ssc.19579 /UG_TITLE=Transcribed locus, highly similar to NP_066285.1 nuclear receptor subfamily 2, group F, member 2 (Homo sapiens) /REP_ORG=S. scrofa	100153983	chr7:91196577-91197016 (-) // 98.43 //	chr7|7	NP_001177181 /// NP_001177182	NM_001190252 /// NM_001190253	0006350 // transcription // inferred from electronic annotation /// 0006355 // regulation of transcription, DNA-dependent // inferred from electronic annotation /// 0045449 // regulation of transcription // inferred from electronic annotation	0005634 // nucleus // inferred from electronic annotation	0003677 // DNA binding // inferred from electronic annotation /// 0003700 // sequence-specific DNA binding transcription factor activity // inferred from electronic annotation /// 0003707 // steroid hormone receptor activity // inferred from electronic annotation /// 0004872 // receptor activity // inferred from electronic annotation /// 0004879 // ligand-dependent nuclear receptor activity // in…
Ssc.19579.3.S1_at	NR2F2	nuclear receptor subfamily 2, group F, member 2	CF177263	gb:CF177263 /DB_XREF=gi:33289039 /DB_XREF=805719 /TID=Ssc.19579.3 /CNT=6 /FEA=EST /TIER=ConsEnd /STK=0 /UG=Ssc.19579 /UG_TITLE=Transcribed locus, highly similar to NP_066285.1 nuclear receptor subfamily 2, group F, member 2 (Homo sapiens) /REP_ORG=S. scrofa	100153983	chr7:91199772-91202068 (-) // 89.47 //	chr7|7	NP_001177181 /// NP_001177182	NM_001190252 /// NM_001190253	0006350 // transcription // inferred from electronic annotation /// 0006355 // regulation of transcription, DNA-dependent // inferred from electronic annotation /// 0045449 // regulation of transcription // inferred from electronic annotation	0005634 // nucleus // inferred from electronic annotation	0003677 // DNA binding // inferred from electronic annotation /// 0003700 // sequence-specific DNA binding transcription factor activity // inferred from electronic annotation /// 0003707 // steroid hormone receptor activity // inferred from electronic annotation /// 0004872 // receptor activity // inferred from electronic annotation /// 0004879 // ligand-dependent nuclear receptor activity // in…
Ssc.19579.2.S1_at	NR2F2	nuclear receptor subfamily 2, group F, member 2	BP460658	gb:BP460658 /DB_XREF=gi:40476962 /DB_XREF=BP460658 /CLONE=OVRM10147G04 /TID=Ssc.19579.2 /CNT=6 /FEA=EST /TIER=ConsEnd /STK=0 /UG=Ssc.19579 /UG_TITLE=Transcribed locus, highly similar to NP_066285.1 nuclear receptor subfamily 2, group F, member 2 (Homo sapiens) /REP_ORG=S. scrofa	100153983	chr7:91206213-91206740 (-) // 99.81 //	chr7|7	NP_001177181 /// NP_001177182	NM_001190252 /// NM_001190253	0006350 // transcription // inferred from electronic annotation /// 0006355 // regulation of transcription, DNA-dependent // inferred from electronic annotation /// 0045449 // regulation of transcription // inferred from electronic annotation	0005634 // nucleus // inferred from electronic annotation	0003677 // DNA binding // inferred from electronic annotation /// 0003700 // sequence-specific DNA binding transcription factor activity // inferred from electronic annotation /// 0003707 // steroid hormone receptor activity // inferred from electronic annotation /// 0004872 // receptor activity // inferred from electronic annotation /// 0004879 // ligand-dependent nuclear receptor activity // in…
Ssc.15981.1.S1_at	NPY	neuropeptide Y	AF264083	gb:AF264083.1 /DB_XREF=gi:8101076 /TID=Ssc.15981.1 /CNT=1 /FEA=mRNA /TIER=ConsEnd /STK=0 /LL=397304 /UG_GENE=NPY /UG=Ssc.15981 /UG_TITLE=Neuropeptide Y /DEF=Sus scrofa proneuropeptide Y mRNA, partial cds. /REP_ORG=S. scrofa	397304	chr18:46832304-46836859 (-) // 93.01 //	---	XP_003134904	XM_003134856	0007218 // neuropeptide signaling pathway // inferred from electronic annotation /// 0008217 // regulation of blood pressure // inferred from electronic annotation /// 0008343 // adult feeding behavior // inferred from sequence or structural similarity /// 0032100 // positive regulation of appetite // inferred from sequence or structural similarity	0005576 // extracellular region // inferred from electronic annotation /// 0005615 // extracellular space // inferred from sequence or structural similarity	0001664 // G-protein-coupled receptor binding // inferred from electronic annotation /// 0005179 // hormone activity // inferred from electronic annotation
Ssc.8681.1.A1_at	NPTN	neuroplastin	BI403017	gb:BI403017 /DB_XREF=gi:15182078 /DB_XREF=MI-P-CP1-nwf-g-09-0-UI.s1 /CLONE=MI-P-CP1-nwf-g-09-0-UI /TID=Ssc.8681.1 /CNT=5 /FEA=EST /TIER=ConsEnd /STK=0 /UG=Ssc.8681 /UG_TITLE=Transcribed locus /REP_ORG=S. scrofa	100155307	chr7:65286869-65287233 (+) // 78.79 //	chr7|7	XP_001928700	XM_001928665	---	---	---
Ssc.24926.1.S1_at	NPR1	natriuretic peptide receptor A/guanylate cyclase A (atrionatriuretic peptide receptor A)	BF442478	gb:BF442478 /DB_XREF=gi:11502570 /DB_XREF=259205 /TID=Ssc.24926.1 /CNT=14 /FEA=EST /TIER=ConsEnd /STK=0 /UG=Ssc.24926 /UG_TITLE=Transcribed locus, highly similar to NP_036745.1 natriuretic peptide receptor 1 (Rattus norvegicus) /REP_ORG=S. scrofa	100153508	chr4:100100725-100106813 (-) // 90.69 //	chr4|4	XP_001929622	XM_001929587	---	---	---
Ssc.26623.1.S1_at	NPHP1	nephronophthisis 1 (juvenile)	CN153438	gb:CN153438 /DB_XREF=gi:46167868 /DB_XREF=940552 /TID=Ssc.26623.1 /CNT=3 /FEA=EST /TIER=ConsEnd /STK=1 /UG=Ssc.26623 /UG_TITLE=Transcribed locus, highly similar to NP_058598.1 nephronophthisis 1 (juvenile) homolog (human) (Mus musculus) /REP_ORG=S. scrofa	100523176	chr3:41139196-41179654 (-) // 99.32 //	---	XP_003124878	XM_003124830	---	---	---
Ssc.21735.1.S1_at	NPHP1	nephronophthisis 1 (juvenile)	BX666095	gb:BX666095 /DB_XREF=gi:37855828 /DB_XREF=BX666095 /CLONE=scag0006c.h.05 /TID=Ssc.21735.1 /CNT=4 /FEA=EST /TIER=ConsEnd /STK=2 /UG=Ssc.21735 /UG_TITLE=Transcribed locus, moderately similar to NP_000263.1 nephronophthisis 1 (juvenile) (Homo sapiens) /REP_ORG=S. scrofa	100523176	chr3:41139168-41139664 (-) // 100.0 //	---	XP_003124878	XM_003124830	---	---	---
Ssc.16364.1.S1_at	NOS3	nitric oxide synthase 3 (endothelial cell)	NM_214295	gb:NM_214295.1 /DB_XREF=gi:47523659 /GEN=NOS3 /TID=Ssc.16364.1 /CNT=12 /FEA=FLmRNA /TIER=FL /STK=2 /LL=397557 /UG=Ssc.16364 /DEF=Sus scrofa nitric oxide synthase 3, endothelial (NOS3), mRNA. /PROD=nitric oxide synthase /FL=gb:NM_214295.1 gb:U59924.1 gb:AY266137.2 /REP_ORG=S. scrofa	397557	chr18:5423762-5430649 (+) // 43.34 //	---	NP_999460	NM_214295	0001525 // angiogenesis // inferred from electronic annotation /// 0001542 // ovulation from ovarian follicle // inferred from electronic annotation /// 0001974 // blood vessel remodeling // inferred from electronic annotation /// 0002028 // regulation of sodium ion transport // inferred from electronic annotation /// 0003100 // regulation of systemic arterial blood pressure by endothelin // infe…	0005737 // cytoplasm // inferred from electronic annotation /// 0005794 // Golgi apparatus // inferred from electronic annotation /// 0005856 // cytoskeleton // inferred from electronic annotation /// 0005886 // plasma membrane // inferred from electronic	0003785 // actin monomer binding // inferred from electronic annotation /// 0004517 // nitric-oxide synthase activity // inferred from electronic annotation /// 0005506 // iron ion binding // inferred from electronic annotation /// 0005515 // protein binding // inferred from electronic annotation /// 0005516 // calmodulin binding // inferred from electronic annotation /// 0010181 // FMN binding /…
Ssc.16188.1.A1_at	NOS2	nitric oxide synthase 2, inducible	U59390	gb:U59390.1 /DB_XREF=gi:1777979 /TID=Ssc.16188.1 /CNT=1 /FEA=mRNA /TIER=ConsEnd /STK=0 /LL=396859 /UG_GENE=LOC396859 /UG=Ssc.16188 /UG_TITLE=Inducible nitric oxide synthase /DEF=Sus scrofa inducible nitric oxide synthase mRNA, partial cds. /REP_ORG=S. scrofa	396859	chr12:42128573-42131800 (+) // 99.38 //	---	NP_001137162	NM_001143690	0001666 // response to hypoxia // inferred from electronic annotation /// 0006527 // arginine catabolic process // inferred from electronic annotation /// 0006801 // superoxide metabolic process // inferred from electronic annotation /// 0006809 // nitric oxide biosynthetic process // inferred from electronic annotation /// 0042127 // regulation of cell proliferation // inferred from electronic a…	0005622 // intracellular // inferred from electronic annotation /// 0005737 // cytoplasm // inferred from electronic annotation /// 0005829 // cytosol // inferred from electronic annotation /// 0030863 // cortical cytoskeleton // inferred from electronic	0004517 // nitric-oxide synthase activity // inferred from electronic annotation /// 0005506 // iron ion binding // inferred from electronic annotation /// 0005515 // protein binding // inferred from electronic annotation /// 0005516 // calmodulin binding // inferred from electronic annotation /// 0010181 // FMN binding // inferred from electronic annotation /// 0016491 // oxidoreductase activity…
Ssc.22524.1.A1_at	NOC3L	nucleolar complex associated 3 homolog (S. cerevisiae)	CN154762	gb:CN154762 /DB_XREF=gi:46169192 /DB_XREF=942000 /TID=Ssc.22524.1 /CNT=3 /FEA=EST /TIER=ConsEnd /STK=1 /UG=Ssc.22524 /UG_TITLE=Transcribed locus, moderately similar to NP_067290.1 cDNA sequence AF233884 (Mus musculus) /REP_ORG=S. scrofa	100158153	chr14:111097422-111098208 (-) // 99.75 //	chr14|14	NP_001137587	NM_001144115	0045444 // fat cell differentiation // inferred from electronic annotation	0005730 // nucleolus // inferred from electronic annotation /// 0016607 // nuclear speck // inferred from electronic annotation	0005488 // binding // inferred from electronic annotation
Ssc.3850.1.S1_at	NNAT	neuronatin	CK466245	gb:CK466245 /DB_XREF=gi:40837522 /DB_XREF=937433 /TID=Ssc.3850.1 /CNT=30 /FEA=EST /TIER=Stack /STK=7 /UG=Ssc.3850 /UG_TITLE=Transcribed locus, highly similar to NP_005377.1 neuronatin (Homo sapiens) /REP_ORG=S. scrofa	449004	chr17:42973917-42976314 (+) // 98.48 //	---	NP_001116462	NM_001122990	0007275 // multicellular organismal development // inferred from electronic annotation /// 0009749 // response to glucose stimulus // inferred from electronic annotation /// 0032024 // positive regulation of insulin secretion // inferred from electronic annotation /// 0032880 // regulation of protein localization // inferred from electronic annotation	0005737 // cytoplasm // inferred from electronic annotation	---
Ssc.24880.1.S1_at	NKTR	natural killer-tumor recognition sequence	CK465201	gb:CK465201 /DB_XREF=gi:40836478 /DB_XREF=936287 /TID=Ssc.24880.1 /CNT=4 /FEA=EST /TIER=ConsEnd /STK=1 /UG=Ssc.24880 /UG_TITLE=Transcribed locus, moderately similar to NP_005376.2 natural killer-tumor recognition sequence (Homo sapiens) /REP_ORG=S. scrofa	100523331	chr13:22034820-22035834 (+) // 98.92 //	chr13|13	XP_003132182	XM_003132134	---	---	---
Ssc.24880.2.S1_at	NKTR	natural killer-tumor recognition sequence	CF794710	gb:CF794710 /DB_XREF=gi:37799283 /DB_XREF=890245 /TID=Ssc.24880.2 /CNT=3 /FEA=EST /TIER=ConsEnd /STK=0 /UG=Ssc.24880 /UG_TITLE=Transcribed locus, moderately similar to NP_005376.2 natural killer-tumor recognition sequence (Homo sapiens) /REP_ORG=S. scrofa	100523331	chr13:22034186-22034893 (+) // 99.72 //	chr13|13	XP_003132182	XM_003132134	---	---	---
Ssc.10701.1.A1_at	NKTR	natural killer-tumor recognition sequence	BQ597726	gb:BQ597726 /DB_XREF=gi:21544452 /DB_XREF=MI-P-A2-afe-f-01-1-UM.s1 /CLONE=MI-P-A2-afe-f-01-1-UM /TID=Ssc.10701.1 /CNT=1 /FEA=EST /TIER=ConsEnd /STK=1 /UG=Ssc.10701 /UG_TITLE=Transcribed locus /REP_ORG=S. scrofa	100523331	---	chr13|13	XP_003132182	XM_003132134	---	---	---
Ssc.27633.1.S1_at	NKTR	natural killer-tumor recognition sequence	BG732471	gb:BG732471 /DB_XREF=gi:14018754 /DB_XREF=333188 /TID=Ssc.27633.1 /CNT=3 /FEA=EST /TIER=ConsEnd /STK=0 /UG=Ssc.27633 /UG_TITLE=Transcribed locus, highly similar to NP_005376.2 natural killer-tumor recognition sequence (Homo sapiens) /REP_ORG=S. scrofa	100523331	chr13:21920715-21932365 (+) // 89.67 //	chr13|13	XP_003132182	XM_003132134	---	---	---
Ssc.27184.1.S1_at	NISCH	nischarin	CN165775	gb:CN165775 /DB_XREF=gi:46180205 /DB_XREF=996216 /TID=Ssc.27184.1 /CNT=7 /FEA=EST /TIER=ConsEnd /STK=1 /UG=Ssc.27184 /UG_TITLE=Transcribed locus, moderately similar to NP_009115.1 nischarin (Homo sapiens) /REP_ORG=S. scrofa	100156417	chr13:29229682-29231655 (+) // 91.99 //	chr13|13	XP_001925389	XM_001925354	---	---	---
Ssc.1053.1.S1_at	NID2	nidogen 2 (osteonidogen)	CN156760	gb:CN156760 /DB_XREF=gi:46171190 /DB_XREF=944186 /TID=Ssc.1053.1 /CNT=18 /FEA=EST /TIER=Stack /STK=7 /UG=Ssc.1053 /UG_TITLE=Transcribed locus, highly similar to XP_238622.2 similar to Nidogen 2 (Rattus norvegicus) /REP_ORG=S. scrofa	100156994	chr1:189958522-189963858 (-) // 84.66 //	chr1|1	XP_001926299	XM_001926264	---	---	---
Ssc.16011.1.S1_at	NFATC1	nuclear factor of activated T-cells, cytoplasmic, calcineurin-dependent 1	NM_214161	gb:NM_214161.1 /DB_XREF=gi:47523409 /GEN=NFATC1 /TID=Ssc.16011.1 /CNT=3 /FEA=FLmRNA /TIER=FL /STK=2 /LL=397318 /UG=Ssc.16011 /DEF=Sus scrofa transcription factor NFATmac (NFATC1), mRNA. /PROD=transcription factor NFATmac /FL=gb:AF069996.2 gb:NM_214161.1 /REP_ORG=S. scrofa	397318	chr1:153375046-153534414 (-) // 70.1 //	---	NP_999326	NM_214161	0006350 // transcription // inferred from electronic annotation /// 0006355 // regulation of transcription, DNA-dependent // inferred from electronic annotation /// 0045449 // regulation of transcription // inferred from electronic annotation	0005634 // nucleus // inferred from electronic annotation /// 0005737 // cytoplasm // inferred from electronic annotation	0003677 // DNA binding // inferred from electronic annotation /// 0003700 // sequence-specific DNA binding transcription factor activity // inferred from electronic annotation
Ssc.934.1.S1_at	NEXN	nexilin (F actin binding protein)	CN162744	gb:CN162744 /DB_XREF=gi:46177174 /DB_XREF=952160 /TID=Ssc.934.1 /CNT=12 /FEA=EST /TIER=ConsEnd /STK=5 /UG=Ssc.934 /UG_TITLE=Transcribed locus /REP_ORG=S. scrofa	100510913	chr6:94338697-94339792 (-) // 95.09 //	---	XP_003127966	XM_003127918	---	---	---
Ssc.5624.1.A1_at	NEK4	NIMA (never in mitosis gene a)-related kinase 4	BQ603307	gb:BQ603307 /DB_XREF=gi:21550033 /DB_XREF=MI-P-NA-afr-h-09-1-UM.s1 /CLONE=MI-P-NA-afr-h-09-1-UM /TID=Ssc.5624.1 /CNT=5 /FEA=EST /TIER=ConsEnd /STK=0 /UG=Ssc.5624 /UG_TITLE=Transcribed locus, moderately similar to NP_003148.1 NIMA (never in mitosis gene a)-related kinase 4 (Homo sapiens) /REP_ORG=S. scrofa	100525954	chr13:29418151-29418465 (+) // 73.13 //	---	XP_003132306	XM_003132258	---	---	---
Ssc.26470.1.A1_at	NEBL	nebulette	CN069741	gb:CN069741 /DB_XREF=gi:45845798 /DB_XREF=858197 /TID=Ssc.26470.1 /CNT=2 /FEA=EST /TIER=ConsEnd /STK=1 /UG=Ssc.26470 /UG_TITLE=Transcribed locus, moderately similar to NP_006384.1 nebulette (Homo sapiens) /REP_ORG=S. scrofa	100522395	chr10:51420264-51421067 (+) // 98.16 //	---	XP_003130835	XM_003130787	---	---	---
Ssc.20051.1.S1_at	NDP	Norrie disease (pseudoglioma)	BP172305	gb:BP172305 /DB_XREF=gi:40421778 /DB_XREF=BP172305 /CLONE=UTR010012F07 /TID=Ssc.20051.1 /CNT=5 /FEA=EST /TIER=ConsEnd /STK=0 /UG=Ssc.20051 /UG_TITLE=Transcribed locus, highly similar to NP_000257.1 Norrie disease (pseudoglioma) (Homo sapiens) /REP_ORG=S. scrofa	100127357	---	---	NP_001106528	NM_001113057	---	---	---
Ssc.26588.2.S1_a_at	NCOR1	nuclear receptor corepressor 1	CO993430	gb:CO993430 /DB_XREF=gi:51352704 /DB_XREF=UMC-pd0fol-001-d10 /TID=Ssc.26588.2 /CNT=1 /FEA=EST /TIER=ConsEnd /STK=1 /UG=Ssc.26588 /UG_TITLE=Transcribed locus, highly similar to NP_035438.1 nuclear receptor co-repressor 1 (Mus musculus) /REP_ORG=S. scrofa	100037950	chr12:56463519-56472241 (-) // 66.82 //	---	XP_003132079	XM_003132031	---	---	0004872 // receptor activity // inferred from electronic annotation
Ssc.6822.1.A1_at	NCOA7	nuclear receptor coactivator 7	BQ600126	gb:BQ600126 /DB_XREF=gi:21546852 /DB_XREF=MI-P-E7-agk-d-09-1-UM.s1 /CLONE=MI-P-E7-agk-d-09-1-UM /TID=Ssc.6822.1 /CNT=1 /FEA=EST /TIER=ConsEnd /STK=0 /UG=Ssc.6822 /UG_TITLE=Transcribed locus /REP_ORG=S. scrofa	100157226	chr1:38630015-38630371 (-) // 99.72 //	chr1|1	XP_003121267	XM_003121219	---	---	---
Ssc.10490.1.A1_at	NCOA2	nuclear receptor coactivator 2	CO938834	gb:CO938834 /DB_XREF=gi:51305593 /DB_XREF=UMC-pd20fet-006-h08 /TID=Ssc.10490.1 /CNT=1 /FEA=EST /TIER=ConsEnd /STK=1 /UG=Ssc.10490 /UG_TITLE=Transcribed locus /REP_ORG=S. scrofa	100135658	---	chr4|4	NP_001107747	NM_001114275	0000122 // negative regulation of transcription from RNA polymerase II promoter // inferred from electronic annotation /// 0006350 // transcription // inferred from electronic annotation /// 0006355 // regulation of transcription, DNA-dependent // inferred from electronic annotation /// 0007165 // signal transduction // inferred from electronic annotation /// 0045449 // regulation of transcriptio…	0005634 // nucleus // inferred from electronic annotation /// 0005737 // cytoplasm // inferred from electronic annotation	0003682 // chromatin binding // inferred from electronic annotation /// 0003713 // transcription coactivator activity // inferred from electronic annotation /// 0004402 // histone acetyltransferase activity // inferred from electronic annotation /// 0004871 // signal transducer activity // inferred from electronic annotation /// 0005102 // receptor binding // inferred from electronic annotation /…
Ssc.1414.1.A1_a_at	NCOA1	nuclear receptor coactivator 1	CN165038	gb:CN165038 /DB_XREF=gi:46179468 /DB_XREF=995432 /TID=Ssc.1414.1 /CNT=8 /FEA=EST /TIER=ConsEnd /STK=4 /UG=Ssc.1414 /UG_TITLE=Transcribed locus, highly similar to NP_003734.3 nuclear receptor coactivator 1 (Homo sapiens) /REP_ORG=S. scrofa	574068	chr3:106223733-106225011 (-) // 96.83 //	---	NP_001020399	NM_001025228	0006350 // transcription // inferred from electronic annotation /// 0006355 // regulation of transcription, DNA-dependent // inferred from electronic annotation /// 0007165 // signal transduction // inferred from electronic annotation /// 0045449 // regulation of transcription // inferred from electronic annotation /// 0045944 // positive regulation of transcription from RNA polymerase II promote…	0005634 // nucleus // inferred from electronic annotation	0003677 // DNA binding // inferred from electronic annotation /// 0003682 // chromatin binding // inferred from electronic annotation /// 0003713 // transcription coactivator activity // inferred from electronic annotation /// 0004402 // histone acetyltransferase activity // inferred from electronic annotation /// 0004871 // signal transducer activity // inferred from electronic annotation /// 00…
Ssc.27868.1.S1_at	NCLN	nicalin	BP169949	gb:BP169949 /DB_XREF=gi:40419422 /DB_XREF=BP169949 /CLONE=UTR010023B02 /TID=Ssc.27868.1 /CNT=5 /FEA=EST /TIER=ConsEnd /STK=0 /UG=Ssc.27868 /UG_TITLE=Transcribed locus, highly similar to NP_064555.1 nicalin (Homo sapiens) /REP_ORG=S. scrofa	100518176	chr2:47761100-47767741 (+) // 99.14 //	---	XP_003123084	XM_003123036	---	---	---
Ssc.12941.1.S1_at	NCALD	neurocalcin delta	BQ604484	gb:BQ604484 /DB_XREF=gi:21551210 /DB_XREF=MI-P-CP1-nzc-b-02-0-UI.s1 /CLONE=MI-P-CP1-nzc-b-02-0-UI /TID=Ssc.12941.1 /CNT=24 /FEA=EST /TIER=ConsEnd /STK=5 /UG=Ssc.12941 /UG_TITLE=Transcribed locus, highly similar to NP_598855.2 neurocalcin delta (Mus musculus) /REP_ORG=S. scrofa	100156785	chr4:35610042-35703795 (+) // 98.66 //	chr4|4	XP_001925630 /// XP_001925676 /// XP_001925703 /// XP_003125584 /// XP_003125585 /// XP_003125586 /// XP_003125587	XM_001925595 /// XM_001925641 /// XM_001925668 /// XM_003125536 /// XM_003125537 /// XM_003125538 /// XM_003125539	---	---	---
Ssc.12941.2.S1_a_at	NCALD	neurocalcin delta	BP168435	gb:BP168435 /DB_XREF=gi:40417908 /DB_XREF=BP168435 /CLONE=THY010019H04 /TID=Ssc.12941.2 /CNT=10 /FEA=EST /TIER=ConsEnd /STK=0 /UG=Ssc.12941 /UG_TITLE=Transcribed locus, highly similar to NP_598855.2 neurocalcin delta (Mus musculus) /REP_ORG=S. scrofa	100156785	chr4:35523883-35682058 (+) // 100.0 //	chr4|4	XP_001925630 /// XP_001925676 /// XP_001925703 /// XP_003125584 /// XP_003125585 /// XP_003125586 /// XP_003125587	XM_001925595 /// XM_001925641 /// XM_001925668 /// XM_003125536 /// XM_003125537 /// XM_003125538 /// XM_003125539	---	---	---
Ssc.12941.3.S1_a_at	NCALD	neurocalcin delta	BP161339	gb:BP161339 /DB_XREF=gi:40410812 /DB_XREF=BP161339 /CLONE=THY010041B08 /TID=Ssc.12941.3 /CNT=7 /FEA=EST /TIER=ConsEnd /STK=0 /UG=Ssc.12941 /UG_TITLE=Transcribed locus, highly similar to NP_598855.2 neurocalcin delta (Mus musculus) /REP_ORG=S. scrofa	100156785	chr4:35266770-35682101 (+) // 61.3 //	chr4|4	XP_001925630 /// XP_001925676 /// XP_001925703 /// XP_003125584 /// XP_003125585 /// XP_003125586 /// XP_003125587	XM_001925595 /// XM_001925641 /// XM_001925668 /// XM_003125536 /// XM_003125537 /// XM_003125538 /// XM_003125539	---	---	---
Ssc.13137.3.S1_at	NAT9	N-acetyltransferase 9 (GCN5-related, putative)	BE014573	gb:BE014573 /DB_XREF=gi:8275590 /DB_XREF=126359 /TID=Ssc.13137.3 /CNT=3 /FEA=EST /TIER=ConsEnd /STK=0 /UG=Ssc.13137 /UG_TITLE=Transcribed locus, moderately similar to NP_056469.2 DKFZP564C103 protein (Homo sapiens) /REP_ORG=S. scrofa	100359356	chr12:4682850-4683847 (+) // 93.52 //	---	NP_001182289	NM_001195360	---	---	---
Ssc.19656.1.S1_at	NAT6	N-acetyltransferase 6 (GCN5-related)	NM_001003663	gb:NM_001003663.1 /DB_XREF=gi:51036688 /GEN=NAT6 /TID=Ssc.19656.1 /CNT=6 /FEA=FLmRNA /TIER=FL /STK=1 /LL=445004 /UG=Ssc.19656 /DEF=Sus scrofa N-acetyltransferase 6 (NAT6), mRNA. /PROD=N-acetyltransferase 6 /FL=gb:NM_001003663.1 /REP_ORG=S. scrofa	445004	chr13:27454836-27457960 (-) // 99.59 //	chr13q21|13	NP_001003663	NM_001003663	0008152 // metabolic process // inferred from electronic annotation /// 0030155 // regulation of cell adhesion // non-traceable author statement	0031012 // extracellular matrix // non-traceable author statement	0008080 // N-acetyltransferase activity // inferred from electronic annotation /// 0008080 // N-acetyltransferase activity // non-traceable author statement
Ssc.4563.3.S1_at	NAT10	N-acetyltransferase 10 (GCN5-related)	BE014848	gb:BE014848 /DB_XREF=gi:8275876 /DB_XREF=126723 /TID=Ssc.4563.3 /CNT=2 /FEA=EST /TIER=ConsEnd /STK=0 /UG=Ssc.4563 /UG_TITLE=Transcribed locus, highly similar to NP_078938.1 N-acetyltransferase-like protein (Homo sapiens) /REP_ORG=S. scrofa	100511365	chr2:25203342-25207887 (-) // 86.46 //	---	XP_003122923	XM_003122875	---	---	---
Ssc.29924.1.A1_at	MYST2	MYST histone acetyltransferase 2	CO938508	gb:CO938508 /DB_XREF=gi:51305267 /DB_XREF=UMC-pd20fet-001-g01 /TID=Ssc.29924.1 /CNT=1 /FEA=EST /TIER=ConsEnd /STK=1 /UG=Ssc.29924 /UG_TITLE=Transcribed locus /REP_ORG=S. scrofa	100337667	chr12:23421531-23422170 (+) // 97.07 //	---	NP_001182288	NM_001195359	---	---	---
Ssc.10961.1.S1_at	MYOZ1	myozenin 1	BX675224	gb:BX675224 /DB_XREF=gi:38009117 /DB_XREF=BX675224 /CLONE=scac0030i.f.09 /TID=Ssc.10961.1 /CNT=7 /FEA=EST /TIER=ConsEnd /STK=3 /UG=Ssc.10961 /UG_TITLE=Transcribed locus, highly similar to NP_067068.1 myozenin 1 (Homo sapiens) /REP_ORG=S. scrofa	574060	chr14:79716148-79718697 (+) // 97.49 //	chr14|14	NP_001020393	NM_001025222	---	0005634 // nucleus // inferred from electronic annotation /// 0015629 // actin cytoskeleton // inferred from electronic annotation /// 0031143 // pseudopodium // inferred from electronic annotation /// 0042995 // cell projection // inferred from electroni	0005515 // protein binding // inferred from electronic annotation /// 0051373 // FATZ binding // inferred from electronic annotation
Ssc.10939.1.S1_at	MYOT	myotilin	BM190434	gb:BM190434 /DB_XREF=gi:17526397 /DB_XREF=POSM0100010_G02F /TID=Ssc.10939.1 /CNT=14 /FEA=EST /TIER=ConsEnd /STK=0 /UG=Ssc.10939 /UG_TITLE=Transcribed locus, highly similar to XP_214563.2 similar to myotilin (Rattus norvegicus) /REP_ORG=S. scrofa	100101550	chr2:126969381-126989069 (+) // 98.27 //	---	NP_001093411	NM_001099941	---	---	---
Ssc.10935.1.A1_at	MYOM2	myomesin (M-protein) 2, 165kDa	BI183260	gb:BI183260 /DB_XREF=gi:14657669 /DB_XREF=UNL-P-FN-bx-b-01-0-UNL.s1 /CLONE=UNL-P-FN-bx-b-01-0-UNL /TID=Ssc.10935.1 /CNT=4 /FEA=EST /TIER=ConsEnd /STK=3 /UG=Ssc.10935 /UG_TITLE=Transcribed locus, highly similar to NP_003961.1 myomesin (M-protein) 2, 165kDa (Homo sapiens) /REP_ORG=S. scrofa	100523824	chr15:30886421-30891961 (+) // 97.3 //	---	XP_003133362	XM_003133314	---	---	---
Ssc.19335.1.S1_at	MYOM1	myomesin 1, 185kDa	CF365539	gb:CF365539 /DB_XREF=gi:34168215 /DB_XREF=836175 /TID=Ssc.19335.1 /CNT=2 /FEA=EST /TIER=ConsEnd /STK=2 /UG=Ssc.19335 /UG_TITLE=Transcribed locus, moderately similar to XP_237523.2 myomesin 1 (Rattus norvegicus) /REP_ORG=S. scrofa	100522496	chr6:70931801-70932211 (+) // 95.05 //	---	XP_003127892	XM_003127844	---	---	---
SscAffx.10.1.S1_at	MYOD1	myogenic differentiation 1	NM_001002824	gb:NM_001002824.1 /DB_XREF=gi:50657387 /GEN=MYOD1 /TID=SscAffx.10.1 /CNT=1 /FEA=FLmRNA /TIER=FL /STK=1 /NOTE=sequence(s) not in UniGene /DEF=Sus scrofa myogenic regulatory factor (MYOD1), mRNA. /PROD=myogenic regulatory factor /FL=gb:NM_001002824.1 /REP_ORG=S. scrofa	407604	chr2:38709240-38710956 (-) // 99.58 //	chr2|2	NP_001002824	NM_001002824	0000381 // regulation of alternative nuclear mRNA splicing, via spliceosome // inferred from electronic annotation /// 0000381 // regulation of alternative nuclear mRNA splicing, via spliceosome // inferred from sequence or structural similarity /// 0006350 // transcription // inferred from electronic annotation /// 0006355 // regulation of transcription, DNA-dependent // inferred from electronic…	0005634 // nucleus // inferred from electronic annotation /// 0005634 // nucleus // inferred from sequence or structural similarity /// 0005667 // transcription factor complex // inferred from electronic annotation /// 0005667 // transcription factor comp	0003677 // DNA binding // inferred from electronic annotation /// 0003677 // DNA binding // inferred from sequence or structural similarity /// 0003700 // sequence-specific DNA binding transcription factor activity // inferred from electronic annotation /// 0003700 // sequence-specific DNA binding transcription factor activity // inferred from sequence or structural similarity /// 0005515 // prot…
Ssc.22906.1.A1_at	MYOD1	myogenic differentiation 1	BX926835	gb:BX926835 /DB_XREF=gi:41143683 /DB_XREF=BX926835 /CLONE=scan0015d.j.19 /TID=Ssc.22906.1 /CNT=4 /FEA=EST /TIER=ConsEnd /STK=3 /UG=Ssc.22906 /UG_TITLE=Transcribed locus, moderately similar to NP_034996.1 myogenic differentiation 1 (Mus musculus) /REP_ORG=S. scrofa	407604	chr2:38708498-38709340 (-) // 97.27 //	chr2|2	NP_001002824	NM_001002824	0000381 // regulation of alternative nuclear mRNA splicing, via spliceosome // inferred from electronic annotation /// 0000381 // regulation of alternative nuclear mRNA splicing, via spliceosome // inferred from sequence or structural similarity /// 0006350 // transcription // inferred from electronic annotation /// 0006355 // regulation of transcription, DNA-dependent // inferred from electronic…	0005634 // nucleus // inferred from electronic annotation /// 0005634 // nucleus // inferred from sequence or structural similarity /// 0005667 // transcription factor complex // inferred from electronic annotation /// 0005667 // transcription factor comp	0003677 // DNA binding // inferred from electronic annotation /// 0003677 // DNA binding // inferred from sequence or structural similarity /// 0003700 // sequence-specific DNA binding transcription factor activity // inferred from electronic annotation /// 0003700 // sequence-specific DNA binding transcription factor activity // inferred from sequence or structural similarity /// 0005515 // prot…
Ssc.21091.1.S1_at	MYO1F	myosin IF	BI183770	gb:BI183770 /DB_XREF=gi:14658179 /DB_XREF=UNL-P-FN-cd-a-07-0-UNL.s1 /CLONE=UNL-P-FN-cd-a-07-0-UNL /TID=Ssc.21091.1 /CNT=3 /FEA=EST /TIER=ConsEnd /STK=0 /UG=Ssc.21091 /UG_TITLE=Transcribed locus, moderately similar to NP_036467.2 myosin IF (Homo sapiens) /REP_ORG=S. scrofa	100517998	chr2:51781718-51784937 (-) // 99.65 //	---	XP_003123235	XM_003123187	---	---	---
Ssc.20141.1.S1_at	MYLPF	myosin light chain, phosphorylatable, fast skeletal muscle	AJ604745	gb:AJ604745 /DB_XREF=gi:50072763 /DB_XREF=AJ604745 /CLONE=09A05et3 /TID=Ssc.20141.1 /CNT=52 /FEA=EST /TIER=Stack /STK=16 /UG=Ssc.20141 /UG_TITLE=Transcribed locus, highly similar to NP_036737.1 myosin, light polypeptide 2 (Rattus norvegicus) /REP_ORG=S. scrofa	474162	chr3:16561210-16564136 (+) // 94.56 //	---	NP_001006592	NM_001006592	0007519 // skeletal muscle tissue development // inferred from electronic annotation	---	0005509 // calcium ion binding // inferred from electronic annotation /// 0008307 // structural constituent of muscle // inferred from electronic annotation
Ssc.14459.1.S1_a_at	MYL1	myosin, light chain 1, alkali; skeletal, fast	NM_214374	gb:NM_214374.1 /DB_XREF=gi:47523803 /GEN=MYL1 /TID=Ssc.14459.1 /CNT=4 /FEA=FLmRNA /TIER=FL /STK=2 /LL=397666 /UG=Ssc.14459 /DEF=Sus scrofa myosin light chain (MYL1), mRNA. /PROD=myosin light chain /FL=gb:NM_214374.1 /REP_ORG=S. scrofa	397666	chr15:106221918-106235142 (-) // 96.77 //	chr15q23-q26|15	NP_999539	NM_214374	0006936 // muscle contraction // inferred from electronic annotation	0030016 // myofibril // inferred from electronic annotation	0005509 // calcium ion binding // inferred from electronic annotation
Ssc.15831.1.S1_at	MYHC	myosin heavy chain	CK455951	gb:CK455951 /DB_XREF=gi:40803165 /DB_XREF=916577 /TID=Ssc.15831.1 /CNT=5 /FEA=mRNA /TIER=ConsEnd /STK=2 /LL=396711 /UG_GENE=MYHC /UG=Ssc.15831 /UG_TITLE=Myosin heavy chain /REP_ORG=S. scrofa	396711	chr12:52439725-52445436 (-) // 99.16 //	---	XP_003132042	XM_003131994	---	0016459 // myosin complex // inferred from electronic annotation /// 0043292 // contractile fiber // inferred from electronic annotation	0000166 // nucleotide binding // inferred from electronic annotation /// 0003774 // motor activity // inferred from electronic annotation /// 0003779 // actin binding // inferred from electronic annotation /// 0005524 // ATP binding // inferred from electronic annotation
Ssc.1544.1.S1_at	MYH7	myosin, heavy chain 7, cardiac muscle, beta	U75316	gb:U75316.1 /DB_XREF=gi:1698894 /TID=Ssc.1544.1 /CNT=22 /FEA=FLmRNA /TIER=FL+Stack /STK=7 /LL=396860 /UG_GENE=MYH7 /UG=Ssc.1544 /DEF=Sus scrofa beta-myosin heavy chain mRNA, complete cds. /PROD=beta-myosin heavy chain /FL=gb:U75316.1 gb:AB053226.1 /REP_ORG=S. scrofa	396860	chr7:82139851-82161944 (-) // 99.02 //	---	NP_999020	NM_213855	0002027 // regulation of heart rate // inferred from electronic annotation /// 0006200 // ATP catabolic process // inferred from electronic annotation /// 0007512 // adult heart development // inferred from electronic annotation /// 0030049 // muscle filament sliding // inferred from electronic annotation /// 0055010 // ventricular cardiac muscle tissue morphogenesis // inferred from electronic a…	0005634 // nucleus // inferred from electronic annotation /// 0005730 // nucleolus // inferred from electronic annotation /// 0005737 // cytoplasm // inferred from electronic annotation /// 0005925 // focal adhesion // inferred from electronic annotation	0000166 // nucleotide binding // inferred from electronic annotation /// 0003774 // motor activity // inferred from electronic annotation /// 0003779 // actin binding // inferred from electronic annotation /// 0005515 // protein binding // inferred from electronic annotation /// 0005516 // calmodulin binding // inferred from electronic annotation /// 0005524 // ATP binding // inferred from electr…
Ssc.16626.1.S1_at	MYF6	myogenic factor 6 (herculin)	AY188502	gb:AY188502.1 /DB_XREF=gi:28274367 /TID=Ssc.16626.1 /CNT=1 /FEA=mRNA /TIER=ConsEnd /STK=0 /LL=397005 /UG_GENE=MYF6 /UG=Ssc.16626 /UG_TITLE=Myogenic factor 6 /DEF=Sus scrofa myogenic factor 6 (MYF6) mRNA, partial cds. /REP_ORG=S. scrofa	397005	chr5:93892164-93892944 (+) // 89.15 //	chr5|5	XP_001924286	XM_001924251	0001756 // somitogenesis // inferred from electronic annotation /// 0006355 // regulation of transcription, DNA-dependent // inferred from electronic annotation /// 0007517 // muscle organ development // inferred from electronic annotation /// 0007519 // skeletal muscle tissue development // inferred from electronic annotation /// 0016481 // negative regulation of transcription // inferred from e…	0005634 // nucleus // inferred from electronic annotation	0003677 // DNA binding // inferred from electronic annotation /// 0030528 // transcription regulator activity // inferred from electronic annotation
Ssc.6463.3.A1_at	MYD88	Myeloid differentiation primary response gene (88)	CB483265	gb:CB483265 /DB_XREF=gi:29289651 /DB_XREF=jns05_B11.r /TID=Ssc.6463.3 /CNT=1 /FEA=EST /TIER=ConsEnd /STK=1 /UG=Ssc.6463 /UG_TITLE=Transcribed locus /REP_ORG=S. scrofa	396646	chr13:18911589-18911785 (-) // 68.66 //	---	NP_001093393	NM_001099923	0002238 // response to molecule of fungal origin // inferred from electronic annotation /// 0002755 // MyD88-dependent toll-like receptor signaling pathway // inferred from electronic annotation /// 0006954 // inflammatory response // inferred from electronic annotation /// 0007165 // signal transduction // inferred from electronic annotation /// 0007166 // cell surface receptor linked signaling …	0005737 // cytoplasm // inferred from electronic annotation /// 0031224 // intrinsic to membrane // inferred from electronic annotation	0004888 // transmembrane receptor activity // inferred from electronic annotation /// 0005515 // protein binding // inferred from electronic annotation
Ssc.6463.2.S1_at	MYD88	Myeloid differentiation primary response gene (88)	CB481896	gb:CB481896 /DB_XREF=gi:29288282 /DB_XREF=jns84_B12.f /TID=Ssc.6463.2 /CNT=3 /FEA=EST /TIER=ConsEnd /STK=0 /UG=Ssc.6463 /UG_TITLE=Transcribed locus /REP_ORG=S. scrofa	396646	chr13:18912210-18912495 (-) // 100.0 //	---	NP_001093393	NM_001099923	0002238 // response to molecule of fungal origin // inferred from electronic annotation /// 0002755 // MyD88-dependent toll-like receptor signaling pathway // inferred from electronic annotation /// 0006954 // inflammatory response // inferred from electronic annotation /// 0007165 // signal transduction // inferred from electronic annotation /// 0007166 // cell surface receptor linked signaling …	0005737 // cytoplasm // inferred from electronic annotation /// 0031224 // intrinsic to membrane // inferred from electronic annotation	0004888 // transmembrane receptor activity // inferred from electronic annotation /// 0005515 // protein binding // inferred from electronic annotation
Ssc.23503.1.S1_at	MYD88	myeloid differentiation primary response gene (88)	AY435217	gb:AY435217.1 /DB_XREF=gi:38565502 /TID=Ssc.23503.1 /CNT=1 /FEA=mRNA /TIER=ConsEnd /STK=0 /LL=396646 /UG_GENE=MYD88 /UG=Ssc.23503 /UG_TITLE=Myeloid differentiation primary response gene 88 /DEF=Sus scrofa myeloid differentiation primary response gene 88 (MYD88) mRNA, partial cds. /REP_ORG=S. scrofa	396646	chr13:18910404-18910804 (+) // 99.22 //	---	NP_001093393	NM_001099923	0002238 // response to molecule of fungal origin // inferred from electronic annotation /// 0002755 // MyD88-dependent toll-like receptor signaling pathway // inferred from electronic annotation /// 0006954 // inflammatory response // inferred from electronic annotation /// 0007165 // signal transduction // inferred from electronic annotation /// 0007166 // cell surface receptor linked signaling …	0005737 // cytoplasm // inferred from electronic annotation /// 0031224 // intrinsic to membrane // inferred from electronic annotation	0004888 // transmembrane receptor activity // inferred from electronic annotation /// 0005515 // protein binding // inferred from electronic annotation
SscAffx.8.1.S1_s_at	MYC	v-myc myelocytomatosis viral oncogene homolog (avian)	NM_001005154	gb:NM_001005154.1 /DB_XREF=gi:52346219 /GEN=MYC /TID=SscAffx.8.1 /CNT=1 /FEA=FLmRNA /TIER=FL /STK=1 /NOTE=sequence(s) not in UniGene /DEF=Sus scrofa c-myc proto-oncogene (MYC), mRNA. /PROD=c-myc proto-oncogene /FL=gb:NM_001005154.1 /REP_ORG=S. scrofa	448810	chr4:11780049-11785265 (-) // 99.68 //	chr4p13|4	NP_001005154	NM_001005154	0006355 // regulation of transcription, DNA-dependent // inferred from electronic annotation /// 0008284 // positive regulation of cell proliferation // inferred from electronic annotation /// 0032204 // regulation of telomere maintenance // inferred from electronic annotation /// 0042493 // response to drug // inferred from electronic annotation /// 0045449 // regulation of transcription // infe…	0005634 // nucleus // inferred from electronic annotation /// 0005819 // spindle // inferred from electronic annotation	0003700 // sequence-specific DNA binding transcription factor activity // inferred from electronic annotation /// 0005515 // protein binding // inferred from electronic annotation /// 0016563 // transcription activator activity // inferred from electronic annotation /// 0030528 // transcription regulator activity // inferred from electronic annotation
Ssc.20879.1.S1_at	MYBPH	Myosin binding protein H	BX676336	gb:BX676336 /DB_XREF=gi:38010471 /DB_XREF=BX676336 /CLONE=scac0029i.f.09 /TID=Ssc.20879.1 /CNT=2 /FEA=EST /TIER=ConsEnd /STK=1 /UG=Ssc.20879 /UG_TITLE=Transcribed locus, moderately similar to NP_058029.1 myosin binding protein H (Mus musculus) /REP_ORG=S. scrofa	613132	chr9:107015910-107017534 (+) // 60.09 //	---	NP_001028186	NM_001033014	---	---	---
Ssc.13955.2.S1_at	MYBPC1	myosin binding protein C, slow type	BX918782	gb:BX918782 /DB_XREF=gi:41135601 /DB_XREF=BX918782 /CLONE=scan0035d.f.03 /TID=Ssc.13955.2 /CNT=3 /FEA=EST /TIER=ConsEnd /STK=0 /UG=Ssc.13955 /UG_TITLE=Transcribed locus, highly similar to NP_002456.1 myosin binding protein C, slow type (Homo sapiens) /REP_ORG=S. scrofa	100523187	chr5:77939559-77994336 (-) // 99.14 //	---	XP_003126724	XM_003126676	---	---	---
Ssc.13955.1.S1_at	MYBPC1	myosin binding protein C, slow type	BE033268	gb:BE033268 /DB_XREF=gi:8328277 /DB_XREF=133647 /TID=Ssc.13955.1 /CNT=4 /FEA=EST /TIER=ConsEnd /STK=1 /UG=Ssc.13955 /UG_TITLE=Transcribed locus, highly similar to NP_002456.1 myosin binding protein C, slow type (Homo sapiens) /REP_ORG=S. scrofa	100523187	chr5:77934219-77936029 (-) // 89.02 //	---	XP_003126724	XM_003126676	---	---	---
Ssc.1843.1.S1_at	MYBL2	v-myb myeloblastosis viral oncogene homolog (avian)-like 2	BX925328	gb:BX925328 /DB_XREF=gi:41142176 /DB_XREF=BX925328 /CLONE=scan0024d.d.01 /TID=Ssc.1843.1 /CNT=18 /FEA=EST /TIER=ConsEnd /STK=3 /UG=Ssc.1843 /UG_TITLE=Transcribed locus, highly similar to NP_002457.1 v-myb myeloblastosis viral oncogene homolog (avian)-like 2 (Homo sapiens) /REP_ORG=S. scrofa	100157175	chr17:48066987-48077077 (+) // 97.47 //	chr17|17	XP_001924471	XM_001924436	---	---	---
Ssc.5557.1.S1_at	MUM1L1	melanoma associated antigen (mutated) 1-like 1	CN153429	gb:CN153429 /DB_XREF=gi:46167859 /DB_XREF=940542 /TID=Ssc.5557.1 /CNT=11 /FEA=EST /TIER=ConsEnd /STK=3 /UG=Ssc.5557 /UG_TITLE=Transcribed locus, moderately similar to NP_780750.1 RIKEN cDNA 9430086K21 gene (Mus musculus) /REP_ORG=S. scrofa	100511303	chrX:84794804-84796852 (+) // 92.8 //	---	XP_003135324	XM_003135276	---	---	---
Ssc.30342.1.A1_at	MUC16	mucin 16, cell surface associated	CO990369	gb:CO990369 /DB_XREF=gi:51349643 /DB_XREF=UMC-pd3ov3-002-c08 /TID=Ssc.30342.1 /CNT=1 /FEA=EST /TIER=ConsEnd /STK=1 /UG=Ssc.30342 /UG_TITLE=Transcribed locus /REP_ORG=S. scrofa	100517392	chr2:55438582-55438892 (+) // 91.72 //	---	XP_003123360	XM_003123312	---	---	---
Ssc.25669.1.S1_at	MUC15	mucin 15, cell surface associated	BX920559	gb:BX920559 /DB_XREF=gi:41137407 /DB_XREF=BX920559 /CLONE=scan0008d.d.22 /TID=Ssc.25669.1 /CNT=2 /FEA=EST /TIER=ConsEnd /STK=2 /UG=Ssc.25669 /UG_TITLE=Transcribed locus /REP_ORG=S. scrofa	100303614	chr2:31681611-31682191 (+) // 98.13 //	---	---	---	---	---	---
Ssc.26824.1.A1_at	MTMR7	myotubularin related protein 7	CN158813	gb:CN158813 /DB_XREF=gi:46173243 /DB_XREF=947630 /TID=Ssc.26824.1 /CNT=3 /FEA=EST /TIER=ConsEnd /STK=2 /UG=Ssc.26824 /UG_TITLE=Transcribed locus, highly similar to NP_062306.1 myotubularin related protein 7 (Mus musculus) /REP_ORG=S. scrofa	100516469	chr17:4842629-4857991 (-) // 92.85 //	---	XP_003134245	XM_003134197	---	---	---
Ssc.15694.1.S1_at	MT-III	metallothionein-III	NM_214056	gb:NM_214056.1 /DB_XREF=gi:47522927 /GEN=MT-III /TID=Ssc.15694.1 /CNT=9 /FEA=FLmRNA /TIER=FL+Stack /STK=6 /LL=397123 /UG=Ssc.15694 /DEF=Sus scrofa metallothionein-III (MT-III), mRNA. /PROD=metallothionein-III /FL=gb:U95969.1 gb:NM_214056.1 /REP_ORG=S. scrofa	397123	---	---	NP_999221	NM_214056	0001666 // response to hypoxia // inferred from sequence or structural similarity /// 0019430 // removal of superoxide radicals // inferred from sequence or structural similarity	0008021 // synaptic vesicle // inferred from sequence or structural similarity	0008270 // zinc ion binding // inferred from sequence or structural similarity /// 0046872 // metal ion binding // inferred from electronic annotation
Ssc.15788.2.S1_at	MTHFR	methylenetetrahydrofolate reductase (NAD(P)H)	AW619446	gb:AW619446 /DB_XREF=gi:7325630 /DB_XREF=7504 /TID=Ssc.15788.2 /CNT=2 /FEA=mRNA /TIER=ConsEnd /STK=0 /LL=397180 /UG_GENE=MTHFR /UG=Ssc.15788 /UG_TITLE=Methylenetetrahydrofolate reductase /REP_ORG=S. scrofa	397180	chr6:48751348-48753978 (-) // 99.84 //	---	XP_003127622 /// XP_003127623	XM_003127574 /// XM_003127575	0006555 // methionine metabolic process // inferred from electronic annotation /// 0055114 // oxidation reduction // inferred from electronic annotation	---	0004489 // methylenetetrahydrofolate reductase (NADPH) activity // inferred from electronic annotation /// 0005515 // protein binding // inferred from electronic annotation /// 0016491 // oxidoreductase activity // inferred from electronic annotation
Ssc.9355.2.A1_at	MSX1	msh homeobox 1	CK464512	gb:CK464512 /DB_XREF=gi:40835793 /DB_XREF=935518 /TID=Ssc.9355.2 /CNT=4 /FEA=EST /TIER=ConsEnd /STK=1 /UG=Ssc.9355 /UG_TITLE=Transcribed locus, highly similar to NP_002439.1 msh homeo box homolog 1 (Drosophila) (Homo sapiens) /REP_ORG=S. scrofa	100302364	chr8:4266524-4267636 (-) // 93.91 //	---	NP_001156359	NM_001162887	0006355 // regulation of transcription, DNA-dependent // inferred from electronic annotation /// 0045449 // regulation of transcription // inferred from electronic annotation	0005634 // nucleus // inferred from electronic annotation	0003677 // DNA binding // inferred from electronic annotation /// 0003700 // sequence-specific DNA binding transcription factor activity // inferred from electronic annotation /// 0030528 // transcription regulator activity // inferred from electronic annotation /// 0043565 // sequence-specific DNA binding // inferred from electronic annotation
Ssc.23498.1.S1_s_at	MSTN	myostatin	NM_214435	gb:NM_214435.2 /DB_XREF=gi:51783958 /GEN=GDF8 /TID=Ssc.23498.1 /CNT=2 /FEA=FLmRNA /TIER=FL /STK=2 /LL=404689 /UG=Ssc.23498 /DEF=Sus scrofa growth differentiation factor 8 (GDF8), mRNA. /PROD=growth differentiation factor 8 /FL=gb:AY448008.2 gb:NM_214435.2 /REP_ORG=S. scrofa	399534	chr15:89152324-89157090 (-) // 99.91 //	chr15|15	NP_999600	NM_214435	0007179 // transforming growth factor beta receptor signaling pathway // inferred from electronic annotation /// 0040007 // growth // inferred from electronic annotation /// 0045941 // positive regulation of transcription // inferred from electronic annotation	0005576 // extracellular region // inferred from electronic annotation /// 0005615 // extracellular space // inferred from electronic annotation	0005102 // receptor binding // inferred from electronic annotation /// 0005125 // cytokine activity // inferred from electronic annotation /// 0005515 // protein binding // inferred from electronic annotation /// 0008083 // growth factor activity // inferred from electronic annotation
Ssc.335.1.S2_at	MSTN	myostatin	AF188635	gb:AF188635.1 /DB_XREF=gi:6049830 /GEN=MSTN /TID=Ssc.335.1 /CNT=6 /FEA=FLmRNA /TIER=ConsEnd /STK=0 /LL=399534 /UG=Ssc.335 /DEF=Sus scrofa breed Duroc myostatin (MSTN) mRNA, complete cds. /PROD=myostatin /FL=gb:AF188638.1 gb:AF188637.1 gb:AF188636.1 gb:AF019623.1 gb:AF188635.1 /REP_ORG=S. scrofa	399534	chr15:89151696-89157090 (-) // 99.94 //	chr15|15	NP_999600	NM_214435	0007179 // transforming growth factor beta receptor signaling pathway // inferred from electronic annotation /// 0040007 // growth // inferred from electronic annotation /// 0045941 // positive regulation of transcription // inferred from electronic annotation	0005576 // extracellular region // inferred from electronic annotation /// 0005615 // extracellular space // inferred from electronic annotation	0005102 // receptor binding // inferred from electronic annotation /// 0005125 // cytokine activity // inferred from electronic annotation /// 0005515 // protein binding // inferred from electronic annotation /// 0008083 // growth factor activity // inferred from electronic annotation
Ssc.10781.1.A1_at	MSH5	mutS homolog 5 (E. coli)	CO991607	gb:CO991607 /DB_XREF=gi:51350881 /DB_XREF=UMC-pd3ov4-003-c09 /TID=Ssc.10781.1 /CNT=3 /FEA=EST /TIER=ConsEnd /STK=1 /UG=Ssc.10781 /UG_TITLE=Transcribed locus, moderately similar to NP_751897.1 mutS homolog 5 (E. coli) (Homo sapiens) /REP_ORG=S. scrofa	100270818	---	---	NP_001182287	NM_001195358	---	---	---
Ssc.3811.2.S1_at	MRPL52	mitochondrial ribosomal protein L52	CO991479	gb:CO991479 /DB_XREF=gi:51350753 /DB_XREF=UMC-pd3ov4-001-d06 /TID=Ssc.3811.2 /CNT=1 /FEA=EST /TIER=ConsEnd /STK=1 /UG=Ssc.3811 /UG_TITLE=Transcribed locus, moderately similar to NP_851313.1 mitochondrial ribosomal protein L52 (Homo sapiens) /REP_ORG=S. scrofa	100157971	chr7:82421854-82422179 (-) // 99.69 //	chr7|7	NP_001172080	NM_001185151	---	---	---
Ssc.30253.1.A1_at	MORC3	MORC family CW-type zinc finger 3	CO989071	gb:CO989071 /DB_XREF=gi:51348345 /DB_XREF=UMC-pd3end3-010-h03 /TID=Ssc.30253.1 /CNT=1 /FEA=EST /TIER=ConsEnd /STK=1 /UG=Ssc.30253 /UG_TITLE=Transcribed locus /REP_ORG=S. scrofa	100513379	chr13:140468948-140469233 (+) // 85.29 //	---	XP_003132812	XM_003132764	---	---	---
Ssc.14368.1.A1_at	MMRN1	multimerin 1	BQ602025	gb:BQ602025 /DB_XREF=gi:21548751 /DB_XREF=MI-P-HO-aht-h-03-1-UM.s1 /CLONE=MI-P-HO-aht-h-03-1-UM /TID=Ssc.14368.1 /CNT=5 /FEA=EST /TIER=ConsEnd /STK=0 /UG=Ssc.14368 /UG_TITLE=Transcribed locus, highly similar to NP_031377.1 multimerin 1 (Homo sapiens) /REP_ORG=S. scrofa	100516922	chr8:110919696-110920130 (-) // 97.48 //	---	XP_003129371	XM_003129323	---	---	---
Ssc.16790.1.S1_at	MMP9	Matrix metallopeptidase 9 (gelatinase B, 92kDa gelatinase, 92kDa type IV collagenase)	CB475866	gb:CB475866 /DB_XREF=gi:29282252 /DB_XREF=jns112_G09.f /TID=Ssc.16790.1 /CNT=105 /FEA=EST /TIER=ConsEnd /STK=0 /UG=Ssc.16790 /UG_TITLE=Transcribed locus, moderately similar to NP_004985.1 matrix metalloproteinase 9 (gelatinase B, 92kDa gelatinase, 92kDa type IV collagenase) (Homo sapiens) /REP_ORG=S. scrofa	654325	chr17:50248372-50248663 (-) // 94.48 //	---	NP_001033093	NM_001038004	0006508 // proteolysis // inferred from electronic annotation /// 0008152 // metabolic process // inferred from electronic annotation	0031012 // extracellular matrix // inferred from electronic annotation	0004222 // metalloendopeptidase activity // inferred from electronic annotation /// 0008233 // peptidase activity // inferred from electronic annotation /// 0008237 // metallopeptidase activity // inferred from electronic annotation /// 0008270 // zinc ion binding // inferred from electronic annotation /// 0016787 // hydrolase activity // inferred from electronic annotation /// 0046872 // metal i…
Ssc.15927.2.S1_at	MMP3	matrix metallopeptidase 3 (stromelysin 1, progelatinase)	AF069641	gb:AF069641.1 /DB_XREF=gi:3219736 /TID=Ssc.15927.2 /CNT=1 /FEA=mRNA /TIER=ConsEnd /STK=0 /LL=396769 /UG_GENE=MMP3 /UG=Ssc.15927 /UG_TITLE=Stromelysin /DEF=Sus scrofa matrix metalloproteinase 3 precursor (MMP-3) mRNA, partial cds. /REP_ORG=S. scrofa	396769	chr9:33075047-33076910 (-) // 98.09 //	---	NP_001159780	NM_001166308	0006508 // proteolysis // inferred from electronic annotation /// 0008152 // metabolic process // inferred from electronic annotation	0031012 // extracellular matrix // inferred from electronic annotation /// 0043231 // intracellular membrane-bounded organelle // inferred from electronic annotation	0004222 // metalloendopeptidase activity // inferred from electronic annotation /// 0005509 // calcium ion binding // inferred from electronic annotation /// 0008233 // peptidase activity // inferred from electronic annotation /// 0008237 // metallopeptidase activity // inferred from electronic annotation /// 0008270 // zinc ion binding // inferred from electronic annotation /// 0016787 // hydrol…
Ssc.15927.1.A1_at	MMP3	matrix metallopeptidase 3 (stromelysin 1, progelatinase)	AB044413	gb:AB044413.1 /DB_XREF=gi:10567285 /TID=Ssc.15927.1 /CNT=2 /FEA=mRNA /TIER=ConsEnd /STK=0 /LL=396769 /UG_GENE=MMP3 /UG=Ssc.15927 /UG_TITLE=Stromelysin /DEF=Sus scrofa MMP-3 mRNA for matrix metalloproteinase-3, partial cds. /REP_ORG=S. scrofa	396769	chr9:33079223-33079871 (+) // 99.04 //	---	NP_001159780	NM_001166308	0006508 // proteolysis // inferred from electronic annotation /// 0008152 // metabolic process // inferred from electronic annotation	0031012 // extracellular matrix // inferred from electronic annotation /// 0043231 // intracellular membrane-bounded organelle // inferred from electronic annotation	0004222 // metalloendopeptidase activity // inferred from electronic annotation /// 0008233 // peptidase activity // inferred from electronic annotation /// 0008237 // metallopeptidase activity // inferred from electronic annotation /// 0008270 // zinc ion binding // inferred from electronic annotation /// 0016787 // hydrolase activity // inferred from electronic annotation /// 0046872 // metal i…
Ssc.29059.1.A1_at	MMP28	matrix metallopeptidase 28	CN153291	gb:CN153291 /DB_XREF=gi:46167721 /DB_XREF=940393 /TID=Ssc.29059.1 /CNT=5 /FEA=EST /TIER=ConsEnd /STK=4 /UG=Ssc.29059 /UG_TITLE=Transcribed locus /REP_ORG=S. scrofa	100516576	chr12:37568450-37569444 (+) // 99.9 //	---	XP_003131763	XM_003131715	---	---	---
Ssc.14550.1.S1_at	MMP25	matrix metallopeptidase 25	NM_213905	gb:NM_213905.1 /DB_XREF=gi:47522673 /GEN=MMP20 /TID=Ssc.14550.1 /CNT=3 /FEA=FLmRNA /TIER=FL /STK=2 /LL=396939 /UG=Ssc.14550 /DEF=Sus scrofa matrix metalloproteinase (MMP20), mRNA. /PROD=matrix metalloproteinase /FL=gb:NM_213905.1 gb:U54825.1 /REP_ORG=S. scrofa	396939	chr9:32892245-32938331 (-) // 83.41 //	---	NP_999070	NM_213905	0006508 // proteolysis // inferred from electronic annotation /// 0008152 // metabolic process // inferred from electronic annotation	0005576 // extracellular region // inferred from electronic annotation /// 0005578 // proteinaceous extracellular matrix // inferred from electronic annotation /// 0031012 // extracellular matrix // inferred from electronic annotation	0004222 // metalloendopeptidase activity // inferred from electronic annotation /// 0005509 // calcium ion binding // inferred from electronic annotation /// 0005515 // protein binding // inferred from electronic annotation /// 0008233 // peptidase activity // inferred from electronic annotation /// 0008237 // metallopeptidase activity // inferred from electronic annotation /// 0008270 // zinc io…
Ssc.16013.1.S1_at	MMP1	matrix metallopeptidase 1 (interstitial collagenase)	CA779388	gb:CA779388 /DB_XREF=gi:26017339 /DB_XREF=MPL384_12_E05 /CLONE=pSPORT1 /TID=Ssc.16013.1 /CNT=5 /FEA=mRNA /TIER=ConsEnd /STK=0 /LL=397320 /UG_GENE=MMP1 /UG=Ssc.16013 /UG_TITLE=Matrix metalloproteinase 1 (type I collagenase) /REP_ORG=S. scrofa	397320	chr9:33041567-33048631 (-) // 88.46 //	---	NP_001159701	NM_001166229	0006508 // proteolysis // inferred from electronic annotation /// 0008152 // metabolic process // inferred from electronic annotation /// 0030574 // collagen catabolic process // inferred from electronic annotation	0005576 // extracellular region // inferred from electronic annotation /// 0005578 // proteinaceous extracellular matrix // inferred from electronic annotation /// 0031012 // extracellular matrix // inferred from electronic annotation	0004222 // metalloendopeptidase activity // inferred from electronic annotation /// 0005509 // calcium ion binding // inferred from electronic annotation /// 0008233 // peptidase activity // inferred from electronic annotation /// 0008237 // metallopeptidase activity // inferred from electronic annotation /// 0008270 // zinc ion binding // inferred from electronic annotation /// 0016787 // hydrol…
Ssc.2386.1.S1_a_at	MLC2V	myosin light chain 2V	NM_213791	gb:NM_213791.1 /DB_XREF=gi:47523261 /GEN=MLC2V /TID=Ssc.2386.1 /CNT=10 /FEA=FLmRNA /TIER=FL /STK=2 /LL=396690 /UG=Ssc.2386 /DEF=Sus scrofa myosin light chain 2V (MLC2V), mRNA. /PROD=myosin light chain 2V /FL=gb:AF513016.1 gb:NM_213791.1 /REP_ORG=S. scrofa	396690	chr14:32237397-32245152 (-) // 98.62 //	---	NP_998956	NM_213791	0030308 // negative regulation of cell growth // inferred from electronic annotation /// 0055010 // ventricular cardiac muscle tissue morphogenesis // inferred from electronic annotation	0005856 // cytoskeleton // inferred from electronic annotation /// 0015629 // actin cytoskeleton // inferred from electronic annotation	0003785 // actin monomer binding // inferred from electronic annotation /// 0005509 // calcium ion binding // inferred from electronic annotation /// 0005515 // protein binding // inferred from electronic annotation
Ssc.373.1.S1_at	MGP	matrix Gla protein	NM_214116	gb:NM_214116.1 /DB_XREF=gi:47523039 /GEN=MGP /TID=Ssc.373.1 /CNT=21 /FEA=FLmRNA /TIER=FL+Stack /STK=14 /LL=397206 /UG=Ssc.373 /DEF=Sus scrofa matrix Gla protein (MGP), mRNA. /PROD=matrix Gla protein /FL=gb:NM_214116.1 gb:AF525316.1 /REP_ORG=S. scrofa	397206	chr5:54974383-54978590 (+) // 97.52 //	chr5|5	NP_999281	NM_214116	0001503 // ossification // inferred from electronic annotation /// 0007275 // multicellular organismal development // inferred from electronic annotation /// 0030154 // cell differentiation // inferred from electronic annotation /// 0030500 // regulation of bone mineralization // inferred from electronic annotation /// 0051216 // cartilage development // inferred from electronic annotation	0005576 // extracellular region // inferred from electronic annotation	0005509 // calcium ion binding // inferred from electronic annotation
Ssc.19455.2.S1_at	MGLL	Monoglyceride lipase	CN028971	gb:CN028971 /DB_XREF=gi:48723507 /DB_XREF=UMC-pblivp1-013-a09 /TID=Ssc.19455.2 /CNT=25 /FEA=EST /TIER=ConsEnd /STK=1 /UG=Ssc.19455 /UG_TITLE=Transcribed locus, moderately similar to NP_009214.1 monoglyceride lipase (Homo sapiens) /REP_ORG=S. scrofa	100233193	---	---	NP_001137190	NM_001143718	---	---	---
Ssc.21549.1.A1_at	MGEA5	meningioma expressed antigen 5 (hyaluronidase)	CF788096	gb:CF788096 /DB_XREF=gi:37792657 /DB_XREF=856824 /TID=Ssc.21549.1 /CNT=4 /FEA=EST /TIER=ConsEnd /STK=3 /UG=Ssc.21549 /UG_TITLE=Transcribed locus, highly similar to NP_036347.1 meningioma expressed antigen 5 (hyaluronidase) (Homo sapiens) /REP_ORG=S. scrofa	100152585	chr14:117687888-117688340 (-) // 88.95 //	chr14|14	XP_001928061 /// XP_001928069	XM_001928026 /// XM_001928034	---	---	---
Ssc.28326.1.S1_at	MGAT4C	mannosyl (alpha-1,3-)-glycoprotein beta-1,4-N-acetylglucosaminyltransferase, isozyme C (putative)	NM_001001859	gb:NM_001001859.1 /DB_XREF=gi:49274609 /GEN=HGNT-IV-H /TID=Ssc.28326.1 /CNT=4 /FEA=FLmRNA /TIER=FL /STK=2 /LL=414851 /UG=Ssc.28326 /DEF=Sus scrofa UDP-N-acetylglucosamine:a-1,3-D-mannoside beta-1,4-N-acetylglucosaminyltransferase IV-like protein (HGNT-IV-H), mRNA. /PROD=UDP-N-acetylglucosamine:a-1,3-D-mannosidebeta-1,4-N-acetylglucosaminyltransferase IV-like protein /FL=gb:NM_001001859.1 gb:AY626…	414851	chr5:90632583-91139315 (+) // 53.96 //	---	NP_001001859	NM_001001859	0005975 // carbohydrate metabolic process // inferred from electronic annotation	0000139 // Golgi membrane // inferred from electronic annotation /// 0005794 // Golgi apparatus // inferred from electronic annotation /// 0016020 // membrane // inferred from electronic annotation /// 0016021 // integral to membrane // inferred from elec	0008454 // alpha-1,3-mannosylglycoprotein 4-beta-N-acetylglucosaminyltransferase activity // inferred from electronic annotation /// 0016740 // transferase activity // inferred from electronic annotation /// 0016757 // transferase activity, transferring glycosyl groups // inferred from electronic annotation /// 0016758 // transferase activity, transferring hexosyl groups // inferred from electron…
Ssc.4878.3.S1_a_at	MFSD3	major facilitator superfamily domain containing 3	AW435689	gb:AW435689 /DB_XREF=gi:6970995 /DB_XREF=74677 /TID=Ssc.4878.3 /CNT=2 /FEA=EST /TIER=ConsEnd /STK=0 /UG=Ssc.4878 /UG_TITLE=Transcribed locus, moderately similar to NP_612440.1 hypothetical protein BC011982 (Homo sapiens) /REP_ORG=S. scrofa	100156081	chr4:231682-233592 (+) // 100.0 //	chr4|4	XP_001926775 /// XP_003125480	XM_001926740 /// XM_003125432	---	---	---
Ssc.4348.2.S1_at	MFAP1	microfibrillar-associated protein 1	BP436657	gb:BP436657 /DB_XREF=gi:40426724 /DB_XREF=BP436657 /CLONE=LNG010095D09 /TID=Ssc.4348.2 /CNT=5 /FEA=EST /TIER=ConsEnd /STK=0 /UG=Ssc.4348 /UG_TITLE=Transcribed locus, highly similar to NP_005917.1 microfibrillar-associated protein 1 (Homo sapiens) /REP_ORG=S. scrofa	100157390	chr1:133817050-133822231 (+) // 100.0 //	chr1|1	XP_001928153	XM_001928118	---	---	---
Ssc.19914.1.S1_at	MEST	mesoderm specific transcript homolog (mouse)	BX675430	gb:BX675430 /DB_XREF=gi:38009323 /DB_XREF=BX675430 /CLONE=scac0028i.m.05 /TID=Ssc.19914.1 /CNT=5 /FEA=mRNA /TIER=ConsEnd /STK=2 /LL=414907 /UG_GENE=LOC414907 /UG=Ssc.19914 /UG_TITLE=Mesoderm-specific transcript /REP_ORG=S. scrofa	100147710	chr18:16496907-16510848 (-) // 98.7 //	---	NP_001121943	NM_001128471	0010883 // regulation of lipid storage // inferred from electronic annotation /// 0032526 // response to retinoic acid // inferred from electronic annotation	0005783 // endoplasmic reticulum // inferred from electronic annotation	0003824 // catalytic activity // inferred from electronic annotation /// 0005515 // protein binding // inferred from electronic annotation
Ssc.15833.1.S1_at	MEOX2	mesenchyme homeobox 2	NM_214121	gb:NM_214121.1 /DB_XREF=gi:47523049 /GEN=GAX /TID=Ssc.15833.1 /CNT=2 /FEA=FLmRNA /TIER=FL /STK=2 /LL=397222 /UG=Ssc.15833 /DEF=Sus scrofa growth arrest homeobox transcription factor GAX (GAX), mRNA. /PROD=growth arrest homeobox transcription factor GAX /FL=gb:AF295686.1 gb:NM_214121.1 /REP_ORG=S. scrofa	397222	chr9:79533335-79533852 (+) // 56.39 //	---	NP_999286	NM_214121	0006355 // regulation of transcription, DNA-dependent // inferred from electronic annotation /// 0045449 // regulation of transcription // inferred from electronic annotation	0005634 // nucleus // inferred from electronic annotation	0003677 // DNA binding // inferred from electronic annotation /// 0003700 // sequence-specific DNA binding transcription factor activity // inferred from electronic annotation /// 0043565 // sequence-specific DNA binding // inferred from electronic annotation
Ssc.6192.1.A1_at	MEG3	maternally expressed 3	CK451038	gb:CK451038 /DB_XREF=gi:40798252 /DB_XREF=904163 /TID=Ssc.6192.1 /CNT=5 /FEA=EST /TIER=ConsEnd /STK=2 /UG=Ssc.6192 /UG_TITLE=Transcribed locus /REP_ORG=S. scrofa	100144590	chr7:134048840-134049365 (+) // 74.15 //	---	---	NR_021488	---	---	---
Ssc.5159.2.S1_at	MEG3	maternally expressed 3	BG383923	gb:BG383923 /DB_XREF=gi:13308395 /DB_XREF=302366 /TID=Ssc.5159.2 /CNT=6 /FEA=EST /TIER=ConsEnd /STK=0 /UG=Ssc.5159 /UG_TITLE=Transcribed locus /REP_ORG=S. scrofa	100144590	chr7:134045279-134048702 (+) // 97.05 //	---	---	NR_021488	---	---	---
Ssc.6766.1.A1_at	MEF2C	myocyte enhancer factor 2C	BE344561	gb:BE344561 /DB_XREF=gi:9254093 /DB_XREF=AP /TID=Ssc.6766.1 /CNT=3 /FEA=EST /TIER=ConsEnd /STK=0 /UG=Ssc.6766 /UG_TITLE=Transcribed locus /REP_ORG=S. scrofa	733590	chr2:85645662-85646050 (-) // 94.58 //	---	NP_001038005	NM_001044540	0001568 // blood vessel development // inferred from electronic annotation /// 0001649 // osteoblast differentiation // inferred from electronic annotation /// 0001958 // endochondral ossification // inferred from electronic annotation /// 0001974 // blood vessel remodeling // inferred from electronic annotation /// 0002062 // chondrocyte differentiation // inferred from electronic annotation ///…	0005634 // nucleus // inferred from electronic annotation	0003677 // DNA binding // inferred from electronic annotation /// 0003700 // sequence-specific DNA binding transcription factor activity // inferred from electronic annotation /// 0005515 // protein binding // inferred from electronic annotation /// 0016563 // transcription activator activity // inferred from electronic annotation /// 0042826 // histone deacetylase binding // inferred from electr…
Ssc.26340.1.S1_at	MED27	mediator complex subunit 27	NM_001001644	gb:NM_001001644.1 /DB_XREF=gi:48675954 /GEN=CRSP8 /TID=Ssc.26340.1 /CNT=11 /FEA=FLmRNA /TIER=FL /STK=4 /LL=414430 /UG=Ssc.26340 /DEF=Sus scrofa cofactor required for Sp1 transcriptional activation subunit 8 (CRSP8), mRNA. /PROD=cofactor required for Sp1 transcriptionalactivation subunit 8 /FL=gb:NM_001001644.1 gb:AY553926.1 /REP_ORG=S. scrofa	414430	chr1:287164825-287368710 (-) // 99.29 //	---	NP_001001644	NM_001001644	0006350 // transcription // inferred from electronic annotation /// 0006357 // regulation of transcription from RNA polymerase II promoter // inferred from electronic annotation /// 0045449 // regulation of transcription // inferred from electronic annotation	0005634 // nucleus // inferred from electronic annotation /// 0005667 // transcription factor complex // inferred from electronic annotation /// 0005737 // cytoplasm // inferred from electronic annotation	0003713 // transcription coactivator activity // inferred from electronic annotation /// 0005515 // protein binding // inferred from electronic annotation /// 0030528 // transcription regulator activity // inferred from electronic annotation
Ssc.26656.1.A1_at	MED23	mediator complex subunit 23	CN154104	gb:CN154104 /DB_XREF=gi:46168534 /DB_XREF=941290 /TID=Ssc.26656.1 /CNT=4 /FEA=EST /TIER=ConsEnd /STK=2 /UG=Ssc.26656 /UG_TITLE=Transcribed locus, highly similar to NP_057063.2 cofactor required for Sp1 transcriptional activation, subunit 3, 130kDa (Homo sapiens) /REP_ORG=S. scrofa	100156032	chr1:33310506-33312889 (-) // 99.33 //	chr1|1	XP_001925537	XM_001925502	---	---	---
Ssc.21572.1.S1_at	MED13L	mediator complex subunit 13-like	CK451151	gb:CK451151 /DB_XREF=gi:40798365 /DB_XREF=904288 /TID=Ssc.21572.1 /CNT=17 /FEA=EST /TIER=ConsEnd /STK=1 /UG=Ssc.21572 /UG_TITLE=Transcribed locus /REP_ORG=S. scrofa	100151978	chr14:36649182-36650806 (+) // 93.22 //	chr14|14	XP_001925141	XM_001925106	---	---	---
Ssc.16325.1.S1_at	MDGA1	MAM domain containing glycosylphosphatidylinositol anchor 1	AJ459296	gb:AJ459296.2 /DB_XREF=gi:25005319 /TID=Ssc.16325.1 /CNT=1 /FEA=mRNA /TIER=ConsEnd /STK=0 /LL=397529 /UG_GENE=MDGA1 /UG=Ssc.16325 /UG_TITLE=Glycosylphosphatidylinositol anchor 1 protein /DEF=Sus scrofa partial mRNA for glycosylphosphatidylinositol anchor 1 protein (MDGA1 gene). /REP_ORG=S. scrofa	397529	chr7:37847672-37869520 (-) // 97.0 //	---	XP_001924602	XM_001924567	---	0016020 // membrane // inferred from electronic annotation	---
Ssc.19697.1.A1_at	MCSF ALPHA	macrophage colony stimulating factor alpha	AJ583506	gb:AJ583506.1 /DB_XREF=gi:35208826 /TID=Ssc.19697.1 /CNT=1 /FEA=mRNA /TIER=ConsEnd /STK=0 /LL=396599 /UG_GENE=MCSF ALPHA /UG=Ssc.19697 /UG_TITLE=Macrophage colony stimulating factor alpha /DEF=Sus scrofa partial mRNA for macrophage colony stimulating factor alpha (MCSF alpha gene). /REP_ORG=S. scrofa	396599	chr4:114630278-114767754 (+) // 99.35 //	chr4|4	XP_001927400	XM_001927365	---	0016021 // integral to membrane // inferred from electronic annotation	0005125 // cytokine activity // inferred from electronic annotation /// 0008083 // growth factor activity // inferred from electronic annotation
Ssc.16081.1.S1_at	MC4R	melanocortin 4 receptor	AB021664	gb:AB021664.1 /DB_XREF=gi:4062864 /GEN=MC4R /TID=Ssc.16081.1 /CNT=3 /FEA=FLmRNA /TIER=FL /STK=1 /LL=397359 /UG=Ssc.16081 /DEF=Sus scrofa gene for melanocortin 4 receptor, complete cds. /PROD=melanocortin 4 receptor /FL=gb:AB021664.1 /REP_ORG=S. scrofa	397359	chr1:167726908-167729173 (-) // 99.95 //	chr1|1	NP_999338	NM_214173	0007165 // signal transduction // inferred from electronic annotation /// 0007186 // G-protein coupled receptor protein signaling pathway // inferred from electronic annotation /// 0007631 // feeding behavior // inferred from electronic annotation /// 0019222 // regulation of metabolic process // inferred from electronic annotation /// 0030073 // insulin secretion // inferred from electronic anno…	0005886 // plasma membrane // inferred from electronic annotation /// 0016020 // membrane // inferred from electronic annotation /// 0016021 // integral to membrane // inferred from electronic annotation	0004871 // signal transducer activity // inferred from electronic annotation /// 0004872 // receptor activity // inferred from electronic annotation /// 0004930 // G-protein coupled receptor activity // inferred from electronic annotation /// 0004977 // melanocortin receptor activity // inferred from electronic annotation /// 0004980 // melanocyte-stimulating hormone receptor activity // inferred…
Ssc.16127.1.A1_at	MC2R	melanocortin 2 receptor (adrenocorticotropic hormone)	AF064077	gb:AF064077.1 /DB_XREF=gi:3139153 /TID=Ssc.16127.1 /CNT=1 /FEA=mRNA /TIER=ConsEnd /STK=0 /LL=397427 /UG_GENE=MC2R /UG=Ssc.16127 /UG_TITLE=Adrenocorticotropic hormone receptor /DEF=Sus scrofa adrenocorticotropic hormone receptor mRNA, partial cds. /REP_ORG=S. scrofa	397427	---	---	---	---	0007186 // G-protein coupled receptor protein signaling pathway // inferred from electronic annotation	0016021 // integral to membrane // inferred from electronic annotation	0004872 // receptor activity // inferred from electronic annotation /// 0004977 // melanocortin receptor activity // inferred from electronic annotation /// 0004978 // adrenocorticotropin receptor activity // inferred from electronic annotation
Ssc.4876.1.A1_at	MBP	myelin basic protein	NM_001001546	gb:NM_001001546.1 /DB_XREF=gi:48374090 /GEN=MBP /TID=Ssc.4876.1 /CNT=45 /FEA=FLmRNA /TIER=FL+Stack /STK=25 /LL=414286 /UG=Ssc.4876 /DEF=Sus scrofa myelin basic protein (MBP), mRNA. /PROD=myelin basic protein /FL=gb:NM_001001546.1 gb:AY603684.1 /REP_ORG=S. scrofa	414286	chr1:154973741-155017179 (-) // 84.13 //	chr1|1 80 cM	NP_001001546	NM_001001546	---	---	0019911 // structural constituent of myelin sheath // inferred from electronic annotation
Ssc.7632.1.A1_at	MBD4	methyl-CpG binding domain protein 4	BF704419	gb:BF704419 /DB_XREF=gi:11989827 /DB_XREF=MI-P-E6-acc-g-12-1-UM.s1 /CLONE=MI-P-E6-acc-g-12-1-UM /TID=Ssc.7632.1 /CNT=1 /FEA=EST /TIER=ConsEnd /STK=0 /UG=Ssc.7632 /UG_TITLE=Transcribed locus, weakly similar to NP_034904.1 methyl-CpG binding domain protein 4 (Mus musculus) /REP_ORG=S. scrofa	100511349	chr13:57213062-57213326 (+) // 66.93 //	---	XP_003132426	XM_003132378	---	---	---
Ssc.715.1.S1_at	MB	myoglobin	NM_214236	gb:NM_214236.1 /DB_XREF=gi:47523545 /GEN=MB /TID=Ssc.715.1 /CNT=7 /FEA=FLmRNA /TIER=FL+Stack /STK=7 /LL=397467 /UG=Ssc.715 /DEF=Sus scrofa myoglobin (MB), mRNA. /PROD=myoglobin /FL=gb:NM_214236.1 gb:M14433.1 /REP_ORG=S. scrofa	397467	---	---	NP_999401	NM_214236	0006810 // transport // inferred from electronic annotation /// 0015671 // oxygen transport // inferred from electronic annotation	---	0005344 // oxygen transporter activity // inferred from electronic annotation /// 0005506 // iron ion binding // inferred from electronic annotation /// 0019825 // oxygen binding // inferred from electronic annotation /// 0020037 // heme binding // inferred from electronic annotation /// 0046872 // metal ion binding // inferred from electronic annotation
Ssc.4841.3.S1_at	MAVS	mitochondrial antiviral signaling protein	BI344454	gb:BI344454 /DB_XREF=gi:15037743 /DB_XREF=372927 /TID=Ssc.4841.3 /CNT=3 /FEA=EST /TIER=ConsEnd /STK=0 /UG=Ssc.4841 /UG_TITLE=Transcribed locus, weakly similar to XP_045472.1 KIAA1271 protein (Homo sapiens) /REP_ORG=S. scrofa	100037290	chr17:33461412-33467221 (-) // 100.0 //	---	NP_001090898	NM_001097429	0002230 // positive regulation of defense response to virus by host // inferred from electronic annotation /// 0032727 // positive regulation of interferon-alpha production // inferred from electronic annotation /// 0032728 // positive regulation of interferon-beta production // inferred from electronic annotation /// 0042742 // defense response to bacterium // inferred from electronic annotation…	0005739 // mitochondrion // inferred from electronic annotation	0004871 // signal transducer activity // inferred from electronic annotation /// 0005515 // protein binding // inferred from electronic annotation
Ssc.7756.1.A1_at	MATN2	matrilin 2	CK460011	gb:CK460011 /DB_XREF=gi:40831292 /DB_XREF=930256 /TID=Ssc.7756.1 /CNT=15 /FEA=EST /TIER=Stack /STK=11 /UG=Ssc.7756 /UG_TITLE=Transcribed locus, moderately similar to NP_085072.1 matrilin 2 (Homo sapiens) /REP_ORG=S. scrofa	100155607	chr4:38948033-39024648 (-) // 98.25 //	chr4|4	XP_001926459	XM_001926424	---	---	---
Ssc.13763.3.A1_at	MAT2B	Methionine adenosyltransferase II, beta	CF787765	gb:CF787765 /DB_XREF=gi:37792326 /DB_XREF=856388 /TID=Ssc.13763.3 /CNT=1 /FEA=EST /TIER=ConsEnd /STK=1 /UG=Ssc.13763 /UG_TITLE=Transcribed locus /REP_ORG=S. scrofa	100217381	---	---	NP_001136304	NM_001142832	0008152 // metabolic process // inferred from electronic annotation /// 0045226 // extracellular polysaccharide biosynthetic process // inferred from electronic annotation	---	0003824 // catalytic activity // inferred from electronic annotation /// 0005488 // binding // inferred from electronic annotation /// 0008831 // dTDP-4-dehydrorhamnose reductase activity // inferred from electronic annotation /// 0016740 // transferase activity // inferred from electronic annotation
Ssc.22119.1.S1_at	MAPK9	mitogen-activated protein kinase 9	CK466286	gb:CK466286 /DB_XREF=gi:40837563 /DB_XREF=937478 /TID=Ssc.22119.1 /CNT=13 /FEA=mRNA /TIER=ConsEnd /STK=1 /LL=396609 /UG_GENE=JNK2 /UG=Ssc.22119 /UG_TITLE=Janus kinase 2 /REP_ORG=S. scrofa	396609	chr2:67620512-67652258 (+) // 98.12 //	---	XP_003123676	XM_003123628	0006468 // protein phosphorylation // inferred from electronic annotation /// 0007254 // JNK cascade // inferred from electronic annotation /// 0010628 // positive regulation of gene expression // inferred from electronic annotation /// 0010744 // positive regulation of macrophage derived foam cell differentiation // inferred from electronic annotation /// 0031558 // induction of apoptosis in res…	---	0000166 // nucleotide binding // inferred from electronic annotation /// 0004672 // protein kinase activity // inferred from electronic annotation /// 0004674 // protein serine/threonine kinase activity // inferred from electronic annotation /// 0004705 // JUN kinase activity // inferred from electronic annotation /// 0004707 // MAP kinase activity // inferred from electronic annotation /// 00055…
Ssc.14326.1.A1_at	MAPK13	mitogen-activated protein kinase 13	BQ601853	gb:BQ601853 /DB_XREF=gi:21548579 /DB_XREF=MI-P-HO-afz-b-02-1-UM.s1 /CLONE=MI-P-HO-afz-b-02-1-UM /TID=Ssc.14326.1 /CNT=2 /FEA=EST /TIER=ConsEnd /STK=2 /UG=Ssc.14326 /UG_TITLE=Transcribed locus, highly similar to NP_002745.1 mitogen-activated protein kinase 13 (Homo sapiens) /REP_ORG=S. scrofa	100155841	chr7:36461548-36462105 (+) // 94.12 //	chr7|7	XP_001929548	XM_001929513	---	---	---
Ssc.7861.1.A1_at	MAP2K1	mitogen-activated protein kinase kinase 1	BQ599635	gb:BQ599635 /DB_XREF=gi:21546361 /DB_XREF=MI-P-E6-ahl-g-11-1-UM.s1 /CLONE=MI-P-E6-ahl-g-11-1-UM /TID=Ssc.7861.1 /CNT=4 /FEA=EST /TIER=ConsEnd /STK=0 /UG=Ssc.7861 /UG_TITLE=Transcribed locus, highly similar to NP_002746.1 mitogen-activated protein kinase kinase 1 (Homo sapiens) /REP_ORG=S. scrofa	100233191	chr1:171625838-171626204 (+) // 94.82 //	chr1|1	NP_001137188	NM_001143716	0000187 // activation of MAPK activity // inferred from electronic annotation /// 0006468 // protein phosphorylation // inferred from electronic annotation /// 0007050 // cell cycle arrest // inferred from electronic annotation /// 0008285 // negative regulation of cell proliferation // inferred from electronic annotation /// 0030182 // neuron differentiation // inferred from electronic annotatio…	---	0000166 // nucleotide binding // inferred from electronic annotation /// 0004672 // protein kinase activity // inferred from electronic annotation /// 0004674 // protein serine/threonine kinase activity // inferred from electronic annotation /// 0004708 // MAP kinase kinase activity // inferred from electronic annotation /// 0004728 // receptor signaling protein tyrosine phosphatase activity // i…
Ssc.21472.1.A1_at	MAP1B	microtubule-associated protein 1B	CK455989	gb:CK455989 /DB_XREF=gi:40803203 /DB_XREF=916622 /TID=Ssc.21472.1 /CNT=4 /FEA=EST /TIER=ConsEnd /STK=2 /UG=Ssc.21472 /UG_TITLE=Transcribed locus, highly similar to NP_005900.1 microtubule-associated protein 1B (Homo sapiens) /REP_ORG=S. scrofa	100519062	chr16:45923297-45924299 (+) // 99.4 //	---	XP_003134080	XM_003134032	---	---	---
Ssc.14512.1.S1_at	MAN1A1	mannosidase, alpha, class 1A, member 1	NM_213885	gb:NM_213885.1 /DB_XREF=gi:47522709 /GEN=MAN1A /TID=Ssc.14512.1 /CNT=5 /FEA=FLmRNA /TIER=FL /STK=3 /LL=396919 /UG=Ssc.14512 /DEF=Sus scrofa Man9-mannosidase (MAN1A), mRNA. /PROD=Man9-mannosidase /FL=gb:NM_213885.1 /REP_ORG=S. scrofa	396919	chr1:44525270-44698077 (+) // 98.76 //	---	NP_999050	NM_213885	0008152 // metabolic process // inferred from electronic annotation	0000139 // Golgi membrane // inferred from electronic annotation /// 0005783 // endoplasmic reticulum // inferred from electronic annotation /// 0005789 // endoplasmic reticulum membrane // inferred from electronic annotation /// 0005793 // ER-Golgi inter	0004571 // mannosyl-oligosaccharide 1,2-alpha-mannosidase activity // inferred from electronic annotation /// 0005509 // calcium ion binding // inferred from electronic annotation /// 0016787 // hydrolase activity // inferred from electronic annotation /// 0016798 // hydrolase activity, acting on glycosyl bonds // inferred from electronic annotation /// 0046872 // metal ion binding // inferred fr…
Ssc.28921.1.S1_at	MAGI3	membrane associated guanylate kinase, WW and PDZ domain containing 3	CN165359	gb:CN165359 /DB_XREF=gi:46179789 /DB_XREF=995774 /TID=Ssc.28921.1 /CNT=5 /FEA=EST /TIER=ConsEnd /STK=2 /UG=Ssc.28921 /UG_TITLE=Transcribed locus /REP_ORG=S. scrofa	100153223	chr4:111238411-111239248 (-) // 94.9 //	chr4|4	XP_001925162	XM_001925127	---	---	---
Ssc.25149.1.S1_at	MAGI3	membrane associated guanylate kinase, WW and PDZ domain containing 3	BI346240	gb:BI346240 /DB_XREF=gi:15039529 /DB_XREF=375304 /TID=Ssc.25149.1 /CNT=14 /FEA=EST /TIER=ConsEnd /STK=0 /UG=Ssc.25149 /UG_TITLE=Transcribed locus, weakly similar to NP_491423.1 human XNP gene related (156.2 kD) (xnp-1) (Caenorhabditis elegans) /REP_ORG=S. scrofa	100153223	chr4:111240168-111241213 (-) // 97.93 //	chr4|4	XP_001925162	XM_001925127	---	---	---
Ssc.18928.1.A1_at	MADCAM1	Mucosal vascular addressin cell adhesion molecule 1	CF366006	gb:CF366006 /DB_XREF=gi:34169172 /DB_XREF=836679 /TID=Ssc.18928.1 /CNT=1 /FEA=EST /TIER=ConsEnd /STK=1 /UG=Ssc.18928 /UG_TITLE=Transcribed locus, weakly similar to NP_062190.1 mucosal vascular addressin cell adhesion molecule 1 (Rattus norvegicus) /REP_ORG=S. scrofa	492312	---	---	NP_001033087	NM_001037998	0007155 // cell adhesion // inferred from electronic annotation	0016020 // membrane // inferred from electronic annotation	---
Ssc.670.1.S1_at	LYZ	lysozyme	NM_214392	gb:NM_214392.1 /DB_XREF=gi:47523837 /GEN=LYZ /TID=Ssc.670.1 /CNT=17 /FEA=FLmRNA /TIER=FL /STK=5 /LL=397685 /UG=Ssc.670 /DEF=Sus scrofa lysozyme (LYZ), mRNA. /PROD=lysozyme /FL=gb:NM_214392.1 gb:U44435.1 /REP_ORG=S. scrofa	100157211	chr5:32494727-32501046 (-) // 96.36 //	chr5p11|5	NP_999557	NM_214392	0007586 // digestion // inferred from electronic annotation /// 0008152 // metabolic process // inferred from electronic annotation /// 0016998 // cell wall macromolecule catabolic process // inferred from electronic annotation /// 0019835 // cytolysis // inferred from electronic annotation /// 0042742 // defense response to bacterium // inferred from electronic annotation	0005576 // extracellular region // inferred from electronic annotation	0003796 // lysozyme activity // inferred from electronic annotation /// 0003824 // catalytic activity // inferred from electronic annotation /// 0005515 // protein binding // inferred from electronic annotation /// 0016787 // hydrolase activity // inferred from electronic annotation /// 0016798 // hydrolase activity, acting on glycosyl bonds // inferred from electronic annotation
Ssc.670.2.S1_at	LYZ	lysozyme	CB473610	gb:CB473610 /DB_XREF=gi:29279996 /DB_XREF=sn73_A03.f /TID=Ssc.670.2 /CNT=28 /FEA=mRNA /TIER=ConsEnd /STK=0 /LL=397685 /UG_GENE=LYZS /UG=Ssc.670 /UG_TITLE=Lysozyme /REP_ORG=S. scrofa	100157211	chr5:32494728-32500938 (+) // 97.76 //	chr5p11|5	NP_999557	NM_214392	0007586 // digestion // inferred from electronic annotation /// 0008152 // metabolic process // inferred from electronic annotation /// 0016998 // cell wall macromolecule catabolic process // inferred from electronic annotation /// 0019835 // cytolysis // inferred from electronic annotation /// 0042742 // defense response to bacterium // inferred from electronic annotation	0005576 // extracellular region // inferred from electronic annotation	0003796 // lysozyme activity // inferred from electronic annotation /// 0003824 // catalytic activity // inferred from electronic annotation /// 0005515 // protein binding // inferred from electronic annotation /// 0016787 // hydrolase activity // inferred from electronic annotation /// 0016798 // hydrolase activity, acting on glycosyl bonds // inferred from electronic annotation
Ssc.17343.1.S1_at	LYVE1	lymphatic vessel endothelial hyaluronan receptor 1	CF791146	gb:CF791146 /DB_XREF=gi:37795707 /DB_XREF=879311 /TID=Ssc.17343.1 /CNT=3 /FEA=mRNA /TIER=ConsEnd /STK=0 /LL=397626 /UG_GENE=XLKD1 /UG=Ssc.17343 /UG_TITLE=Lymphatic endothelial hyaluronan receptor LYVE-1 /REP_ORG=S. scrofa	397626	---	---	---	---	0007155 // cell adhesion // inferred from electronic annotation	---	0004872 // receptor activity // inferred from electronic annotation /// 0005488 // binding // inferred from electronic annotation /// 0005540 // hyaluronic acid binding // inferred from electronic annotation
Ssc.7804.1.A1_at	LYST	lysosomal trafficking regulator	BQ599495	gb:BQ599495 /DB_XREF=gi:21546221 /DB_XREF=MI-P-E6-ahj-h-07-1-UM.s1 /CLONE=MI-P-E6-ahj-h-07-1-UM /TID=Ssc.7804.1 /CNT=3 /FEA=EST /TIER=ConsEnd /STK=1 /UG=Ssc.7804 /UG_TITLE=Transcribed locus /REP_ORG=S. scrofa	100049676	chr14:56834958-56835360 (+) // 97.34 //	---	XP_001925835	XM_001925800	0032510 // endosome to lysosome transport via multivesicular body sorting pathway // inferred from sequence or structural similarity /// 0042267 // natural killer cell mediated cytotoxicity // inferred from sequence or structural similarity /// 0043473 // pigmentation // inferred from sequence or structural similarity	0015630 // microtubule cytoskeleton // inferred from sequence or structural similarity	---
Ssc.19895.1.S1_at	LRRC39	leucine rich repeat containing 39	CA513699	gb:CA513699 /DB_XREF=gi:25014256 /DB_XREF=os-3 /CLONE=os-3 /TID=Ssc.19895.1 /CNT=3 /FEA=EST /TIER=ConsEnd /STK=1 /UG=Ssc.19895 /UG_TITLE=Transcribed locus, highly similar to NP_653221.1 hypothetical protein MGC14816 (Homo sapiens) /REP_ORG=S. scrofa	100154542	---	chr4|4	XP_001925039	XM_001925004	---	---	---
Ssc.4693.2.S1_at	LRP6	low density lipoprotein receptor-related protein 6	CN164000	gb:CN164000 /DB_XREF=gi:46178430 /DB_XREF=994112 /TID=Ssc.4693.2 /CNT=7 /FEA=EST /TIER=ConsEnd /STK=0 /UG=Ssc.4693 /UG_TITLE=Transcribed locus, highly similar to NP_002327.1 low density lipoprotein receptor-related protein 6 (Homo sapiens) /REP_ORG=S. scrofa	100515777	chr5:57453181-57484020 (-) // 99.95 //	---	XP_003126520	XM_003126472	---	---	---
Ssc.26207.2.S1_at	LRP5	low density lipoprotein receptor-related protein 5	BX915870	gb:BX915870 /DB_XREF=gi:41132649 /DB_XREF=BX915870 /CLONE=scan0031d.o.19 /TID=Ssc.26207.2 /CNT=2 /FEA=EST /TIER=ConsEnd /STK=0 /UG=Ssc.26207 /UG_TITLE=Transcribed locus, highly similar to NP_002326.1 low density lipoprotein receptor-related protein 5 (Homo sapiens) /REP_ORG=S. scrofa	100524299	chr2:2892634-2898124 (-) // 87.65 //	---	XP_003122494	XM_003122446	---	---	---
Ssc.18059.1.A1_a_at	LRIG3	leucine-rich repeats and immunoglobulin-like domains 3	CN162701	gb:CN162701 /DB_XREF=gi:46177131 /DB_XREF=952111 /TID=Ssc.18059.1 /CNT=7 /FEA=EST /TIER=ConsEnd /STK=3 /UG=Ssc.18059 /UG_TITLE=Transcribed locus, moderately similar to NP_700356.2 leucine-rich repeats and immunoglobulin-like domains 3 (Homo sapiens) /REP_ORG=S. scrofa	100155928	chr5:23056603-23057556 (-) // 92.98 //	chr5|5	XP_001927863	XM_001927828	---	---	---
Ssc.5710.1.A1_at	LRFN5	leucine rich repeat and fibronectin type III domain containing 5	BF702013	gb:BF702013 /DB_XREF=gi:11987421 /DB_XREF=MI-P-A1-aan-g-07-1-UM.s1 /CLONE=MI-P-A1-aan-g-07-1-UM /TID=Ssc.5710.1 /CNT=1 /FEA=EST /TIER=ConsEnd /STK=0 /UG=Ssc.5710 /UG_TITLE=Transcribed locus, moderately similar to XP_234219.2 similar to leucine rich repeat protein 3, neuronal; neuronal leucine-rich repeat protein-3 (Rattus norvegicus) /REP_ORG=S. scrofa	100156782	chr1:180849068-180849439 (+) // 82.29 //	chr1|1	XP_001924616	XM_001924581	---	---	---
Ssc.19807.1.S1_at	LPIN2	lipin 2	BX675313	gb:BX675313 /DB_XREF=gi:38009206 /DB_XREF=BX675313 /CLONE=scac0028i.a.12 /TID=Ssc.19807.1 /CNT=7 /FEA=EST /TIER=ConsEnd /STK=2 /UG=Ssc.19807 /UG_TITLE=Transcribed locus, highly similar to NP_055461.1 lipin 2 (Homo sapiens) /REP_ORG=S. scrofa	100187579	chr6:71071205-71073183 (-) // 98.14 //	chr6q|6	NP_001135459	NM_001141987	0006629 // lipid metabolic process // inferred from electronic annotation /// 0045944 // positive regulation of transcription from RNA polymerase II promoter // inferred from electronic annotation	0005789 // endoplasmic reticulum membrane // inferred from electronic annotation /// 0005829 // cytosol // inferred from electronic annotation	0003713 // transcription coactivator activity // inferred from electronic annotation /// 0008195 // phosphatidate phosphatase activity // inferred from electronic annotation
Ssc.1942.1.S1_at	LPIN1	lipin 1	CN166665	gb:CN166665 /DB_XREF=gi:46181095 /DB_XREF=998345 /TID=Ssc.1942.1 /CNT=7 /FEA=EST /TIER=ConsEnd /STK=3 /UG=Ssc.1942 /UG_TITLE=Transcribed locus /REP_ORG=S. scrofa	100170845	chr3:115840152-115841452 (+) // 98.18 //	chr3q21-q27|3	NP_001124206	NM_001130734	0006629 // lipid metabolic process // inferred from electronic annotation /// 0006642 // triglyceride mobilization // inferred from electronic annotation /// 0009062 // fatty acid catabolic process // inferred from electronic annotation /// 0031529 // ruffle organization // inferred from electronic annotation /// 0031532 // actin cytoskeleton reorganization // inferred from electronic annotation …	0005634 // nucleus // inferred from electronic annotation /// 0005737 // cytoplasm // inferred from electronic annotation	0003713 // transcription coactivator activity // inferred from electronic annotation /// 0005515 // protein binding // inferred from electronic annotation /// 0008195 // phosphatidate phosphatase activity // inferred from electronic annotation /// 0042975 // peroxisome proliferator activated receptor binding // inferred from electronic annotation
Ssc.27543.1.S1_at	LPIN1	lipin 1	CN069701	gb:CN069701 /DB_XREF=gi:45845758 /DB_XREF=858209 /TID=Ssc.27543.1 /CNT=12 /FEA=EST /TIER=ConsEnd /STK=2 /UG=Ssc.27543 /UG_TITLE=Transcribed locus /REP_ORG=S. scrofa	100170845	chr3:115841605-115842943 (+) // 99.26 //	chr3q21-q27|3	NP_001124206	NM_001130734	0006629 // lipid metabolic process // inferred from electronic annotation /// 0006642 // triglyceride mobilization // inferred from electronic annotation /// 0009062 // fatty acid catabolic process // inferred from electronic annotation /// 0031529 // ruffle organization // inferred from electronic annotation /// 0031532 // actin cytoskeleton reorganization // inferred from electronic annotation …	0005634 // nucleus // inferred from electronic annotation /// 0005737 // cytoplasm // inferred from electronic annotation	0003713 // transcription coactivator activity // inferred from electronic annotation /// 0005515 // protein binding // inferred from electronic annotation /// 0008195 // phosphatidate phosphatase activity // inferred from electronic annotation /// 0042975 // peroxisome proliferator activated receptor binding // inferred from electronic annotation
Ssc.6342.1.S1_at	LPCAT4	lysophosphatidylcholine acyltransferase 4	CK465072	gb:CK465072 /DB_XREF=gi:40836353 /DB_XREF=936149 /TID=Ssc.6342.1 /CNT=17 /FEA=EST /TIER=ConsEnd /STK=2 /UG=Ssc.6342 /UG_TITLE=Transcribed locus, highly similar to XP_149200.2 expressed sequence AI505034 (Mus musculus) /REP_ORG=S. scrofa	100152542	chr7:87958098-87963460 (-) // 99.87 //	chr7|7	NP_001139339	NM_001145867	0008152 // metabolic process // inferred from electronic annotation	---	0008415 // acyltransferase activity // inferred from electronic annotation /// 0016740 // transferase activity // inferred from electronic annotation
Ssc.19596.2.S1_at	LPCAT2	lysophosphatidylcholine acyltransferase 2	BF077638	gb:BF077638 /DB_XREF=gi:10871468 /DB_XREF=227622 /TID=Ssc.19596.2 /CNT=3 /FEA=EST /TIER=ConsEnd /STK=0 /UG=Ssc.19596 /UG_TITLE=Transcribed locus /REP_ORG=S. scrofa	100517894	chr6:20761961-20762368 (-) // 99.75 //	---	XP_003127025	XM_003126977	---	---	---
Ssc.3102.2.A1_at	LPAR3	lysophosphatidic acid receptor 3	BQ600216	gb:BQ600216 /DB_XREF=gi:21546942 /DB_XREF=MI-P-E7-agl-f-05-1-UM.s1 /CLONE=MI-P-E7-agl-f-05-1-UM /TID=Ssc.3102.2 /CNT=4 /FEA=EST /TIER=ConsEnd /STK=0 /UG=Ssc.3102 /UG_TITLE=Transcribed locus, moderately similar to NP_036284.1 endothelial differentiation, lysophosphatidic acid G-protein-coupled receptor, 7 (Homo sapiens) /REP_ORG=S. scrofa	100113360	chr6:88975565-88975907 (+) // 95.53 //	chr6q2.6-3.2|6	NP_001155874	NM_001162402	0000187 // activation of MAPK activity // inferred from electronic annotation /// 0007165 // signal transduction // inferred from electronic annotation /// 0007186 // G-protein coupled receptor protein signaling pathway // inferred from electronic annotation /// 0032060 // bleb assembly // inferred from electronic annotation /// 0043410 // positive regulation of MAPKKK cascade // inferred from el…	0005886 // plasma membrane // inferred from electronic annotation /// 0016021 // integral to membrane // inferred from electronic annotation	0001619 // lysosphingolipid and lysophosphatidic acid receptor activity // inferred from electronic annotation /// 0004871 // signal transducer activity // inferred from electronic annotation /// 0004872 // receptor activity // inferred from electronic annotation /// 0004930 // G-protein coupled receptor activity // inferred from electronic annotation
Ssc.3102.1.S1_at	LPAR3	lysophosphatidic acid receptor 3	BE232220	gb:BE232220 /DB_XREF=gi:9016938 /DB_XREF=137186 /TID=Ssc.3102.1 /CNT=7 /FEA=EST /TIER=ConsEnd /STK=0 /UG=Ssc.3102 /UG_TITLE=Transcribed locus, moderately similar to NP_036284.1 endothelial differentiation, lysophosphatidic acid G-protein-coupled receptor, 7 (Homo sapiens) /REP_ORG=S. scrofa	100113360	chr6:88899222-88975025 (+) // 99.84 //	chr6q2.6-3.2|6	NP_001155874	NM_001162402	0000187 // activation of MAPK activity // inferred from electronic annotation /// 0007165 // signal transduction // inferred from electronic annotation /// 0007186 // G-protein coupled receptor protein signaling pathway // inferred from electronic annotation /// 0032060 // bleb assembly // inferred from electronic annotation /// 0043410 // positive regulation of MAPKKK cascade // inferred from el…	0005886 // plasma membrane // inferred from electronic annotation /// 0016021 // integral to membrane // inferred from electronic annotation	0001619 // lysosphingolipid and lysophosphatidic acid receptor activity // inferred from electronic annotation /// 0004871 // signal transducer activity // inferred from electronic annotation /// 0004872 // receptor activity // inferred from electronic annotation /// 0004930 // G-protein coupled receptor activity // inferred from electronic annotation
Ssc.1625.1.S1_at	LOC780415	interferon regulatory factor 9	AW414661	gb:AW414661 /DB_XREF=gi:6942543 /DB_XREF=48379 /TID=Ssc.1625.1 /CNT=24 /FEA=EST /TIER=ConsEnd /STK=0 /UG=Ssc.1625 /UG_TITLE=Transcribed locus, moderately similar to NP_006075.3 interferon-stimulated transcription factor 3, gamma 48kDa (Homo sapiens) /REP_ORG=S. scrofa	780415	chr7:81474516-81480485 (-) // 97.42 //	---	NP_001072138	NM_001078670	0006350 // transcription // inferred from electronic annotation /// 0006355 // regulation of transcription, DNA-dependent // inferred from electronic annotation /// 0045351 // type I interferon biosynthetic process // inferred from electronic annotation /// 0045449 // regulation of transcription // inferred from electronic annotation	0005634 // nucleus // inferred from electronic annotation /// 0005737 // cytoplasm // inferred from electronic annotation	0003700 // sequence-specific DNA binding transcription factor activity // inferred from electronic annotation /// 0005515 // protein binding // inferred from electronic annotation /// 0042802 // identical protein binding // inferred from electronic annotation
Ssc.13925.1.S1_at	LOC733695	Growth associated protein 43	CK461339	gb:CK461339 /DB_XREF=gi:40832620 /DB_XREF=931705 /TID=Ssc.13925.1 /CNT=14 /FEA=EST /TIER=ConsEnd /STK=3 /UG=Ssc.13925 /UG_TITLE=Transcribed locus, moderately similar to NP_002036.1 growth associated protein 43 (Homo sapiens) /REP_ORG=S. scrofa	733695	---	---	---	---	0040008 // regulation of growth // inferred from electronic annotation	---	---
Ssc.8562.3.A1_at	LOC733671	Ribosomal protein S3	BI181686	gb:BI181686 /DB_XREF=gi:14656095 /DB_XREF=UNL-P-FN-av-d-12-0-UNL.s1 /CLONE=UNL-P-FN-av-d-12-0-UNL /TID=Ssc.8562.3 /CNT=17 /FEA=EST /TIER=Stack /STK=13 /LL=396809 /UG_GENE=CTGF /UG=Ssc.8562 /UG_TITLE=Connective tissue growth factor /REP_ORG=S. scrofa	733671	chr1:33157533-33157993 (+) // 89.49 //	---	NP_001038066	NM_001044601	0006412 // translation // inferred from electronic annotation	0005622 // intracellular // inferred from electronic annotation /// 0005737 // cytoplasm // inferred from electronic annotation /// 0005840 // ribosome // inferred from electronic annotation /// 0015935 // small ribosomal subunit // inferred from electron	0003723 // RNA binding // inferred from electronic annotation /// 0003735 // structural constituent of ribosome // inferred from electronic annotation
Ssc.2819.1.S1_at	LOC733663	calsarcin 1	CF178743	gb:CF178743 /DB_XREF=gi:33290519 /DB_XREF=808249 /TID=Ssc.2819.1 /CNT=10 /FEA=EST /TIER=Stack /STK=6 /UG=Ssc.2819 /UG_TITLE=Transcribed locus, highly similar to NP_057683.1 myozenin 2 (Homo sapiens) /REP_ORG=S. scrofa	733663	chr8:90168375-90169833 (+) // 40.2 //	---	NP_001038058	NM_001044593	---	0015629 // actin cytoskeleton // inferred from electronic annotation /// 0030018 // Z disc // inferred from electronic annotation	0005515 // protein binding // inferred from electronic annotation
Ssc.10391.2.S1_at	LOC733617	melanoma cell adhesion molecule	BX915975	gb:BX915975 /DB_XREF=gi:41132754 /DB_XREF=BX915975 /CLONE=scan0032d.f.24 /TID=Ssc.10391.2 /CNT=3 /FEA=EST /TIER=ConsEnd /STK=0 /UG=Ssc.10391 /UG_TITLE=Transcribed locus, moderately similar to NP_006491.1 melanoma cell adhesion molecule (Homo sapiens) /REP_ORG=S. scrofa	733617	chr9:45127069-45129093 (-) // 98.44 //	---	XP_003129983	XM_003129935	---	---	---
Ssc.21716.2.S1_at	LOC733611	protein phosphatase 1 catalytic subunit alpha isoform	BP157767	gb:BP157767 /DB_XREF=gi:40407240 /DB_XREF=BP157767 /CLONE=SPL010017D04 /TID=Ssc.21716.2 /CNT=11 /FEA=EST /TIER=ConsEnd /STK=0 /UG=Ssc.21716 /UG_TITLE=Transcribed locus, highly similar to NP_113715.1 protein phosphatase 1, catalytic subunit, alpha isoform (Rattus norvegicus) /REP_ORG=S. scrofa	733611	chr2:3501364-3503613 (+) // 100.0 //	---	NP_001038024	NM_001044559	0006470 // protein dephosphorylation // inferred from electronic annotation /// 0030324 // lung development // inferred from electronic annotation /// 0048754 // branching morphogenesis of a tube // inferred from electronic annotation	0005654 // nucleoplasm // inferred from electronic annotation /// 0005737 // cytoplasm // inferred from electronic annotation	0004721 // phosphoprotein phosphatase activity // inferred from electronic annotation /// 0004722 // protein serine/threonine phosphatase activity // inferred from electronic annotation /// 0016787 // hydrolase activity // inferred from electronic annotation
Ssc.18948.1.S1_at	LOC733603	Serum amyloid A2	CB475095	gb:CB475095 /DB_XREF=gi:29281481 /DB_XREF=jns103_A01.f /TID=Ssc.18948.1 /CNT=8 /FEA=EST /TIER=ConsEnd /STK=0 /UG=Ssc.18948 /UG_TITLE=Transcribed locus, moderately similar to NP_035445.1 serum amyloid A 3 (Mus musculus) /REP_ORG=S. scrofa	733603	chr2:38261842-38262626 (-) // 98.96 //	---	NP_001038017	NM_001044552	0006953 // acute-phase response // inferred from electronic annotation	0005576 // extracellular region // inferred from electronic annotation /// 0034364 // high-density lipoprotein particle // inferred from electronic annotation	---
Ssc.25487.1.S1_at	LOC692190	Preprobeta-defensin 108-like	BX917425	gb:BX917425 /DB_XREF=gi:41134230 /DB_XREF=BX917425 /CLONE=scan0038d.n.22 /TID=Ssc.25487.1 /CNT=1 /FEA=EST /TIER=ConsEnd /STK=1 /UG=Ssc.25487 /UG_TITLE=Transcribed locus /REP_ORG=S. scrofa	692190	chr17:37133657-37137393 (+) // 97.11 //	---	NP_001035731	NM_001040641	---	---	---
Ssc.25045.1.S1_at	LOC414908	vascular endotheial growth factor 2	BI360137	gb:BI360137 /DB_XREF=gi:15056165 /DB_XREF=386912 /TID=Ssc.25045.1 /CNT=9 /FEA=mRNA /TIER=ConsEnd /STK=0 /LL=414908 /UG_GENE=LOC414908 /UG=Ssc.25045 /UG_TITLE=Vascular endotheial growth factor 2 /REP_ORG=S. scrofa	414908	chr8:36146030-36147331 (-) // 93.64 //	---	---	---	---	---	---
Ssc.26342.1.S1_at	LOC414434	integrin alpha 2 subunit	AY553922	gb:AY553922.1 /DB_XREF=gi:45758473 /TID=Ssc.26342.1 /CNT=2 /FEA=mRNA /TIER=ConsEnd /STK=0 /LL=414434 /UG_GENE=LOC414434 /UG=Ssc.26342 /UG_TITLE=Integrin alpha 2 subunit /DEF=Sus scrofa integrin alpha 2 subunit mRNA, partial cds. /REP_ORG=S. scrofa	414434	chr16:29496715-29499389 (-) // 95.21 // /// chr16:29701984-29704658 (-) // 95.21 //	---	XP_003133991	XM_003133943	0007155 // cell adhesion // inferred from electronic annotation /// 0007229 // integrin-mediated signaling pathway // inferred from electronic annotation	0009897 // external side of plasma membrane // inferred from electronic annotation /// 0016020 // membrane // inferred from electronic annotation /// 0016021 // integral to membrane // inferred from electronic annotation	0004872 // receptor activity // inferred from electronic annotation /// 0005515 // protein binding // inferred from electronic annotation /// 0042802 // identical protein binding // inferred from electronic annotation
Ssc.26341.1.A1_at	LOC414433	UPF3 regulator of nonsense transcripts-like protein B	AY553923	gb:AY553923.1 /DB_XREF=gi:45758475 /TID=Ssc.26341.1 /CNT=1 /FEA=mRNA /TIER=ConsEnd /STK=0 /LL=414433 /UG_GENE=LOC414433 /UG=Ssc.26341 /UG_TITLE=UPF3 regulator of nonsense transcripts-like protein B /DEF=Sus scrofa UPF3 regulator of nonsense transcripts-like protein B mRNA, partial cds. /REP_ORG=S. scrofa	414433	chrX:96433763-96434388 (-) // 98.0 //	chrX|X	XP_003135388 /// XP_003135389	XM_003135340 /// XM_003135341	0000184 // nuclear-transcribed mRNA catabolic process, nonsense-mediated decay // inferred from electronic annotation	---	0005515 // protein binding // inferred from electronic annotation
Ssc.21499.1.S1_at	LOC403161	nicotinate phosphoribosyltransferase-like protein	AY214329	gb:AY214329.1 /DB_XREF=gi:37787312 /TID=Ssc.21499.1 /CNT=8 /FEA=mRNA /TIER=ConsEnd /STK=2 /LL=403161 /UG_GENE=LOC403161 /UG=Ssc.21499 /UG_TITLE=Nicotinate phosphoribosyltransferase-like protein /DEF=Sus scrofa nicotinate phosphoribosyltransferase-like protein mRNA, partial cds. /REP_ORG=S. scrofa	403161	---	---	---	---	0008152 // metabolic process // inferred from electronic annotation /// 0009435 // NAD biosynthetic process // inferred from electronic annotation /// 0019363 // pyridine nucleotide biosynthetic process // inferred from electronic annotation	---	0003824 // catalytic activity // inferred from electronic annotation /// 0004514 // nicotinate-nucleotide diphosphorylase (carboxylating) activity // inferred from electronic annotation /// 0004516 // nicotinate phosphoribosyltransferase activity // inferred from electronic annotation /// 0016740 // transferase activity // inferred from electronic annotation /// 0016757 // transferase activity, t…
Ssc.16321.1.A1_at	LOC396904	myosin	L29129	gb:L29129.1 /DB_XREF=gi:457339 /TID=Ssc.16321.1 /CNT=1 /FEA=mRNA /TIER=ConsEnd /STK=0 /LL=396904 /UG_GENE=LOC396904 /UG=Ssc.16321 /UG_TITLE=Myosin /DEF=Sus scrofa myosin mRNA, partial cds. /REP_ORG=S. scrofa	396904	chr5:7934460-7938638 (+) // 98.2 // /// chr5:7857016-7861194 (-) // 98.2 //	---	XP_003126114	XM_003126066	---	0016459 // myosin complex // inferred from electronic annotation	0003774 // motor activity // inferred from electronic annotation /// 0005524 // ATP binding // inferred from electronic annotation
Ssc.14474.1.S1_at	LOC396897	apomucin	AF005273	gb:AF005273.1 /DB_XREF=gi:2581863 /TID=Ssc.14474.1 /CNT=7 /FEA=FLmRNA /TIER=FL /STK=2 /LL=396897 /UG_GENE=LOC396897 /UG=Ssc.14474 /DEF=Sus scrofa domestica submaxillary apomucin mRNA, complete cds. /PROD=submaxillary apomucin /FL=gb:AF005273.1 /REP_ORG=S. scrofa domestica	396897	chr5:67930883-68037758 (+) // 37.38 //	---	NP_001106757	NM_001113286	0006412 // translation // inferred from electronic annotation /// 0018339 // peptidyl-L-beta-methylthioaspartic acid biosynthetic process from peptidyl-aspartic acid // inferred from electronic annotation	0005576 // extracellular region // inferred from electronic annotation /// 0005737 // cytoplasm // inferred from electronic annotation	0004479 // methionyl-tRNA formyltransferase activity // inferred from electronic annotation /// 0016740 // transferase activity // inferred from electronic annotation /// 0051539 // 4 iron, 4 sulfur cluster binding // inferred from electronic annotation
Ssc.18076.1.A1_at	LOC396874	gelsolin	CF179695	gb:CF179695 /DB_XREF=gi:33291471 /DB_XREF=814700 /TID=Ssc.18076.1 /CNT=3 /FEA=EST /TIER=ConsEnd /STK=0 /UG=Ssc.18076 /UG_TITLE=Transcribed locus, highly similar to NP_666232.2 gelsolin (Mus musculus) /REP_ORG=S. scrofa	396874	chr1:274962702-274963796 (+) // 97.33 //	---	XP_003122158	XM_003122110	0030041 // actin filament polymerization // inferred from sequence or structural similarity /// 0051014 // actin filament severing // inferred from sequence or structural similarity /// 0051693 // actin filament capping // inferred from electronic annotation	0005576 // extracellular region // inferred from direct assay /// 0005576 // extracellular region // inferred from electronic annotation /// 0005576 // extracellular region // inferred from sequence or structural similarity /// 0005737 // cytoplasm // inf	0003779 // actin binding // inferred from electronic annotation
Ssc.16234.1.A1_at	LOC396873	haptocorrin	CB472702	gb:CB472702 /DB_XREF=gi:29279088 /DB_XREF=sn59_A06.f1 /TID=Ssc.16234.1 /CNT=7 /FEA=mRNA /TIER=ConsEnd /STK=0 /LL=396873 /UG_GENE=LOC396873 /UG=Ssc.16234 /UG_TITLE=Haptocorrin /REP_ORG=S. scrofa	396873	---	---	XP_003122729	XM_003122681	0006810 // transport // inferred from electronic annotation /// 0006811 // ion transport // inferred from electronic annotation /// 0006824 // cobalt ion transport // inferred from electronic annotation /// 0015889 // cobalamin transport // inferred from electronic annotation	0005576 // extracellular region // inferred from electronic annotation	0031419 // cobalamin binding // inferred from electronic annotation
Ssc.16234.1.S1_at	LOC396873	haptocorrin	BX675338	gb:BX675338 /DB_XREF=gi:38009231 /DB_XREF=BX675338 /CLONE=scac0031i.p.02 /TID=Ssc.16234.1 /CNT=7 /FEA=mRNA /TIER=ConsEnd /STK=1 /LL=396873 /UG_GENE=LOC396873 /UG=Ssc.16234 /UG_TITLE=Haptocorrin /REP_ORG=S. scrofa	396873	---	---	XP_003122729	XM_003122681	0006810 // transport // inferred from electronic annotation /// 0006811 // ion transport // inferred from electronic annotation /// 0006824 // cobalt ion transport // inferred from electronic annotation /// 0015889 // cobalamin transport // inferred from electronic annotation	0005576 // extracellular region // inferred from electronic annotation	0031419 // cobalamin binding // inferred from electronic annotation
Ssc.646.1.S1_at	LOC396867	stefin A8	NM_213860	gb:NM_213860.1 /DB_XREF=gi:47523141 /GEN=LOC396867 /TID=Ssc.646.1 /CNT=3 /FEA=FLmRNA /TIER=FL /STK=3 /LL=396867 /UG=Ssc.646 /DEF=Sus scrofa stefin A8 (LOC396867), mRNA. /PROD=stefin A8 /FL=gb:U41732.1 gb:NM_213860.1 gb:U41733.1 /REP_ORG=S. scrofa	396867	---	---	NP_999025	NM_213860	---	0005622 // intracellular // inferred from electronic annotation /// 0005737 // cytoplasm // inferred from electronic annotation	0004866 // endopeptidase inhibitor activity // inferred from electronic annotation /// 0004869 // cysteine-type endopeptidase inhibitor activity // inferred from electronic annotation /// 0030414 // peptidase inhibitor activity // inferred from electronic annotation
Ssc.14403.1.S1_at	LOC396828	Na,K-ATPase alpha 2 subunit	CD572129	gb:CD572129 /DB_XREF=gi:31663196 /DB_XREF=PBL_14_G07 /CLONE=PBL /TID=Ssc.14403.1 /CNT=6 /FEA=EST /TIER=ConsEnd /STK=0 /UG=Ssc.14403 /UG_TITLE=Transcribed locus, highly similar to NP_000693.1 ATPase, Na+K+ transporting, alpha 2 (+) polypeptide (Homo sapiens) /REP_ORG=S. scrofa	396828	chr4:93788316-93791802 (-) // 64.97 //	chr4|4	NP_001165012	NM_001171541	0001504 // neurotransmitter uptake // inferred from electronic annotation /// 0002026 // regulation of the force of heart contraction // inferred from electronic annotation /// 0002087 // regulation of respiratory gaseous exchange by neurological system process // inferred from electronic annotation /// 0006754 // ATP biosynthetic process // inferred from electronic annotation /// 0006810 // tran…	0005737 // cytoplasm // inferred from electronic annotation /// 0005792 // microsome // inferred from electronic annotation /// 0005886 // plasma membrane // inferred from electronic annotation /// 0016020 // membrane // inferred from electronic annotatio	0000166 // nucleotide binding // inferred from electronic annotation /// 0003824 // catalytic activity // inferred from electronic annotation /// 0005391 // sodium:potassium-exchanging ATPase activity // inferred from electronic annotation /// 0005515 // protein binding // inferred from electronic annotation /// 0005524 // ATP binding // inferred from electronic annotation /// 0015077 // monovale…
Ssc.15989.1.S1_at	LOC396757	trappin 8	NM_213819	gb:NM_213819.1 /DB_XREF=gi:47523209 /GEN=LOC396757 /TID=Ssc.15989.1 /CNT=2 /FEA=FLmRNA /TIER=FL /STK=2 /LL=396757 /UG=Ssc.15989 /DEF=Sus scrofa trappin 8 (LOC396757), mRNA. /PROD=trappin 8 /FL=gb:NM_213819.1 gb:D50322.1 /REP_ORG=S. scrofa	396757	chr17:49326614-49327965 (+) // 96.34 //	---	NP_998984	NM_213819	---	0005576 // extracellular region // inferred from electronic annotation	0030414 // peptidase inhibitor activity // inferred from electronic annotation
Ssc.19907.1.S1_at	LOC396677	tissue factor	NM_213785	gb:NM_213785.1 /DB_XREF=gi:47523273 /GEN=LOC396677 /TID=Ssc.19907.1 /CNT=28 /FEA=FLmRNA /TIER=FL+Stack /STK=9 /LL=396677 /UG=Ssc.19907 /DEF=Sus scrofa tissue factor (LOC396677), mRNA. /PROD=tissue factor /FL=gb:NM_213785.1 gb:AY504424.1 /REP_ORG=S. scrofa	396677	---	---	NP_998950	NM_213785	0007596 // blood coagulation // inferred from electronic annotation	0016020 // membrane // inferred from electronic annotation /// 0016021 // integral to membrane // inferred from electronic annotation	---
Ssc.23799.1.A1_at	LOC396672	integrin beta 6	AY496298	gb:AY496298.1 /DB_XREF=gi:40686685 /TID=Ssc.23799.1 /CNT=1 /FEA=mRNA /TIER=ConsEnd /STK=0 /LL=396672 /UG_GENE=LOC396672 /UG=Ssc.23799 /UG_TITLE=Integrin beta 6 /DEF=Sus scrofa integrin beta 6 mRNA, partial cds. /REP_ORG=S. scrofa	396672	chr15:62315522-62341443 (-) // 96.88 //	---	---	---	0007155 // cell adhesion // inferred from electronic annotation /// 0007160 // cell-matrix adhesion // inferred from electronic annotation /// 0007229 // integrin-mediated signaling pathway // inferred from electronic annotation	0008305 // integrin complex // inferred from electronic annotation /// 0016020 // membrane // inferred from electronic annotation /// 0016021 // integral to membrane // inferred from electronic annotation	0004872 // receptor activity // inferred from electronic annotation /// 0005488 // binding // inferred from electronic annotation
Ssc.17879.1.S1_at	LOC396573	calcitonin receptor-stimulating peptide-3	NM_213746	gb:NM_213746.1 /DB_XREF=gi:47523343 /GEN=LOC396573 /TID=Ssc.17879.1 /CNT=3 /FEA=FLmRNA /TIER=FL /STK=3 /LL=396573 /UG=Ssc.17879 /DEF=Sus scrofa calcitonin receptor-stimulating peptide-3 (LOC396573), mRNA. /PROD=calcitonin receptor-stimulating peptide-3 /FL=gb:AB114134.1 gb:NM_213746.1 /REP_ORG=S. scrofa	396573	chr2:41163704-41168787 (+) // 99.86 //	---	NP_998911	NM_213746	---	0005576 // extracellular region // inferred from electronic annotation	0004872 // receptor activity // inferred from electronic annotation /// 0005179 // hormone activity // inferred from electronic annotation
Ssc.19401.2.A1_at	LOC100526227	EF-hand domain-containing protein KIAA0494-like	CF359631	gb:CF359631 /DB_XREF=gi:34156548 /DB_XREF=820896 /TID=Ssc.19401.2 /CNT=2 /FEA=EST /TIER=ConsEnd /STK=1 /UG=Ssc.19401 /UG_TITLE=Transcribed locus, weakly similar to XP_375726.1 KIAA0494 gene product (Homo sapiens) /REP_ORG=S. scrofa	100526227	chr6:117850046-117850353 (+) // 100.0 //	---	XP_003128079	XM_003128031	---	---	---
Ssc.19401.1.S1_at	LOC100526227	EF-hand domain-containing protein KIAA0494-like	AW314306	gb:AW314306 /DB_XREF=gi:6743562 /DB_XREF=10302 /TID=Ssc.19401.1 /CNT=2 /FEA=EST /TIER=ConsEnd /STK=0 /UG=Ssc.19401 /UG_TITLE=Transcribed locus, weakly similar to XP_375726.1 KIAA0494 gene product (Homo sapiens) /REP_ORG=S. scrofa	100526227	chr6:117835647-117838607 (+) // 52.37 //	---	XP_003128079	XM_003128031	---	---	---
Ssc.1600.1.A1_a_at	LOC100526219	hypothetical LOC100526219	CK457588	gb:CK457588 /DB_XREF=gi:40828869 /DB_XREF=921898 /TID=Ssc.1600.1 /CNT=7 /FEA=EST /TIER=ConsEnd /STK=1 /UG=Ssc.1600 /UG_TITLE=Transcribed locus, highly similar to XP_048675.4 KIAA1238 protein (Homo sapiens) /REP_ORG=S. scrofa	100526219	chr5:59414511-59418244 (-) // 96.06 //	---	---	XR_115935	---	---	---
Ssc.14164.1.A1_at	LOC100526219	hypothetical LOC100526219	BQ600574	gb:BQ600574 /DB_XREF=gi:21547300 /DB_XREF=MI-P-E7-agy-f-07-1-UM.s1 /CLONE=MI-P-E7-agy-f-07-1-UM /TID=Ssc.14164.1 /CNT=1 /FEA=EST /TIER=ConsEnd /STK=0 /UG=Ssc.14164 /UG_TITLE=Transcribed locus /REP_ORG=S. scrofa	100526219	chr5:59413781-59414120 (-) // 94.96 //	---	---	XR_115935	---	---	---
Ssc.22174.1.S1_at	LOC100526186	transmembrane protein 40-like	BX917064	gb:BX917064 /DB_XREF=gi:41133843 /DB_XREF=BX917064 /CLONE=scan0039d.h.02 /TID=Ssc.22174.1 /CNT=2 /FEA=EST /TIER=ConsEnd /STK=0 /UG=Ssc.22174 /UG_TITLE=Transcribed locus, highly similar to NP_060776.2 hypothetical protein FLJ11036 (Homo sapiens) /REP_ORG=S. scrofa	100526186	chr13:57034154-57065123 (+) // 98.93 //	---	XP_003132425	XM_003132377	---	---	---
Ssc.1530.1.S1_at	LOC100526185	coiled-coil domain-containing protein 71-like	CK463745	gb:CK463745 /DB_XREF=gi:40835026 /DB_XREF=934670 /TID=Ssc.1530.1 /CNT=10 /FEA=EST /TIER=ConsEnd /STK=2 /UG=Ssc.1530 /UG_TITLE=Transcribed locus, moderately similar to NP_075054.2 hypothetical protein FLJ12800 (Homo sapiens) /REP_ORG=S. scrofa	100526185	chr13:26770907-26771927 (-) // 98.27 //	---	XP_003132253	XM_003132205	---	---	---
Ssc.8144.1.A1_at	LOC100526183	SLAIN motif-containing protein 1-like	CO992998	gb:CO992998 /DB_XREF=gi:51352272 /DB_XREF=UMC-pd6end2-010-a04 /TID=Ssc.8144.1 /CNT=4 /FEA=EST /TIER=ConsEnd /STK=0 /UG=Ssc.8144 /UG_TITLE=Transcribed locus /REP_ORG=S. scrofa	100526183	chr11:48746695-48747246 (+) // 93.21 //	---	XP_003131083	XM_003131035	---	---	---
Ssc.4376.1.S1_at	LOC100526173	hypothetical LOC100526173	BE012531	gb:BE012531 /DB_XREF=gi:8273454 /DB_XREF=122060 /TID=Ssc.4376.1 /CNT=12 /FEA=EST /TIER=ConsEnd /STK=0 /UG=Ssc.4376 /UG_TITLE=Transcribed locus /REP_ORG=S. scrofa	100526173	chr6:94337108-94338648 (+) // 92.83 //	---	---	XR_116004	---	---	---
Ssc.25099.2.A1_at	LOC100526140	signal peptidase complex subunit 3-like	CK462304	gb:CK462304 /DB_XREF=gi:40833585 /DB_XREF=933094 /TID=Ssc.25099.2 /CNT=2 /FEA=EST /TIER=ConsEnd /STK=1 /UG=Ssc.25099 /UG_TITLE=Transcribed locus, highly similar to NP_068747.1 hypothetical protein FLJ22649 similar to signal peptidase SPC2223 (Homo sapiens) /REP_ORG=S. scrofa	100526140	chr15:35744883-35749437 (+) // 92.45 //	---	XP_003133368	XM_003133320	---	---	---
Ssc.23883.1.A1_at	LOC100526126	integrator complex subunit 7-like	CK450603	gb:CK450603 /DB_XREF=gi:40797817 /DB_XREF=903688 /TID=Ssc.23883.1 /CNT=1 /FEA=EST /TIER=ConsEnd /STK=0 /UG=Ssc.23883 /UG_TITLE=Transcribed locus, highly similar to NP_056249.1 DKFZP434B168 protein (Homo sapiens) /REP_ORG=S. scrofa	100526126	chr9:123823616-123824165 (+) // 86.91 //	---	XP_003130464	XM_003130416	---	---	---
Ssc.25890.1.S1_at	LOC100526085	tyrosine-protein kinase HCK-like	BX924325	gb:BX924325 /DB_XREF=gi:41141173 /DB_XREF=BX924325 /CLONE=scan0024d.h.12 /TID=Ssc.25890.1 /CNT=3 /FEA=EST /TIER=ConsEnd /STK=1 /UG=Ssc.25890 /UG_TITLE=Transcribed locus, highly similar to NP_034537.2 hemopoietic cell kinase (Mus musculus) /REP_ORG=S. scrofa	100526085	chr17:37748213-37750776 (-) // 93.54 //	---	XP_003134439	XM_003134391	---	---	---
Ssc.16987.1.A1_at	LOC100526084	hypothetical LOC100526084	CO986669	gb:CO986669 /DB_XREF=gi:51345936 /DB_XREF=UMC-pd10en3-005-e08 /TID=Ssc.16987.1 /CNT=9 /FEA=EST /TIER=ConsEnd /STK=1 /UG=Ssc.16987 /UG_TITLE=Transcribed locus /REP_ORG=S. scrofa	100526084	chr17:34176873-34177343 (+) // 84.5 //	---	---	XR_116374	---	---	---
Ssc.27634.1.S1_at	LOC100526070	nuclear pore complex protein Nup85-like	BP462858	gb:BP462858 /DB_XREF=gi:40480993 /DB_XREF=BP462858 /CLONE=UTR010076A08 /TID=Ssc.27634.1 /CNT=7 /FEA=EST /TIER=ConsEnd /STK=0 /UG=Ssc.27634 /UG_TITLE=Transcribed locus, highly similar to XP_213516.2 similar to pericentrin 1; frount; nucleoporin Nup75 (Rattus norvegicus) /REP_ORG=S. scrofa	100526070	chr12:4274670-4285059 (-) // 98.0 //	---	XP_003131259	XM_003131211	---	---	---
Ssc.13432.1.A1_at	LOC100526067	hypothetical LOC100526067	BI404730	gb:BI404730 /DB_XREF=gi:15183943 /DB_XREF=MI-P-NA-aeb-g-07-1-UM.s1.ab1 /CLONE=MI-P-NA-aeb-g-07-1-UM.ab1 /TID=Ssc.13432.1 /CNT=2 /FEA=EST /TIER=ConsEnd /STK=1 /UG=Ssc.13432 /UG_TITLE=Transcribed locus /REP_ORG=S. scrofa	100526067	---	---	---	XR_116121	---	---	---
Ssc.3111.1.A1_at	LOC100526048	repressor of RNA polymerase III transcription MAF1 homolog	CN153038	gb:CN153038 /DB_XREF=gi:46167468 /DB_XREF=940113 /TID=Ssc.3111.1 /CNT=18 /FEA=EST /TIER=Stack /STK=10 /UG=Ssc.3111 /UG_TITLE=Transcribed locus, highly similar to XP_235448.2 similar to homolog of yeast MAF1 (Rattus norvegicus) /REP_ORG=S. scrofa	100526048	chr4:594376-595749 (+) // 93.64 //	---	XP_003125492	XM_003125444	---	---	---
Ssc.26514.1.A1_at	LOC100526034	serum amyloid A-4 protein-like	CN070401	gb:CN070401 /DB_XREF=gi:45846458 /DB_XREF=858151 /TID=Ssc.26514.1 /CNT=2 /FEA=EST /TIER=ConsEnd /STK=1 /UG=Ssc.26514 /UG_TITLE=Transcribed locus, weakly similar to NP_006503.1 serum amyloid A4, constitutive (Homo sapiens) /REP_ORG=S. scrofa	100526034	chr2:38230365-38238942 (+) // 97.98 //	---	XP_003122987	XM_003122939	---	---	---
Ssc.12416.2.S1_at	LOC100526033	formin-binding protein 4-like	CK463655	gb:CK463655 /DB_XREF=gi:40834936 /DB_XREF=934576 /TID=Ssc.12416.2 /CNT=4 /FEA=EST /TIER=ConsEnd /STK=1 /UG=Ssc.12416 /UG_TITLE=Transcribed locus, highly similar to NP_056123.1 formin binding protein 4 (Homo sapiens) /REP_ORG=S. scrofa	100526033	chr2:12932424-12936835 (+) // 52.73 //	---	XP_003122848	XM_003122800	---	---	---
Ssc.12613.1.A1_at	LOC100526033	formin-binding protein 4-like	CF368065	gb:CF368065 /DB_XREF=gi:34173221 /DB_XREF=852670 /TID=Ssc.12613.1 /CNT=12 /FEA=EST /TIER=Stack /STK=8 /UG=Ssc.12613 /UG_TITLE=Transcribed locus, highly similar to NP_056123.1 formin binding protein 4 (Homo sapiens) /REP_ORG=S. scrofa	100526033	chr2:12946265-12946905 (+) // 82.3 //	---	XP_003122848	XM_003122800	---	---	---
Ssc.19063.1.S1_at	LOC100526019	phosphatidylinositol-3,4,5-trisphosphate 5-phosphatase 1-like	BX667480	gb:BX667480 /DB_XREF=gi:37857198 /DB_XREF=BX667480 /CLONE=scag0001c.f.09 /TID=Ssc.19063.1 /CNT=4 /FEA=EST /TIER=ConsEnd /STK=3 /UG=Ssc.19063 /UG_TITLE=Transcribed locus /REP_ORG=S. scrofa	100526019	chr15:126092658-126093337 (-) // 94.3 //	---	XP_003133787	XM_003133739	---	---	---
Ssc.2921.3.S1_at	LOC100525976	uridine-cytidine kinase 1-like	CB285526	gb:CB285526 /DB_XREF=gi:28576480 /DB_XREF=CMD19_D03_27 /CLONE=PPSUBLIB_05D03 /TID=Ssc.2921.3 /CNT=5 /FEA=EST /TIER=ConsEnd /STK=0 /UG=Ssc.2921 /UG_TITLE=Transcribed locus, highly similar to NP_113620.1 uridine-cytidine kinase 1 (Homo sapiens) /REP_ORG=S. scrofa	100525976	chr1:286851678-286852424 (-) // 100.0 //	---	XP_003122298 /// XP_003122299	XM_003122250 /// XM_003122251	---	---	---
Ssc.22302.1.A1_at	LOC100525974	hypothetical protein LOC100525974	CF790667	gb:CF790667 /DB_XREF=gi:37795228 /DB_XREF=875827 /TID=Ssc.22302.1 /CNT=1 /FEA=EST /TIER=ConsEnd /STK=1 /UG=Ssc.22302 /UG_TITLE=Transcribed locus /REP_ORG=S. scrofa	100525974	chr1:210199529-210199807 (+) // 97.89 // /// chr1:210324338-210324622 (-) // 100.0 //	---	XP_003121941	XM_003121893	---	---	---
Ssc.11715.1.A1_at	LOC100525942	neudesin-like	CF363273	gb:CF363273 /DB_XREF=gi:34163748 /DB_XREF=831120 /TID=Ssc.11715.1 /CNT=7 /FEA=EST /TIER=ConsEnd /STK=5 /UG=Ssc.11715 /UG_TITLE=Transcribed locus, moderately similar to NP_037481.1 secreted protein of unknown function (Homo sapiens) /REP_ORG=S. scrofa	100525942	chr9:123411168-123411690 (-) // 92.97 //	---	XP_003130463	XM_003130415	---	---	---
Ssc.21563.1.A1_at	LOC100525934	hypothetical LOC100525934	CF788967	gb:CF788967 /DB_XREF=gi:37793528 /DB_XREF=866204 /TID=Ssc.21563.1 /CNT=2 /FEA=EST /TIER=ConsEnd /STK=2 /UG=Ssc.21563 /UG_TITLE=Transcribed locus /REP_ORG=S. scrofa	100525934	chr8:73567335-73567619 (+) // 98.27 //	---	---	XR_116085	---	---	---
Ssc.25371.1.S1_at	LOC100525899	anionic trypsin-like	BX920826	gb:BX920826 /DB_XREF=gi:41137674 /DB_XREF=BX920826 /CLONE=scan0004d.k.17 /TID=Ssc.25371.1 /CNT=9 /FEA=EST /TIER=ConsEnd /STK=3 /UG=Ssc.25371 /UG_TITLE=Transcribed locus, moderately similar to NP_036767.1 pancreatic trypsin 1 (Rattus norvegicus) /REP_ORG=S. scrofa	100525899	chr18:6343270-6345610 (-) // 92.76 //	---	XP_003134643	XM_003134595	---	---	---
Ssc.9071.1.A1_at	LOC100525890	protein FAM198A-like	BF709311	gb:BF709311 /DB_XREF=gi:12008788 /DB_XREF=MI-P-AY0-nah-b-04-0-UI.s1 /CLONE=MI-P-AY0-nah-b-04-0-UI /TID=Ssc.9071.1 /CNT=1 /FEA=EST /TIER=ConsEnd /STK=1 /UG=Ssc.9071 /UG_TITLE=Transcribed locus /REP_ORG=S. scrofa	100525890	chr13:22414992-22415332 (-) // 99.7 //	---	XP_003132194	XM_003132146	---	---	---
Ssc.16831.1.S1_at	LOC100525858	methylthioribose-1-phosphate isomerase-like	CK456240	gb:CK456240 /DB_XREF=gi:40803454 /DB_XREF=916900 /TID=Ssc.16831.1 /CNT=9 /FEA=EST /TIER=ConsEnd /STK=1 /UG=Ssc.16831 /UG_TITLE=Transcribed locus, moderately similar to XP_213843.2 similar to hypothetical protein MGC3207 (Rattus norvegicus) /REP_ORG=S. scrofa	100525858	chr2:56815627-56820771 (+) // 67.9 //	---	XP_003123394	XM_003123346	---	---	---
Ssc.2285.1.S1_at	LOC100525810	LYR motif-containing protein 1-like	BX666855	gb:BX666855 /DB_XREF=gi:37856573 /DB_XREF=BX666855 /CLONE=scac0025i.m.17 /TID=Ssc.2285.1 /CNT=6 /FEA=EST /TIER=ConsEnd /STK=0 /UG=Ssc.2285 /UG_TITLE=Transcribed locus, highly similar to NP_065157.1 hypothetical protein A-211C6.1 (Homo sapiens) /REP_ORG=S. scrofa	100525810	chr3:22751122-22772168 (-) // 99.57 //	---	XP_003124607	XM_003124559	---	---	---
Ssc.27710.1.S1_at	LOC100525808	putative E3 ubiquitin-protein ligase SH3RF2-like	BE013498	gb:BE013498 /DB_XREF=gi:8274470 /DB_XREF=124860 /TID=Ssc.27710.1 /CNT=4 /FEA=EST /TIER=ConsEnd /STK=0 /UG=Ssc.27710 /UG_TITLE=Transcribed locus /REP_ORG=S. scrofa	100525808	chr2:133614737-133615215 (-) // 98.96 //	---	XP_003124116	XM_003124068	---	---	---
Ssc.27310.1.S1_at	LOC100525774	FRAS1-related extracellular matrix protein 2-like	CN165733	gb:CN165733 /DB_XREF=gi:46180163 /DB_XREF=996171 /TID=Ssc.27310.1 /CNT=4 /FEA=EST /TIER=ConsEnd /STK=1 /UG=Ssc.27310 /UG_TITLE=Transcribed locus, moderately similar to XP_292193.2 hypothetical protein DKFZp686J0811 (Homo sapiens) /REP_ORG=S. scrofa	100525774	chr11:13834617-13839779 (+) // 99.13 //	---	XP_003130987	XM_003130939	---	---	---
Ssc.16985.1.S1_at	LOC100525765	interleukin-18-binding protein-like	BF080688	gb:BF080688 /DB_XREF=gi:10874518 /DB_XREF=231667 /TID=Ssc.16985.1 /CNT=2 /FEA=EST /TIER=ConsEnd /STK=0 /UG=Ssc.16985 /UG_TITLE=Transcribed locus /REP_ORG=S. scrofa	100525765	chr9:5997609-5997939 (+) // 85.16 // /// chr9:6150198-6150528 (-) // 85.16 //	---	XP_003129665 /// XP_003129666	XM_003129617 /// XM_003129618	---	---	---
Ssc.13696.1.A1_at	LOC100525762	DNA damage-inducible transcript 4-like protein-like	BQ603215	gb:BQ603215 /DB_XREF=gi:21549941 /DB_XREF=MI-P-NA-afq-h-03-1-UM.s1 /CLONE=MI-P-NA-afq-h-03-1-UM /TID=Ssc.13696.1 /CNT=2 /FEA=EST /TIER=ConsEnd /STK=0 /UG=Ssc.13696 /UG_TITLE=Transcribed locus, highly similar to NP_660287.1 DNA-damage-inducible transcript 4-like (Homo sapiens) /REP_ORG=S. scrofa	100525762	chr8:103115061-103115613 (+) // 94.17 //	---	XP_003129347	XM_003129299	---	---	---
Ssc.23134.1.S1_at	LOC100525752	DNA polymerase delta catalytic subunit-like	CK461630	gb:CK461630 /DB_XREF=gi:40832911 /DB_XREF=932369 /TID=Ssc.23134.1 /CNT=12 /FEA=EST /TIER=ConsEnd /STK=2 /UG=Ssc.23134 /UG_TITLE=Transcribed locus, highly similar to NP_002682.1 polymerase (DNA directed), delta 1, catalytic subunit 125kDa (Homo sapiens) /REP_ORG=S. scrofa	100525752	chr6:39000758-39009322 (-) // 99.08 //	---	XP_003127412	XM_003127364	---	---	---
Ssc.20225.1.A1_at	LOC100525723	UPF0727 protein C6orf115-like	CK450954	gb:CK450954 /DB_XREF=gi:40798168 /DB_XREF=904071 /TID=Ssc.20225.1 /CNT=12 /FEA=EST /TIER=ConsEnd /STK=5 /UG=Ssc.20225 /UG_TITLE=Transcribed locus, moderately similar to XP_371848.2 chromosome 6 open reading frame 115 (Homo sapiens) /REP_ORG=S. scrofa	100525723	chr1:26766965-26782026 (-) // 94.91 //	---	XP_003121219 /// XP_003121220	XM_003121171 /// XM_003121172	---	---	---
Ssc.10807.1.A1_at	LOC100525702	matrix metalloproteinase-23-like	BF703235	gb:BF703235 /DB_XREF=gi:11988643 /DB_XREF=MI-P-O2-abr-d-08-1-UM.s1 /CLONE=MI-P-O2-abr-d-08-1-UM /TID=Ssc.10807.1 /CNT=1 /FEA=EST /TIER=ConsEnd /STK=0 /UG=Ssc.10807 /UG_TITLE=Transcribed locus, moderately similar to NP_008914.1 matrix metalloproteinase 23B (Homo sapiens) /REP_ORG=S. scrofa	100525702	chr6:43073241-43073721 (+) // 77.34 //	---	XP_003127551	XM_003127503	---	---	---
Ssc.19169.2.S1_at	LOC100525658	ubiquitin-conjugating enzyme E2 T-like	BE013258	gb:BE013258 /DB_XREF=gi:8274219 /DB_XREF=123151 /TID=Ssc.19169.2 /CNT=5 /FEA=EST /TIER=ConsEnd /STK=0 /UG=Ssc.19169 /UG_TITLE=Transcribed locus, highly similar to NP_054895.1 HSPC150 protein similar to ubiquitin-conjugating enzyme (Homo sapiens) /REP_ORG=S. scrofa	100525658	chr10:24510777-24511161 (-) // 86.88 //	---	XP_003130657	XM_003130609	---	---	---
Ssc.5202.1.A1_at	LOC100525593	hypothetical protein LOC100525593	CO986193	gb:CO986193 /DB_XREF=gi:51345460 /DB_XREF=UMC-pd10en2-001-e11 /TID=Ssc.5202.1 /CNT=18 /FEA=EST /TIER=ConsEnd /STK=2 /UG=Ssc.5202 /UG_TITLE=Transcribed locus, weakly similar to NP_057326.2 endomucin (Homo sapiens) /REP_ORG=S. scrofa	100525593	chr8:103045466-103054237 (+) // 63.34 //	---	XP_003129346	XM_003129298	---	---	---
Ssc.5333.1.S1_at	LOC100525587	tetraspanin-1-like	CK461132	gb:CK461132 /DB_XREF=gi:40832413 /DB_XREF=931476 /TID=Ssc.5333.1 /CNT=35 /FEA=EST /TIER=Stack /STK=17 /UG=Ssc.5333 /UG_TITLE=Transcribed locus, moderately similar to NP_005718.2 tetraspan 1 (Homo sapiens) /REP_ORG=S. scrofa	100525587	chr6:118283046-118287929 (-) // 96.52 //	---	XP_003128075 /// XP_003128076	XM_003128027 /// XM_003128028	---	---	---
Ssc.11060.1.S1_at	LOC100525572	hypothetical protein LOC100525572	AW359493	gb:AW359493 /DB_XREF=gi:6864143 /DB_XREF=46118 /TID=Ssc.11060.1 /CNT=10 /FEA=EST /TIER=ConsEnd /STK=0 /UG=Ssc.11060 /UG_TITLE=Transcribed locus /REP_ORG=S. scrofa	100525572	chr4:96475088-96476076 (-) // 79.49 //	---	XP_003125738	XM_003125690	---	---	---
Ssc.17857.1.A1_at	LOC100525569	calcium and integrin-binding family member 4-like	CF175459	gb:CF175459 /DB_XREF=gi:33287235 /DB_XREF=799406 /TID=Ssc.17857.1 /CNT=1 /FEA=EST /TIER=ConsEnd /STK=1 /UG=Ssc.17857 /UG_TITLE=Transcribed locus, moderately similar to XP_059399.2 similar to Calcium and integrin-binding protein 1 (Calmyrin) (DNA-PKcs interacting protein) (Kinase interacting protein) (KIP) (CIB) (Homo sapiens) /REP_ORG=S. scrofa	100525569	chr3:104911669-104913316 (+) // 90.85 //	---	XP_003125361	XM_003125313	---	---	---
Ssc.16418.2.S1_at	LOC100525532	integrin beta-like protein 1-like	CF176622	gb:CF176622 /DB_XREF=gi:33288398 /DB_XREF=805019 /TID=Ssc.16418.2 /CNT=2 /FEA=EST /TIER=ConsEnd /STK=0 /UG=Ssc.16418 /UG_TITLE=Transcribed locus, highly similar to NP_004782.1 integrin, beta-like 1 (with EGF-like repeat domains) (Homo sapiens) /REP_ORG=S. scrofa	100525532	chr11:71034314-71043916 (+) // 61.61 //	---	XP_003131121	XM_003131073	---	---	---
Ssc.27067.1.A1_at	LOC100525522	RNA polymerase II subunit A C-terminal domain phosphatase SSU72-like	CN166276	gb:CN166276 /DB_XREF=gi:46180706 /DB_XREF=997536 /TID=Ssc.27067.1 /CNT=1 /FEA=EST /TIER=ConsEnd /STK=1 /UG=Ssc.27067 /UG_TITLE=Transcribed locus, highly similar to NP_054907.1 HSPC182 protein (Homo sapiens) /REP_ORG=S. scrofa	100525522	chr6:43011197-43015184 (-) // 99.88 //	---	XP_003127550	XM_003127502	---	---	---
Ssc.18715.1.A1_at	LOC100525468	cbp/p300-interacting transactivator 4-like	BX914874	gb:BX914874 /DB_XREF=gi:41131653 /DB_XREF=BX914874 /CLONE=scan0029d.a.03 /TID=Ssc.18715.1 /CNT=4 /FEA=EST /TIER=ConsEnd /STK=2 /UG=Ssc.18715 /UG_TITLE=Transcribed locus, moderately similar to NP_597724.1 Cbpp300-interacting transactivator, with GluAsp-rich carboxy-terminal domain, 4 (Homo sapiens) /REP_ORG=S. scrofa	100525468	chr6:121720339-121721235 (+) // 94.6 //	---	XP_003128154	XM_003128106	---	---	---
Ssc.9605.1.A1_at	LOC100525468	cbp/p300-interacting transactivator 4-like	BF711035	gb:BF711035 /DB_XREF=gi:12010512 /DB_XREF=MI-P-AY1-nqy-b-05-0-UI.s1 /CLONE=MI-P-AY1-nqy-b-05-0-UI /TID=Ssc.9605.1 /CNT=2 /FEA=EST /TIER=ConsEnd /STK=1 /UG=Ssc.9605 /UG_TITLE=Transcribed locus, moderately similar to NP_597724.1 Cbpp300-interacting transactivator, with GluAsp-rich carboxy-terminal domain, 4 (Homo sapiens) /REP_ORG=S. scrofa	100525468	chr6:121719916-121720296 (+) // 99.22 //	---	XP_003128154	XM_003128106	---	---	---
Ssc.28908.2.S1_at	LOC100525400	probable palmitoyltransferase ZDHHC1-like	AW312508	gb:AW312508 /DB_XREF=gi:6728378 /DB_XREF=4418 /TID=Ssc.28908.2 /CNT=2 /FEA=EST /TIER=ConsEnd /STK=0 /UG=Ssc.28908 /UG_TITLE=Transcribed locus, highly similar to NP_037436.1 zinc finger, DHHC domain containing 1 (Homo sapiens) /REP_ORG=S. scrofa	100525400	chr6:13150912-13151231 (+) // 99.69 //	---	XP_003126995	XM_003126947	---	---	---
Ssc.21999.1.S1_a_at	LOC100525382	aldehyde dehydrogenase family 3 member B1-like	BQ604949	gb:BQ604949 /DB_XREF=gi:21551675 /DB_XREF=MI-P-CP1-nzd-g-03-0-UI.s1 /CLONE=MI-P-CP1-nzd-g-03-0-UI /TID=Ssc.21999.1 /CNT=5 /FEA=EST /TIER=ConsEnd /STK=1 /UG=Ssc.21999 /UG_TITLE=Transcribed locus, moderately similar to NP_000685.1 aldehyde dehydrogenase 3 family, member B1 (Homo sapiens) /REP_ORG=S. scrofa	100525382	chr2:3331751-3344960 (+) // 99.9 // /// chr2:3219370-3232578 (-) // 99.9 //	---	XP_003122499	XM_003122451	---	---	---
Ssc.22386.1.S1_at	LOC100525371	NADH dehydrogenase [ubiquinone] 1 alpha subcomplex subunit 5-like	CK462988	gb:CK462988 /DB_XREF=gi:40834269 /DB_XREF=933829 /TID=Ssc.22386.1 /CNT=14 /FEA=EST /TIER=Stack /STK=6 /UG=Ssc.22386 /UG_TITLE=Transcribed locus, moderately similar to NP_004991.1 NADH dehydrogenase (ubiquinone) 1 alpha subcomplex, 5, 13kDa (Homo sapiens) /REP_ORG=S. scrofa	100525371	chr18:22040198-22048914 (+) // 85.24 //	---	XP_003134775	XM_003134727	---	---	---
Ssc.21134.1.S1_at	LOC100525320	dynein light chain Tctex-type 3-like	BX671972	gb:BX671972 /DB_XREF=gi:37984113 /DB_XREF=BX671972 /CLONE=scac0036i.m.04 /TID=Ssc.21134.1 /CNT=2 /FEA=EST /TIER=ConsEnd /STK=0 /UG=Ssc.21134 /UG_TITLE=Transcribed locus /REP_ORG=S. scrofa	100525320	chrX:33166805-33167416 (-) // 98.23 //	---	XP_003135056	XM_003135008	---	---	---
Ssc.10386.1.S1_at	LOC100525278	protein-lysine 6-oxidase-like	CK452593	gb:CK452593 /DB_XREF=gi:40799807 /DB_XREF=908233 /TID=Ssc.10386.1 /CNT=6 /FEA=EST /TIER=ConsEnd /STK=2 /UG=Ssc.10386 /UG_TITLE=Transcribed locus, highly similar to XP_346515.1 lysyl oxidase (Rattus norvegicus) /REP_ORG=S. scrofa	100525278	chr2:113568796-113580094 (-) // 98.07 //	---	XP_003123915	XM_003123867	---	---	---
Ssc.4090.1.A1_at	LOC100525277	zinc finger protein 692-like	BF703849	gb:BF703849 /DB_XREF=gi:11989257 /DB_XREF=MI-P-O2-abs-f-08-1-UM.s1 /CLONE=MI-P-O2-abs-f-08-1-UM /TID=Ssc.4090.1 /CNT=3 /FEA=EST /TIER=ConsEnd /STK=0 /UG=Ssc.4090 /UG_TITLE=Transcribed locus, moderately similar to NP_060335.2 hypothetical protein FLJ20531 (Homo sapiens) /REP_ORG=S. scrofa	100525277	chr2:65618223-65618598 (+) // 95.42 //	---	XP_003123649	XM_003123601	---	---	---
Ssc.6853.1.A1_at	LOC100525246	ubiquitin-associated protein 1-like	BF702159	gb:BF702159 /DB_XREF=gi:11987567 /DB_XREF=MI-P-A1-aap-f-03-1-UM.s1 /CLONE=MI-P-A1-aap-f-03-1-UM /TID=Ssc.6853.1 /CNT=1 /FEA=EST /TIER=ConsEnd /STK=1 /UG=Ssc.6853 /UG_TITLE=Transcribed locus, highly similar to NP_057609.2 ubiquitin associated protein 1 (Homo sapiens) /REP_ORG=S. scrofa	100525246	chr10:31049694-31050046 (-) // 91.67 //	---	XP_003130723	XM_003130675	---	---	---
Ssc.11570.3.A1_a_at	LOC100525217	tribbles homolog 2-like	BI183692	gb:BI183692 /DB_XREF=gi:14658101 /DB_XREF=UNL-P-FN-cc-f-01-0-UNL.s1 /CLONE=UNL-P-FN-cc-f-01-0-UNL /TID=Ssc.11570.3 /CNT=1 /FEA=EST /TIER=ConsEnd /STK=1 /UG=Ssc.11570 /UG_TITLE=Transcribed locus, moderately similar to NP_570138.1 regulator of G-protein signalling 18 (Homo sapiens) /REP_ORG=S. scrofa	100525217	chr3:115035167-115135483 (-) // 87.72 //	---	XP_003125426	XM_003125378	---	---	---
Ssc.24542.1.S1_at	LOC100525212	RGM domain family member B-like	CK459856	gb:CK459856 /DB_XREF=gi:40831137 /DB_XREF=930081 /TID=Ssc.24542.1 /CNT=9 /FEA=EST /TIER=ConsEnd /STK=1 /UG=Ssc.24542 /UG_TITLE=Transcribed locus, highly similar to NP_848730.2 RGM domain family, member B (Mus musculus) /REP_ORG=S. scrofa	100525212	chr2:94158094-94182092 (+) // 97.96 //	---	XP_003123850	XM_003123802	---	---	---
Ssc.31141.1.A1_at	LOC100525206	glycine N-acyltransferase-like protein 2-like	CO994832	gb:CO994832 /DB_XREF=gi:51354106 /DB_XREF=UMC-pd12_14end-008-b04 /TID=Ssc.31141.1 /CNT=3 /FEA=EST /TIER=ConsEnd /STK=3 /UG=Ssc.31141 /UG_TITLE=Transcribed locus /REP_ORG=S. scrofa	100525206	chr2:10420311-10420728 (+) // 100.0 //	---	XP_003122785	XM_003122737	---	---	---
Ssc.3391.2.S1_at	LOC100525205	fos-related antigen 1-like	BE232375	gb:BE232375 /DB_XREF=gi:9017093 /DB_XREF=137383 /TID=Ssc.3391.2 /CNT=2 /FEA=EST /TIER=ConsEnd /STK=0 /UG=Ssc.3391 /UG_TITLE=Transcribed locus, moderately similar to NP_005429.1 FOS-like antigen 1 (Homo sapiens) /REP_ORG=S. scrofa	100525205	chr2:4812567-4813019 (+) // 85.77 //	---	XP_003122567	XM_003122519	---	---	---
Ssc.11048.1.S1_at	LOC100525175	placenta-specific gene 8 protein-like	BI404223	gb:BI404223 /DB_XREF=gi:15183436 /DB_XREF=MI-P-CP1-nww-h-02-0-UI.s1 /CLONE=MI-P-CP1-nww-h-02-0-UI /TID=Ssc.11048.1 /CNT=11 /FEA=EST /TIER=ConsEnd /STK=0 /UG=Ssc.11048 /UG_TITLE=Transcribed locus, moderately similar to NP_057703.1 placenta-specific 8 (Homo sapiens) /REP_ORG=S. scrofa	100525175	chr8:116364510-116392801 (+) // 97.43 //	---	XP_003129400 /// XP_003129401	XM_003129352 /// XM_003129353	---	---	---
Ssc.13020.1.A1_at	LOC100525133	hypothetical protein LOC100525133	BQ603766	gb:BQ603766 /DB_XREF=gi:21550492 /DB_XREF=MI-P-CP1-nza-a-09-0-UI.s1 /CLONE=MI-P-CP1-nza-a-09-0-UI /TID=Ssc.13020.1 /CNT=2 /FEA=EST /TIER=ConsEnd /STK=1 /UG=Ssc.13020 /UG_TITLE=Transcribed locus /REP_ORG=S. scrofa	100525133	chr16:38049285-38049642 (-) // 100.0 //	---	XP_003134041	XM_003133993	---	---	---
Ssc.12209.1.A1_at	LOC100525131	[Pyruvate dehydrogenase [lipoamide]] kinase isozyme 1, mitochondrial-like	CK463063	gb:CK463063 /DB_XREF=gi:40834344 /DB_XREF=933926 /TID=Ssc.12209.1 /CNT=6 /FEA=EST /TIER=ConsEnd /STK=1 /UG=Ssc.12209 /UG_TITLE=Transcribed locus, highly similar to NP_002601.1 pyruvate dehydrogenase kinase, isoenzyme 1 (Homo sapiens) /REP_ORG=S. scrofa	100525131	chr15:73568805-73576373 (+) // 75.04 //	---	XP_003133530	XM_003133482	---	---	---
Ssc.7449.1.A1_at	LOC100525128	GC-rich sequence DNA-binding factor 1-like	CF789176	gb:CF789176 /DB_XREF=gi:37793737 /DB_XREF=866428 /TID=Ssc.7449.1 /CNT=8 /FEA=EST /TIER=ConsEnd /STK=5 /UG=Ssc.7449 /UG_TITLE=Transcribed locus, highly similar to NP_057715.2 chromosome 21 open reading frame 66 (Homo sapiens) /REP_ORG=S. scrofa	100525128	chr13:138776800-138791710 (-) // 97.41 //	---	XP_003132801	XM_003132753	---	---	---
Ssc.13545.1.A1_at	LOC100525128	GC-rich sequence DNA-binding factor 1-like	BQ602665	gb:BQ602665 /DB_XREF=gi:21549391 /DB_XREF=MI-P-NA-aeo-h-01-1-UM.s1 /CLONE=MI-P-NA-aeo-h-01-1-UM /TID=Ssc.13545.1 /CNT=1 /FEA=EST /TIER=ConsEnd /STK=1 /UG=Ssc.13545 /UG_TITLE=Transcribed locus /REP_ORG=S. scrofa	100525128	chr13:138775856-138776199 (-) // 96.08 //	---	XP_003132801	XM_003132753	---	---	---
Ssc.31099.1.A1_at	LOC100525123	stomatin-like protein 3-like	CO956354	gb:CO956354 /DB_XREF=gi:51333417 /DB_XREF=UMC-pputal6-002-a02 /TID=Ssc.31099.1 /CNT=2 /FEA=EST /TIER=ConsEnd /STK=2 /UG=Ssc.31099 /UG_TITLE=Transcribed locus /REP_ORG=S. scrofa	100525123	chr11:13858259-13858879 (-) // 99.5 //	---	XP_003130984	XM_003130936	---	---	---
Ssc.21270.1.S1_at	LOC100525049	asc-type amino acid transporter 1-like	BX672209	gb:BX672209 /DB_XREF=gi:37984603 /DB_XREF=BX672209 /CLONE=scac0035i.k.18 /TID=Ssc.21270.1 /CNT=3 /FEA=EST /TIER=ConsEnd /STK=0 /UG=Ssc.21270 /UG_TITLE=Transcribed locus, moderately similar to NP_062823.1 solute carrier family 7, (neutral amino acid transporter, y+ system) member 10 (Homo sapiens) /REP_ORG=S. scrofa	100525049	chr6:28694042-28695625 (-) // 99.26 //	---	XP_003127062	XM_003127014	---	---	---
Ssc.4203.1.S1_at	LOC100525045	receptor tyrosine-protein kinase erbB-3-like	CK452023	gb:CK452023 /DB_XREF=gi:40799237 /DB_XREF=907611 /TID=Ssc.4203.1 /CNT=15 /FEA=EST /TIER=ConsEnd /STK=5 /UG=Ssc.4203 /UG_TITLE=Transcribed locus, highly similar to NP_058914.2 avian erythroblastosis oncogene B 3 (Rattus norvegicus) /REP_ORG=S. scrofa	100525045	chr5:20324408-20325743 (-) // 99.33 // /// chr5:20453648-20454984 (-) // 99.33 //	---	XP_003126331	XM_003126283	---	---	---
Ssc.24472.1.A1_at	LOC100525013	fibroblast growth factor 18-like	CK457517	gb:CK457517 /DB_XREF=gi:40828798 /DB_XREF=921820 /TID=Ssc.24472.1 /CNT=2 /FEA=EST /TIER=ConsEnd /STK=1 /UG=Ssc.24472 /UG_TITLE=Transcribed locus, highly similar to NP_032031.1 fibroblast growth factor 18 (Mus musculus) /REP_ORG=S. scrofa	100525013	chr16:49804775-49823898 (-) // 99.66 //	---	XP_003134104	XM_003134056	---	---	---
Ssc.9450.1.S1_at	LOC100525003	hypothetical LOC100525003	CK456546	gb:CK456546 /DB_XREF=gi:40803760 /DB_XREF=917230 /TID=Ssc.9450.1 /CNT=6 /FEA=EST /TIER=ConsEnd /STK=4 /UG=Ssc.9450 /UG_TITLE=Transcribed locus /REP_ORG=S. scrofa	100525003	chr9:91969621-91970670 (-) // 98.31 // /// chr9:91838220-91839269 (-) // 98.31 //	---	---	XR_116124	---	---	---
Ssc.6676.1.S1_at	LOC100524999	placenta-specific gene 8 protein-like	CO937882	gb:CO937882 /DB_XREF=gi:51304641 /DB_XREF=UMC-pd12con-016-c09 /TID=Ssc.6676.1 /CNT=14 /FEA=EST /TIER=Stack /STK=6 /UG=Ssc.6676 /UG_TITLE=Transcribed locus, weakly similar to NP_057703.1 placenta-specific 8 (Homo sapiens) /REP_ORG=S. scrofa	100524999	chr8:116323794-116349873 (+) // 79.96 //	---	XP_003129399	XM_003129351	---	---	---
Ssc.22409.1.S1_at	LOC100524966	tensin-3-like	CF792412	gb:CF792412 /DB_XREF=gi:37796973 /DB_XREF=885343 /TID=Ssc.22409.1 /CNT=5 /FEA=EST /TIER=ConsEnd /STK=1 /UG=Ssc.22409 /UG_TITLE=Transcribed locus, moderately similar to XP_109868.2 LOC210437 (Mus musculus) /REP_ORG=S. scrofa	100524966	chr18:47632832-47804498 (+) // 94.54 //	---	XP_003134911	XM_003134863	---	---	---
Ssc.26433.1.S1_at	LOC100524950	protein FAM48A-like	CK468291	gb:CK468291 /DB_XREF=gi:40839568 /DB_XREF=939669 /TID=Ssc.26433.1 /CNT=4 /FEA=EST /TIER=ConsEnd /STK=2 /UG=Ssc.26433 /UG_TITLE=Transcribed locus, highly similar to NP_060039.1 family with sequence similarity 48, member A (Homo sapiens) /REP_ORG=S. scrofa	100524950	chr11:12416659-12417351 (-) // 98.72 //	---	XP_003130983	XM_003130935	---	---	---
Ssc.16686.1.A1_at	LOC100524950	protein FAM48A-like	BI404742	gb:BI404742 /DB_XREF=gi:15183955 /DB_XREF=MI-P-NA-aeb-h-07-1-UM.s1.ab1 /CLONE=MI-P-NA-aeb-h-07-1-UM.ab1 /TID=Ssc.16686.1 /CNT=20 /FEA=EST /TIER=Stack /STK=11 /UG=Ssc.16686 /UG_TITLE=Transcribed locus, highly similar to NP_060039.1 family with sequence similarity 48, member A (Homo sapiens) /REP_ORG=S. scrofa	100524950	chr11:12412193-12415236 (-) // 89.18 //	---	XP_003130983	XM_003130935	---	---	---
Ssc.779.1.S1_at	LOC100524949	ETS-related transcription factor Elf-3-like	BI399075	gb:BI399075 /DB_XREF=gi:15178136 /DB_XREF=MI-P-AY1-nrk-a-07-0-UI.s1 /CLONE=MI-P-AY1-nrk-a-07-0-UI /TID=Ssc.779.1 /CNT=18 /FEA=EST /TIER=ConsEnd /STK=0 /UG=Ssc.779 /UG_TITLE=Transcribed locus, moderately similar to NP_004424.2 E74-like factor 3 (ets domain transcription factor, epithelial-specific ) (Homo sapiens) /REP_ORG=S. scrofa	100524949	chr10:24404537-24407474 (-) // 97.31 //	---	XP_003130654	XM_003130606	---	---	---
Ssc.12403.1.A1_at	LOC100524902	MMP37-like protein, mitochondrial-like	CN164206	gb:CN164206 /DB_XREF=gi:46178636 /DB_XREF=994331 /TID=Ssc.12403.1 /CNT=4 /FEA=EST /TIER=ConsEnd /STK=3 /UG=Ssc.12403 /UG_TITLE=Transcribed locus, moderately similar to XP_132806.2 RIKEN cDNA 1500001M20 gene (Mus musculus) /REP_ORG=S. scrofa	100524902	chr13:56454851-56509715 (-) // 96.05 //	---	XP_003132418 /// XP_003132419	XM_003132370 /// XM_003132371	---	---	---
Ssc.12403.2.S1_at	LOC100524902	MMP37-like protein, mitochondrial-like	AW619334	gb:AW619334 /DB_XREF=gi:7325518 /DB_XREF=708 /TID=Ssc.12403.2 /CNT=8 /FEA=EST /TIER=ConsEnd /STK=0 /UG=Ssc.12403 /UG_TITLE=Transcribed locus, moderately similar to XP_132806.2 RIKEN cDNA 1500001M20 gene (Mus musculus) /REP_ORG=S. scrofa	100524902	chr13:56512558-56515821 (-) // 97.51 //	---	XP_003132418 /// XP_003132419	XM_003132370 /// XM_003132371	---	---	---
Ssc.3037.3.A1_at	LOC100524898	hypothetical LOC100524898	BI185371	gb:BI185371 /DB_XREF=gi:14659780 /DB_XREF=UNL-P-FN-cv-e-01-0-UNL.s1 /CLONE=UNL-P-FN-cv-e-01-0-UNL /TID=Ssc.3037.3 /CNT=2 /FEA=EST /TIER=ConsEnd /STK=2 /UG=Ssc.3037 /UG_TITLE=Transcribed locus, moderately similar to NP_067639.1 serine carboxypeptidase 1 (Homo sapiens) /REP_ORG=S. scrofa	100524898	---	---	---	XR_116199	---	---	---
Ssc.25700.1.S1_at	LOC100524883	hypothetical protein LOC100524883	BX921013	gb:BX921013 /DB_XREF=gi:41137861 /DB_XREF=BX921013 /CLONE=scan0004d.d.22 /TID=Ssc.25700.1 /CNT=2 /FEA=EST /TIER=ConsEnd /STK=1 /UG=Ssc.25700 /UG_TITLE=Transcribed locus, moderately similar to NP_060405.2 B-cell scaffold protein with ankyrin repeats 1 (Homo sapiens) /REP_ORG=S. scrofa	100524883	chr8:102019877-102035442 (-) // 99.68 //	---	XP_003129344	XM_003129296	---	---	---
Ssc.24225.2.S1_a_at	LOC100524882	neurotrypsin-like	CK457141	gb:CK457141 /DB_XREF=gi:40804355 /DB_XREF=921414 /TID=Ssc.24225.2 /CNT=2 /FEA=EST /TIER=ConsEnd /STK=1 /UG=Ssc.24225 /UG_TITLE=Transcribed locus, highly similar to NP_003610.1 protease, serine, 12 (neurotrypsin, motopsin) (Homo sapiens) /REP_ORG=S. scrofa	100524882	chr8:90754042-90772491 (+) // 98.64 //	---	XP_003129275	XM_003129227	---	---	---
Ssc.18707.1.A1_at	LOC100524882	neurotrypsin-like	CF359944	gb:CF359944 /DB_XREF=gi:34157169 /DB_XREF=821229 /TID=Ssc.18707.1 /CNT=1 /FEA=EST /TIER=ConsEnd /STK=1 /UG=Ssc.18707 /UG_TITLE=Transcribed locus /REP_ORG=S. scrofa	100524882	chr8:90774655-90774937 (+) // 95.42 //	---	XP_003129275	XM_003129227	---	---	---
Ssc.27302.1.S1_at	LOC100524880	peptidyl-prolyl cis-trans isomerase C-like	CK465809	gb:CK465809 /DB_XREF=gi:40837086 /DB_XREF=936951 /TID=Ssc.27302.1 /CNT=14 /FEA=EST /TIER=ConsEnd /STK=2 /UG=Ssc.27302 /UG_TITLE=Transcribed locus, highly similar to NP_000934.1 peptidylprolyl isomerase C (cyclophilin C) (Homo sapiens) /REP_ORG=S. scrofa	100524880	chr8:52132219-52140100 (-) // 77.24 //	---	XP_003129089	XM_003129041	---	---	---
Ssc.9422.1.A1_at	LOC100524866	alpha-2-macroglobulin-like protein 1-like	BF710499	gb:BF710499 /DB_XREF=gi:12009976 /DB_XREF=MI-P-AY1-nqz-h-03-0-UI.s1 /CLONE=MI-P-AY1-nqz-h-03-0-UI /TID=Ssc.9422.1 /CNT=1 /FEA=EST /TIER=ConsEnd /STK=0 /UG=Ssc.9422 /UG_TITLE=Transcribed locus, moderately similar to NP_653271.1 hypothetical protein FLJ25179 (Homo sapiens) /REP_ORG=S. scrofa	100524866	chr5:59176072-59182600 (+) // 82.34 //	---	XP_003126557	XM_003126509	---	---	---
Ssc.979.1.S1_at	LOC100524861	protein S100-A1-like	BX917468	gb:BX917468 /DB_XREF=gi:41134273 /DB_XREF=BX917468 /CLONE=scan0035d.p.12 /TID=Ssc.979.1 /CNT=34 /FEA=EST /TIER=Stack /STK=21 /UG=Ssc.979 /UG_TITLE=Transcribed locus, highly similar to NP_006262.1 S100 calcium binding protein A1 (Homo sapiens) /REP_ORG=S. scrofa	100524861	chr4:100267789-100268137 (-) // 48.13 //	---	XP_003125795	XM_003125747	---	---	---
[truncated: 1,433 more rows]

## Sheet: Differential genes on E50-E40
Additional file 1: Differentially expressed genes with a >2-fold change on E50 versus E40
Probe_Set_ID	foldchange	Gene Symbol	Gene description
Ssc.2819.1.S1_at	0.000923959	LOC733663	calsarcin 1
Ssc.3007.1.A1_at	0.00204672	LDB3	LIM domain binding 3
[truncated: 1,163 more rows]

## Sheet: Differential genes on E60-E50
Additional file 1: Differentially expressed genes with a >2-fold change on E60 versus E50
[truncated: 593 more rows]

[truncated: 1 more sheets: Differential genes on E60-E40]
