# Supplementary material for: Stage-specific differential gene expression profiling and functional network analysis during morphogenesis of diphyodont dentition in miniature pigs, Sus Scrofa
Source: BMC Genomics. 2014 Feb 6;15:103. doi: 10.1186/1471-2164-15-103 (PMC3937075; doi:10.1186/1471-2164-15-103)
Supplement: Additional file 2 — The up-regulated and down-regulated genes and functions on E50 versus E40. Table listing the top 20 up-regulated genes (>10-fold differences) and down-regulated genes (>90-fold differences) on E50 versus E40. [file 1471-2164-15-103-S2.xls]

## Sheet: Sheet1
Addadtional file 2: The top 20 up/down-regulated genes on E50 versus E40
Up-regulated genes on E50 versus E40 (>10-fold differences)
No.	Probe_Set_ID	Foldchange	Gene Symbol	Gene description	Functions
1	Ssc.14551.1.S1_s_at	314.197	AMEL /// LOC396714	amelogenin (amelogenesis imperfecta 1, X-linked) /// amelogenin	multicellular organismal development
					biomineral tissue development
2	Ssc.14551.1.S1_at	101.039	AMEL	amelogenin (amelogenesis imperfecta 1, X-linked)	multicellular organismal development
					biomineral tissue development
3	Ssc.140.1.S1_at	44.714	AMBN	ameloblastin (enamel matrix protein)	biomineral tissue development
					odontogenesis of dentine-containing tooth
4	Ssc.16297.1.S2_at	40.3643	SELE	selectin E	positive regulation of receptor internalization cell adhesion
5	Ssc.16310.1.S1_at	38.2455	GNRH1	gonadotropin-releasing hormone 1 (luteinizing-releasing hormone)	multicellular organismal development
					regulation of gene expression
6	Ssc.31102.1.A1_at	37.7483	LOC100512981	adseverin-like	negative regulation of cell proliferation /// positive regulation of apoptotic process
7	Ssc.1894.1.S1_at	25.5537	AMBP	alpha-1-microglobulin/bikunin precursor	negative regulation of peptidase activity
8	Ssc.77.1.S1_at	22.2912	DSPP	dentin sialophosphoprotein	multicellular organismal development
					biomineral tissue development
9	Ssc.6765.1.S1_at	22.0854	SCIN	scinderin	negative regulation of cell proliferation /// positive regulation of apoptotic process
10	Ssc.25196.1.S1_at	21.4194	LOC100519994	creatine kinase U-type, mitochondrial-like	phosphorylation
11	Ssc.18177.2.A1_at	20.6035	C8B	Complement component C8B	immune response
12	Ssc.13128.1.A1_at	17.2874	DDX60	DEAD (Asp-Glu-Ala-Asp) box polypeptide 60	---
13	Ssc.21804.1.S1_at	16.1159	ITLN2	intelectin 2	signal transduction
14	Ssc.26189.1.S1_a_at	14.6295	LOC100519738	hypothetical protein LOC100519738	---
15	Ssc.23799.1.S1_at	14.2261	ITGB6	integrin, beta 6	cell adhesion
					integrin-mediated signaling pathway multicellular organismal development
16	Ssc.26207.2.S1_at	12.7627	LRP5	low density lipoprotein receptor-related protein 5	---
17	Ssc.27586.3.S1_at	12.1734	RUNDC3A	RUN domain containing 3A	---
18	Ssc.6342.1.S1_at	12.1047	LPCAT4	lysophosphatidylcholine acyltransferase 4	metabolic process
19	Ssc.250.1.S1_at	12.0647	CBR1	carbonyl reductase 1	metabolic process
					oxidation reduction
20	Ssc.15822.1.S1_at	10.9297	F5	coagulation factor V (proaccelerin, labile factor)	cell adhesion
Down-regulated genes on E50 versus E40 (>90-fold differences)
No.	Probe_Set_ID	Fold_change	Gene Symbol	Gene description	Functions
1	Ssc.9422.1.A1_at	-94.5551	LOC100524866	alpha-2-macroglobulin-like protein 1-like	---
2	Ssc.23395.1.A1_at	-95.3991	SPRP	small proline-rich protein	keratinization
3	Ssc.3085.1.S1_at	-96.8366	TNNC1	troponin C type 1 (slow)	muscle filament sliding
4	Ssc.2386.1.S1_a_at	-103.653	MLC2V	myosin light chain 2V	negative regulation of cell growth
5	Ssc.22520.1.A1_at	-107.37	TRIM55	tripartite motif-containing 55	---
6	Ssc.22906.1.A1_at	-117.632	MYOD1	myogenic differentiation 1	multicellular organismal development muscle organ development
7	Ssc.2609.1.S1_at	-123.639	TNNI1	troponin I type 1 (skeletal, slow)	---
8	Ssc.23820.1.A1_a_at	-124.093	LOC100512756	homeobox protein Meis2-like	---
9	Ssc.3007.2.S1_at	-124.894	LDB3	LIM domain binding 3	---
10	Ssc.10429.1.S1_at	-127.571	CARP	cardiac ankyrin repeat protein	regulation of transcription
11	Ssc.20141.1.S1_at	-143.854	MYLPF	myosin light chain, phosphorylatable, fast skeletal muscle	skeletal muscle tissue development
12	Ssc.20198.1.S1_at	-149.64	LOC100516160	nebulin-like	---
13	Ssc.27020.1.S1_at	-161.211	LOC100517423	myosin-8-like	---
14	Ssc.19576.1.S1_at	-193.988	LOC100519061	heat shock protein beta-3-like	---
15	Ssc.10939.1.S1_at	-209.409	MYOT	myotilin	---
16	SscAffx.11.1.S1_a_at	-229.778	IVL	involucrin	keratinocyte differentiation
17	Ssc.725.1.S1_at	-410.534	SPRP	small proline-rich protein	keratinization
18	Ssc.18535.1.S1_a_at	-487.52	TNNT3	troponin T type 3 (skeletal, fast)	---
19	Ssc.3007.1.A1_at	-488.588	LDB3	LIM domain binding 3	---
20	Ssc.2819.1.S1_at	-1082.3	LOC733663	calsarcin 1	---
