# Supplementary material for: Stage-specific differential gene expression profiling and functional network analysis during morphogenesis of diphyodont dentition in miniature pigs, Sus Scrofa
Source: BMC Genomics. 2014 Feb 6;15:103. doi: 10.1186/1471-2164-15-103 (PMC3937075; doi:10.1186/1471-2164-15-103)
Supplement: Additional file 3 — The up-regulated and down-regulated genes and functions on E60 versus E50. Table listing the top 20 up-regulated genes (>10-fold differences) and top 10 down-regulated genes (>5-fold differences) on E60 versus E50. [file 1471-2164-15-103-S3.xls]

## Sheet: Sheet1
Additional 3: The up/down-regulated genes on E60 versus E50
Top 20 up-regulated genes on E60 versus E50 (>10-fold differences)
No.	Probe Set ID	Fold_change	Gene Symbol	Gene description	Functions
1	Ssc.748.1.S1_at	267.483	ENAM	enamelin	biomineral tissue development
2	Ssc.77.3.S1_a_at	76.7154	DSPP	dentin sialophosphoprotein	cellular response to cell-matrix adhesion
3	Ssc.21708.2.A1_at	29.9037	TMX4	Thioredoxin-related transmembrane protein 4	cell redox homeostasis
4	Ssc.14550.1.S1_at	25.4289	MMP25	matrix metallopeptidase 25	metabolic process
5	Ssc.1091.2.S1_at	25.2971	COL1A1	collagen, type I, alpha 1	---
6	Ssc.12776.1.A1_at	23.093	SELL	selectin L	cell adhesion
7	Ssc.15769.1.S1_at	22.8716	KCNE4	potassium voltage-gated channel, Isk-related family, member 4	ion transport
8	Ssc.14551.1.S1_s_at	22.4014	AMEL /// LOC396714	amelogenin (amelogenesis imperfecta 1, X-linked) /// amelogenin	multicellular organismal development /// biomineral tissue development
9	Ssc.14682.1.A1_at	20.7208	VCAN	Versican	cell adhesion
10	Ssc.22987.1.A1_at	17.8858	NLGN3	neuroligin 3	cell adhesion
11	Ssc.11685.1.A1_at	15.3302	LOC100157207	Lysyl oxidase homolog 4-like	oxidation-reduction process
12	Ssc.7333.1.A1_at	13.9494	GJA1	gap junction protein, alpha 1, 43kDa	embryonic development
					epithelial cell maturation
					apoptotic process /// cell communication /// signal transduction /// cell-cell signaling /// positive regulation of gene expression
13	Ssc.298.1.S1_at	13.0933	TMPRSS15	transmembrane protease, serine 15	proteolysis
14	Ssc.13672.1.A1_at	12.3472	POU2F3	POU class 2 homeobox 3	regulation of transcription, DNA-dependent
15	Ssc.507.1.A1_at	12.1987	TYROBP	TYRO protein tyrosine kinase binding protein	integrin-mediated signaling pathway
16	Ssc.7622.1.A1_at	11.2981	BZW1	basic leucine zipper and W2 domains 1	RNA metabolic process
17	Ssc.18948.1.S1_at	11.2425	LOC733603	Serum amyloid A2	acute-phase response
18	Ssc.140.1.S1_at	11.1925	AMBN	ameloblastin (enamel matrix protein)	cell adhesion
					cell proliferation
					biomineral tissue development
					odontogenesis of dentin-containing tooth
19	Ssc.16018.1.A1_at	10.7144	ACACA	acetyl-CoA carboxylase alpha	tissue homeostasis /// lipid metabolic process /// fatty acid biosynthetic process /// metabolic process /// multicellular organismal protein metabolic process /// lipid homeostasis
20	Ssc.23883.1.A1_at	10.5816	LOC100526126	integrator complex subunit 7-like	---
Top 10 down-regulated genes on E60 versus E50 (>5-fold differences)
No.	Probe Set ID	Fold_change	Gene Symbol	Gene description	Functions
1	Ssc.286.1.S1_s_at	-50.2132	IRG6	inflammatory response protein 6	metabolic process
2	Ssc.4617.1.S1_at	-28.5923	CYP2D25	vitamin D3 25-Hydroxylase	steroid metabolic process /// metabolic process
3	Ssc.21804.1.S1_at	-24.1173	ITLN2 /// LOC100736733	intelectin 2 /// intelectin-2-like	signal transduction
4	Ssc.9070.1.A1_at	-23.6925	LOC100525792	gamma-aminobutyric acid receptor subunit pi-like	transport /// ion transport
5	Ssc.763.1.S1_at	-18.2738	ACTN2	actinin, alpha 2	muscle contraction /// protein homotetramerization
6	Ssc.5327.2.A1_at	-14.7692	CYP2J34	cytochrome P450, family 2, subfamily J, polypeptide 34	oxidation-reduction process
7	Ssc.390.2.A1_at	-11.4556	HIF1A	hypoxia inducible factor 1, alpha subunit (basic helix-loop-helix transcription factor)	blood vessel development /// response to hypoxia /// /// epithelial to mesenchymal transition /// signal transduction /// cell differentiation
8	Ssc.17879.1.S1_at	-9.82178	CRSP3	mediator complex subunit 23	vasodilation
9	Ssc.6463.3.A1_at	-8.2485	MYD88	Myeloid differentiation primary response gene (88)	inflammatory response /// signal transduction
10	Ssc.6777.1.A1_at	-7.44895	C6 /// LOC100737864	complement component 6 /// complement component C6-like	in utero embryonic development /// immune response
