# Supplementary material for: Stage-specific differential gene expression profiling and functional network analysis during morphogenesis of diphyodont dentition in miniature pigs, Sus Scrofa
Source: BMC Genomics. 2014 Feb 6;15:103. doi: 10.1186/1471-2164-15-103 (PMC3937075; doi:10.1186/1471-2164-15-103)
Supplement: Additional file 4 — The significant pathways. Table showing significant pathways and the differential genes involved. [file 1471-2164-15-103-S4.xls]

## Sheet: Significant GO groups
Additional file 4: The significant pathways involving the differentially expressed genes
GO_ID	GO_name	GO_diffgene_count	GO_gene_count	p-value	FDR	enrichment
GO:0030049	muscle filament sliding	22	36	1.64345e-20	2.65106e-17	13.1538
GO:0007155	cell adhesion	65	443	4.20784e-16	3.39384e-13	3.15821
GO:0016568	chromatin modification	32	138	6.13336e-14	3.29792e-11	4.99117
GO:0007165	signal transduction	101	1004	5.06039e-13	2.04073e-10	2.1653
GO:0006397	mRNA processing	27	111	1.81383e-12	5.23506e-10	5.23567
GO:0007596	blood coagulation	55	406	2.41662e-12	6.1667e-10	2.91587
GO:0006355	regulation of transcription, DNA-dependent	105	1093	2.97506e-12	6.85583e-10	2.06776
GO:0030168	platelet activation	36	214	4.10466e-11	7.35695e-09	3.62093
GO:0034641	cellular nitrogen compound metabolic process	32	177	7.65776e-11	1.23528e-08	3.89142
GO:0002576	platelet degranulation	20	74	2.05192e-10	2.8267e-08	5.81741
GO:0006508	proteolysis	51	406	2.58865e-10	3.36131e-08	2.70381
GO:0043065	positive regulation of apoptosis	28	146	3.0227e-10	3.75072e-08	4.12797
GO:0008284	positive regulation of cell proliferation	42	305	6.58793e-10	7.08468e-08	2.96402
GO:0001666	response to hypoxia	29	167	1.67207e-09	1.6779e-07	3.73777
GO:0008544	epidermis development	18	68	2.54404e-09	2.414e-07	5.69764
GO:0071230	cellular response to amino acid stimulus	12	29	4.80055e-09	4.02774e-07	8.90665
GO:0045893	positive regulation of transcription, DNA-dependent	46	377	5.29782e-09	4.33436e-07	2.62632
GO:0008285	negative regulation of cell proliferation	39	296	9.968e-09	7.50694e-07	2.83599
GO:0035556	intracellular signal transduction	34	242	1.86481e-08	1.24147e-06	3.02409
GO:0055003	cardiac myofibril assembly	6	6	1.99085e-08	1.30343e-06	21.5244
GO:0007275	multicellular organismal development	69	720	2.4421e-08	1.50934e-06	2.06276
GO:0000278	mitotic cell cycle	32	222	2.69956e-08	1.61681e-06	3.10262
GO:0008380	RNA splicing	27	166	2.72005e-08	1.62508e-06	3.50096
GO:0055085	transmembrane transport	56	536	3.1286e-08	1.80241e-06	2.24882
GO:0030030	cell projection organization	12	34	4.08584e-08	2.27272e-06	7.59685
GO:0019221	cytokine-mediated signaling pathway	24	144	1.05863e-07	5.27549e-06	3.5874
GO:0008283	cell proliferation	35	272	1.09633e-07	5.43058e-06	2.76969
GO:0006810	transport	50	475	1.44338e-07	6.77534e-06	2.26573
GO:0006811	ion transport	49	463	1.64774e-07	7.50332e-06	2.27796
GO:0006629	lipid metabolic process	28	192	1.66011e-07	7.54599e-06	3.13898
GO:0006396	RNA processing	15	61	1.76768e-07	7.91061e-06	5.29289
GO:0044419	interspecies interaction between organisms	34	266	1.98915e-07	8.62694e-06	2.75124
GO:0030282	bone mineralization	9	20	2.07459e-07	8.89161e-06	9.68599
GO:0006954	inflammatory response	29	206	2.14463e-07	9.10396e-06	3.03014
GO:0031581	hemidesmosome assembly	7	11	2.57741e-07	1.06606e-05	13.6974
GO:0032355	response to estradiol stimulus	17	83	4.41109e-07	1.6885e-05	4.40862
GO:0010951	negative regulation of endopeptidase activity	14	57	4.81748e-07	1.81409e-05	5.2867
GO:0000087	M phase of mitotic cell cycle	14	58	6.07982e-07	2.17942e-05	5.19555
GO:0042060	wound healing	14	59	7.63185e-07	2.6272e-05	5.10749
GO:0009612	response to mechanical stimulus	12	43	7.74906e-07	2.65958e-05	6.00681
GO:0040018	positive regulation of multicellular organism growth	8	18	1.22659e-06	4.06831e-05	9.56641
GO:0006942	regulation of striated muscle contraction	6	9	1.48128e-06	4.82168e-05	14.3496
GO:0006915	apoptosis	48	490	2.14904e-06	6.67e-05	2.10851
GO:0001525	angiogenesis	21	135	2.2936e-06	7.04772e-05	3.34824
GO:0006357	regulation of transcription from RNA polymerase II promoter	25	182	2.51279e-06	7.60629e-05	2.95665
GO:0007568	aging	18	105	3.13167e-06	9.09727e-05	3.6899
GO:0030154	cell differentiation	40	382	3.24552e-06	9.35857e-05	2.25387
GO:0006457	protein folding	21	138	3.30885e-06	9.50224e-05	3.27545
GO:0043066	negative regulation of apoptosis	27	210	3.56048e-06	0.000100617	2.76742
GO:0006200	ATP catabolic process	13	58	3.97323e-06	0.000109418	4.82444
GO:0044267	cellular protein metabolic process	28	224	4.05733e-06	0.000111156	2.69055
GO:0030199	collagen fibril organization	9	27	4.30876e-06	0.000116248	7.17481
GO:0001501	skeletal system development	19	119	4.91207e-06	0.000127855	3.43667
GO:0006461	protein complex assembly	17	98	5.12292e-06	0.000131721	3.73383
GO:0007218	neuropeptide signaling pathway	14	69	5.7449e-06	0.000142597	4.36727
GO:0001938	positive regulation of endothelial cell proliferation	11	43	6.09586e-06	0.000148408	5.50625
GO:0010628	positive regulation of gene expression	15	79	6.15836e-06	0.000149419	4.08691
GO:0044255	cellular lipid metabolic process	18	110	6.25631e-06	0.000150991	3.52218
GO:0006916	anti-apoptosis	24	179	6.27053e-06	0.000151218	2.88596
GO:0007049	cell cycle	33	295	6.30077e-06	0.000151699	2.40782
GO:0030308	negative regulation of cell growth	17	100	6.82637e-06	0.000160516	3.65915
GO:0015031	protein transport	33	297	7.29476e-06	0.000168034	2.3916
GO:0003009	skeletal muscle contraction	6	11	7.51546e-06	0.000171471	11.7406
GO:0000122	negative regulation of transcription from RNA polymerase II promoter	35	325	7.61342e-06	0.000172975	2.31801
GO:0006569	tryptophan catabolic process	5	7	8.34641e-06	0.000186995	15.3746
GO:0008152	metabolic process	21	148	1.0356e-05	0.000224142	3.05414
GO:0007067	mitosis	19	125	1.03709e-05	0.000224409	3.27171
GO:0007204	elevation of cytosolic calcium ion concentration	15	83	1.16746e-05	0.000247176	3.88995
GO:0007160	cell-matrix adhesion	13	64	1.27628e-05	0.000265443	4.37215
GO:0009887	organ morphogenesis	16	94	1.29231e-05	0.000268079	3.66373
GO:0051301	cell division	24	187	1.34963e-05	0.000277396	2.76249
GO:0016192	vesicle-mediated transport	20	139	1.39068e-05	0.000283963	3.09704
GO:0005975	carbohydrate metabolic process	29	254	1.6407e-05	0.000327552	2.45751
GO:0006281	DNA repair	26	216	1.84672e-05	0.000362036	2.5909
GO:0032496	response to lipopolysaccharide	18	119	1.95186e-05	0.00037916	3.25579
GO:0055010	ventricular cardiac muscle tissue morphogenesis	8	25	2.26512e-05	0.000428377	6.88781
GO:0009314	response to radiation	8	25	2.26512e-05	0.000428377	6.88781
GO:0045944	positive regulation of transcription from RNA polymerase II promoter	42	444	2.33277e-05	0.000438667	2.03609
GO:0060337	type I interferon-mediated signaling pathway	12	58	2.36296e-05	0.000443221	4.45333
GO:0043687	post-translational protein modification	16	99	2.55939e-05	0.000474548	3.47869
GO:0000236	mitotic prometaphase	11	51	3.58675e-05	0.000641904	4.64252
GO:0060048	cardiac muscle contraction	7	20	4.18334e-05	0.00073385	7.53355
GO:0007411	axon guidance	29	267	4.25186e-05	0.000744178	2.33786
GO:0060271	cilium morphogenesis	6	14	4.3293e-05	0.000755793	9.22475
GO:0071222	cellular response to lipopolysaccharide	9	36	5.92916e-05	0.000983145	5.3811
GO:0048754	branching morphogenesis of a tube	7	21	6.02335e-05	0.00099582	7.17481
GO:0016044	cellular membrane organization	13	74	6.60635e-05	0.00107265	3.78132
GO:0000910	cytokinesis	9	37	7.51329e-05	0.00118684	5.23567
GO:0008016	regulation of heart contraction	8	29	7.61364e-05	0.0011991	5.93777
GO:0034329	cell junction assembly	13	75	7.65483e-05	0.00120411	3.7309
GO:0006260	DNA replication	16	108	7.78489e-05	0.00121985	3.1888
GO:0007229	integrin-mediated signaling pathway	12	65	7.90537e-05	0.00123432	3.97374
GO:0048812	neuron projection morphogenesis	7	22	8.48018e-05	0.00130196	6.84868
GO:0007268	synaptic transmission	34	350	9.01536e-05	0.00136294	2.09094
GO:0009611	response to wounding	11	56	9.06268e-05	0.00136824	4.22801
GO:0001503	ossification	11	56	9.06268e-05	0.00136824	4.22801
GO:0010467	gene expression	31	307	9.29713e-05	0.0013943	2.17348
GO:0051289	protein homotetramerization	9	38	9.441e-05	0.00141012	5.09789
GO:0007166	cell surface receptor linked signaling pathway	19	147	0.0001076	0.00157346	2.78207
GO:0006816	calcium ion transport	12	68	0.000125701	0.00178677	3.79843
GO:0003007	heart morphogenesis	8	31	0.000128805	0.00182216	5.55469
GO:0010863	positive regulation of phospholipase C activity	4	6	0.000129079	0.00182526	14.3496
GO:0006725	cellular aromatic compound metabolic process	4	6	0.000129079	0.00182526	14.3496
GO:0051384	response to glucocorticoid stimulus	13	79	0.000134356	0.00188461	3.54199
GO:0006656	phosphatidylcholine biosynthetic process	5	11	0.000156979	0.00214183	9.78383
GO:0010043	response to zinc ion	7	24	0.000158594	0.00215966	6.27795
GO:0030501	positive regulation of bone mineralization	7	24	0.000158594	0.00215966	6.27795
GO:0006950	response to stress	17	127	0.000168181	0.00226407	2.88122
GO:0030198	extracellular matrix organization	11	60	0.000175953	0.00234698	3.94614
GO:0042475	odontogenesis of dentine-containing tooth	9	41	0.00017896	0.00237866	4.72487

## Sheet: Genes involving GO groups
Additional file 4: The genes involving the significant GO groups
GO_ID	GO_name	gene symbol	p-value	FDR	enrichment
GO:0030049	muscle filament sliding	TTN	1.64345e-20	2.65106e-17	13.1538
GO:0030049	muscle filament sliding	TPM2	1.64345e-20	2.65106e-17	13.1538
GO:0030049	muscle filament sliding	TNNT3	1.64345e-20	2.65106e-17	13.1538
GO:0030049	muscle filament sliding	TNNT2	1.64345e-20	2.65106e-17	13.1538
GO:0030049	muscle filament sliding	TNNT1	1.64345e-20	2.65106e-17	13.1538
GO:0030049	muscle filament sliding	TNNI2	1.64345e-20	2.65106e-17	13.1538
GO:0030049	muscle filament sliding	TNNI1	1.64345e-20	2.65106e-17	13.1538
GO:0030049	muscle filament sliding	TNNC2	1.64345e-20	2.65106e-17	13.1538
GO:0030049	muscle filament sliding	TNNC1	1.64345e-20	2.65106e-17	13.1538
GO:0030049	muscle filament sliding	TCAP	1.64345e-20	2.65106e-17	13.1538
GO:0030049	muscle filament sliding	MYL6B	1.64345e-20	2.65106e-17	13.1538
GO:0030049	muscle filament sliding	MYL4	1.64345e-20	2.65106e-17	13.1538
GO:0030049	muscle filament sliding	MYL3	1.64345e-20	2.65106e-17	13.1538
GO:0030049	muscle filament sliding	MYL2	1.64345e-20	2.65106e-17	13.1538
GO:0030049	muscle filament sliding	MYL1	1.64345e-20	2.65106e-17	13.1538
GO:0030049	muscle filament sliding	MYH8	1.64345e-20	2.65106e-17	13.1538
GO:0030049	muscle filament sliding	MYH7	1.64345e-20	2.65106e-17	13.1538
GO:0030049	muscle filament sliding	MYH3	1.64345e-20	2.65106e-17	13.1538
GO:0030049	muscle filament sliding	MYBPC1	1.64345e-20	2.65106e-17	13.1538
GO:0030049	muscle filament sliding	DES	1.64345e-20	2.65106e-17	13.1538
GO:0030049	muscle filament sliding	ACTN2	1.64345e-20	2.65106e-17	13.1538
GO:0030049	muscle filament sliding	ACTA1	1.64345e-20	2.65106e-17	13.1538
GO:0007155	cell adhesion	VTN	4.20784e-16	3.39384e-13	3.15821
GO:0007155	cell adhesion	VCAN	4.20784e-16	3.39384e-13	3.15821
GO:0007155	cell adhesion	TNXB	4.20784e-16	3.39384e-13	3.15821
GO:0007155	cell adhesion	TNC	4.20784e-16	3.39384e-13	3.15821
GO:0007155	cell adhesion	TLN1	4.20784e-16	3.39384e-13	3.15821
GO:0007155	cell adhesion	THBS4	4.20784e-16	3.39384e-13	3.15821
GO:0007155	cell adhesion	THBS3	4.20784e-16	3.39384e-13	3.15821
GO:0007155	cell adhesion	THBS1	4.20784e-16	3.39384e-13	3.15821
GO:0007155	cell adhesion	SRPX	4.20784e-16	3.39384e-13	3.15821
GO:0007155	cell adhesion	SELL	4.20784e-16	3.39384e-13	3.15821
GO:0007155	cell adhesion	SELE	4.20784e-16	3.39384e-13	3.15821
GO:0007155	cell adhesion	RGMB	4.20784e-16	3.39384e-13	3.15821
GO:0007155	cell adhesion	PTPRF	4.20784e-16	3.39384e-13	3.15821
GO:0007155	cell adhesion	PPFIBP1	4.20784e-16	3.39384e-13	3.15821
GO:0007155	cell adhesion	PCDH18	4.20784e-16	3.39384e-13	3.15821
GO:0007155	cell adhesion	PCDH11X	4.20784e-16	3.39384e-13	3.15821
GO:0007155	cell adhesion	NPTN	4.20784e-16	3.39384e-13	3.15821
GO:0007155	cell adhesion	NID2	4.20784e-16	3.39384e-13	3.15821
GO:0007155	cell adhesion	NEO1	4.20784e-16	3.39384e-13	3.15821
GO:0007155	cell adhesion	MYBPH	4.20784e-16	3.39384e-13	3.15821
GO:0007155	cell adhesion	MYBPC1	4.20784e-16	3.39384e-13	3.15821
GO:0007155	cell adhesion	MMRN1	4.20784e-16	3.39384e-13	3.15821
GO:0007155	cell adhesion	MCAM	4.20784e-16	3.39384e-13	3.15821
GO:0007155	cell adhesion	LGALS4	4.20784e-16	3.39384e-13	3.15821
GO:0007155	cell adhesion	LAMC1	4.20784e-16	3.39384e-13	3.15821
GO:0007155	cell adhesion	LAMB3	4.20784e-16	3.39384e-13	3.15821
GO:0007155	cell adhesion	ITGBL1	4.20784e-16	3.39384e-13	3.15821
GO:0007155	cell adhesion	ITGB6	4.20784e-16	3.39384e-13	3.15821
GO:0007155	cell adhesion	ITGB4	4.20784e-16	3.39384e-13	3.15821
GO:0007155	cell adhesion	ITGB3	4.20784e-16	3.39384e-13	3.15821
GO:0007155	cell adhesion	ITGA2	4.20784e-16	3.39384e-13	3.15821
GO:0007155	cell adhesion	HCK	4.20784e-16	3.39384e-13	3.15821
GO:0007155	cell adhesion	HAPLN3	4.20784e-16	3.39384e-13	3.15821
GO:0007155	cell adhesion	HAPLN1	4.20784e-16	3.39384e-13	3.15821
GO:0007155	cell adhesion	FAT1	4.20784e-16	3.39384e-13	3.15821
GO:0007155	cell adhesion	F5	4.20784e-16	3.39384e-13	3.15821
GO:0007155	cell adhesion	ENTPD1	4.20784e-16	3.39384e-13	3.15821
GO:0007155	cell adhesion	EMB	4.20784e-16	3.39384e-13	3.15821
GO:0007155	cell adhesion	EGFL6	4.20784e-16	3.39384e-13	3.15821
GO:0007155	cell adhesion	DST	4.20784e-16	3.39384e-13	3.15821
GO:0007155	cell adhesion	CXCL12	4.20784e-16	3.39384e-13	3.15821
GO:0007155	cell adhesion	CTGF	4.20784e-16	3.39384e-13	3.15821
GO:0007155	cell adhesion	COMP	4.20784e-16	3.39384e-13	3.15821
GO:0007155	cell adhesion	COL6A3	4.20784e-16	3.39384e-13	3.15821
GO:0007155	cell adhesion	COL6A1	4.20784e-16	3.39384e-13	3.15821
GO:0007155	cell adhesion	COL5A1	4.20784e-16	3.39384e-13	3.15821
GO:0007155	cell adhesion	COL16A1	4.20784e-16	3.39384e-13	3.15821
GO:0007155	cell adhesion	COL11A1	4.20784e-16	3.39384e-13	3.15821
GO:0007155	cell adhesion	CNTN1	4.20784e-16	3.39384e-13	3.15821
GO:0007155	cell adhesion	CLDN1	4.20784e-16	3.39384e-13	3.15821
GO:0007155	cell adhesion	CERCAM	4.20784e-16	3.39384e-13	3.15821
GO:0007155	cell adhesion	CDH5	4.20784e-16	3.39384e-13	3.15821
GO:0007155	cell adhesion	CDH3	4.20784e-16	3.39384e-13	3.15821
GO:0007155	cell adhesion	CDH1	4.20784e-16	3.39384e-13	3.15821
GO:0007155	cell adhesion	CD47	4.20784e-16	3.39384e-13	3.15821
GO:0007155	cell adhesion	CD151	4.20784e-16	3.39384e-13	3.15821
GO:0007155	cell adhesion	CCL2	4.20784e-16	3.39384e-13	3.15821
GO:0007155	cell adhesion	CADM3	4.20784e-16	3.39384e-13	3.15821
GO:0007155	cell adhesion	BOC	4.20784e-16	3.39384e-13	3.15821
GO:0007155	cell adhesion	AMELX	4.20784e-16	3.39384e-13	3.15821
GO:0007155	cell adhesion	AMBN	4.20784e-16	3.39384e-13	3.15821
GO:0007155	cell adhesion	ADAM2	4.20784e-16	3.39384e-13	3.15821
GO:0007155	cell adhesion	ADAM15	4.20784e-16	3.39384e-13	3.15821
GO:0007155	cell adhesion	ADA	4.20784e-16	3.39384e-13	3.15821
GO:0007155	cell adhesion	ACTN2	4.20784e-16	3.39384e-13	3.15821
GO:0016568	chromatin modification	WHSC1L1	6.13336e-14	3.29792e-11	4.99117
GO:0016568	chromatin modification	VPS72	6.13336e-14	3.29792e-11	4.99117
GO:0016568	chromatin modification	UTY	6.13336e-14	3.29792e-11	4.99117
GO:0016568	chromatin modification	USP3	6.13336e-14	3.29792e-11	4.99117
GO:0016568	chromatin modification	USP16	6.13336e-14	3.29792e-11	4.99117
GO:0016568	chromatin modification	TLK1	6.13336e-14	3.29792e-11	4.99117
GO:0016568	chromatin modification	TET1	6.13336e-14	3.29792e-11	4.99117
GO:0016568	chromatin modification	SUV420H1	6.13336e-14	3.29792e-11	4.99117
GO:0016568	chromatin modification	SRCAP	6.13336e-14	3.29792e-11	4.99117
GO:0016568	chromatin modification	SMYD2	6.13336e-14	3.29792e-11	4.99117
GO:0016568	chromatin modification	SMARCAD1	6.13336e-14	3.29792e-11	4.99117
GO:0016568	chromatin modification	SATB1	6.13336e-14	3.29792e-11	4.99117
GO:0016568	chromatin modification	RUVBL2	6.13336e-14	3.29792e-11	4.99117
GO:0016568	chromatin modification	RBL2	6.13336e-14	3.29792e-11	4.99117
GO:0016568	chromatin modification	PRMT5	6.13336e-14	3.29792e-11	4.99117
GO:0016568	chromatin modification	PRKAA2	6.13336e-14	3.29792e-11	4.99117
GO:0016568	chromatin modification	NSD1	6.13336e-14	3.29792e-11	4.99117
GO:0016568	chromatin modification	NR3C1	6.13336e-14	3.29792e-11	4.99117
GO:0016568	chromatin modification	NCOR1	6.13336e-14	3.29792e-11	4.99117
GO:0016568	chromatin modification	L3MBTL2	6.13336e-14	3.29792e-11	4.99117
GO:0016568	chromatin modification	KDM5C	6.13336e-14	3.29792e-11	4.99117
GO:0016568	chromatin modification	KAT7	6.13336e-14	3.29792e-11	4.99117
GO:0016568	chromatin modification	HDAC6	6.13336e-14	3.29792e-11	4.99117
GO:0016568	chromatin modification	HDAC3	6.13336e-14	3.29792e-11	4.99117
GO:0016568	chromatin modification	H2AFY2	6.13336e-14	3.29792e-11	4.99117
GO:0016568	chromatin modification	EYA1	6.13336e-14	3.29792e-11	4.99117
GO:0016568	chromatin modification	EHMT2	6.13336e-14	3.29792e-11	4.99117
GO:0016568	chromatin modification	DNMT1	6.13336e-14	3.29792e-11	4.99117
GO:0016568	chromatin modification	CHD8	6.13336e-14	3.29792e-11	4.99117
GO:0016568	chromatin modification	CHD7	6.13336e-14	3.29792e-11	4.99117
GO:0016568	chromatin modification	ASH1L	6.13336e-14	3.29792e-11	4.99117
GO:0016568	chromatin modification	ASF1A	6.13336e-14	3.29792e-11	4.99117
GO:0007165	signal transduction	YWHAZ	5.06039e-13	2.04073e-10	2.1653
GO:0007165	signal transduction	UNC5B	5.06039e-13	2.04073e-10	2.1653
GO:0007165	signal transduction	TYROBP	5.06039e-13	2.04073e-10	2.1653
GO:0007165	signal transduction	TSC2	5.06039e-13	2.04073e-10	2.1653
GO:0007165	signal transduction	TRAF5	5.06039e-13	2.04073e-10	2.1653
GO:0007165	signal transduction	TNXB	5.06039e-13	2.04073e-10	2.1653
GO:0007165	signal transduction	TNN	5.06039e-13	2.04073e-10	2.1653
GO:0007165	signal transduction	TNFSF4	5.06039e-13	2.04073e-10	2.1653
GO:0007165	signal transduction	TNFRSF25	5.06039e-13	2.04073e-10	2.1653
GO:0007165	signal transduction	TNC	5.06039e-13	2.04073e-10	2.1653
GO:0007165	signal transduction	TLR6	5.06039e-13	2.04073e-10	2.1653
GO:0007165	signal transduction	TLE2	5.06039e-13	2.04073e-10	2.1653
GO:0007165	signal transduction	TLE1	5.06039e-13	2.04073e-10	2.1653
GO:0007165	signal transduction	THOC1	5.06039e-13	2.04073e-10	2.1653
GO:0007165	signal transduction	SPA17	5.06039e-13	2.04073e-10	2.1653
GO:0007165	signal transduction	SH3GL3	5.06039e-13	2.04073e-10	2.1653
GO:0007165	signal transduction	SH3BP2	5.06039e-13	2.04073e-10	2.1653
GO:0007165	signal transduction	S100A6	5.06039e-13	2.04073e-10	2.1653
GO:0007165	signal transduction	RTN1	5.06039e-13	2.04073e-10	2.1653
GO:0007165	signal transduction	RRAD	5.06039e-13	2.04073e-10	2.1653
GO:0007165	signal transduction	RGMB	5.06039e-13	2.04073e-10	2.1653
GO:0007165	signal transduction	RGL1	5.06039e-13	2.04073e-10	2.1653
GO:0007165	signal transduction	RASA1	5.06039e-13	2.04073e-10	2.1653
GO:0007165	signal transduction	RALA	5.06039e-13	2.04073e-10	2.1653
GO:0007165	signal transduction	PTCH1	5.06039e-13	2.04073e-10	2.1653
GO:0007165	signal transduction	PRKAR2B	5.06039e-13	2.04073e-10	2.1653
GO:0007165	signal transduction	PRKAA2	5.06039e-13	2.04073e-10	2.1653
GO:0007165	signal transduction	PPP1R1A	5.06039e-13	2.04073e-10	2.1653
GO:0007165	signal transduction	PPIC	5.06039e-13	2.04073e-10	2.1653
GO:0007165	signal transduction	PPARG	5.06039e-13	2.04073e-10	2.1653
GO:0007165	signal transduction	PNOC	5.06039e-13	2.04073e-10	2.1653
GO:0007165	signal transduction	PMCH	5.06039e-13	2.04073e-10	2.1653
GO:0007165	signal transduction	PLRG1	5.06039e-13	2.04073e-10	2.1653
GO:0007165	signal transduction	PENK	5.06039e-13	2.04073e-10	2.1653
GO:0007165	signal transduction	PDIA3	5.06039e-13	2.04073e-10	2.1653
GO:0007165	signal transduction	PDE5A	5.06039e-13	2.04073e-10	2.1653
GO:0007165	signal transduction	PDE3A	5.06039e-13	2.04073e-10	2.1653
GO:0007165	signal transduction	PDAP1	5.06039e-13	2.04073e-10	2.1653
GO:0007165	signal transduction	P2RX4	5.06039e-13	2.04073e-10	2.1653
GO:0007165	signal transduction	OGT	5.06039e-13	2.04073e-10	2.1653
GO:0007165	signal transduction	NSMAF	5.06039e-13	2.04073e-10	2.1653
GO:0007165	signal transduction	NR3C1	5.06039e-13	2.04073e-10	2.1653
GO:0007165	signal transduction	NR2F2	5.06039e-13	2.04073e-10	2.1653
GO:0007165	signal transduction	NPR2	5.06039e-13	2.04073e-10	2.1653
GO:0007165	signal transduction	NPM1	5.06039e-13	2.04073e-10	2.1653
GO:0007165	signal transduction	NPHP4	5.06039e-13	2.04073e-10	2.1653
GO:0007165	signal transduction	NPHP1	5.06039e-13	2.04073e-10	2.1653
GO:0007165	signal transduction	MYD88	5.06039e-13	2.04073e-10	2.1653
GO:0007165	signal transduction	MX1	5.06039e-13	2.04073e-10	2.1653
GO:0007165	signal transduction	MST1R	5.06039e-13	2.04073e-10	2.1653
GO:0007165	signal transduction	MPP1	5.06039e-13	2.04073e-10	2.1653
GO:0007165	signal transduction	MAPKAPK5	5.06039e-13	2.04073e-10	2.1653
GO:0007165	signal transduction	LITAF	5.06039e-13	2.04073e-10	2.1653
GO:0007165	signal transduction	KIT	5.06039e-13	2.04073e-10	2.1653
GO:0007165	signal transduction	ITLN1	5.06039e-13	2.04073e-10	2.1653
GO:0007165	signal transduction	ITGB1BP2	5.06039e-13	2.04073e-10	2.1653
GO:0007165	signal transduction	INPP4A	5.06039e-13	2.04073e-10	2.1653
GO:0007165	signal transduction	INHA	5.06039e-13	2.04073e-10	2.1653
GO:0007165	signal transduction	IL8	5.06039e-13	2.04073e-10	2.1653
GO:0007165	signal transduction	IL17B	5.06039e-13	2.04073e-10	2.1653
GO:0007165	signal transduction	IL10RB	5.06039e-13	2.04073e-10	2.1653
GO:0007165	signal transduction	IGSF1	5.06039e-13	2.04073e-10	2.1653
GO:0007165	signal transduction	IGF1	5.06039e-13	2.04073e-10	2.1653
GO:0007165	signal transduction	IDE	5.06039e-13	2.04073e-10	2.1653
GO:0007165	signal transduction	HIF1A	5.06039e-13	2.04073e-10	2.1653
GO:0007165	signal transduction	GULP1	5.06039e-13	2.04073e-10	2.1653
GO:0007165	signal transduction	GRIA2	5.06039e-13	2.04073e-10	2.1653
GO:0007165	signal transduction	GRB14	5.06039e-13	2.04073e-10	2.1653
GO:0007165	signal transduction	GOLT1B	5.06039e-13	2.04073e-10	2.1653
GO:0007165	signal transduction	GNRH1	5.06039e-13	2.04073e-10	2.1653
GO:0007165	signal transduction	GNB1	5.06039e-13	2.04073e-10	2.1653
GO:0007165	signal transduction	GJA1	5.06039e-13	2.04073e-10	2.1653
GO:0007165	signal transduction	FLNB	5.06039e-13	2.04073e-10	2.1653
GO:0007165	signal transduction	FGL2	5.06039e-13	2.04073e-10	2.1653
GO:0007165	signal transduction	FGL1	5.06039e-13	2.04073e-10	2.1653
GO:0007165	signal transduction	FGF7	5.06039e-13	2.04073e-10	2.1653
GO:0007165	signal transduction	FGF2	5.06039e-13	2.04073e-10	2.1653
GO:0007165	signal transduction	FGF18	5.06039e-13	2.04073e-10	2.1653
GO:0007165	signal transduction	FADD	5.06039e-13	2.04073e-10	2.1653
GO:0007165	signal transduction	ESR1	5.06039e-13	2.04073e-10	2.1653
GO:0007165	signal transduction	EGF	5.06039e-13	2.04073e-10	2.1653
GO:0007165	signal transduction	EDNRA	5.06039e-13	2.04073e-10	2.1653
GO:0007165	signal transduction	CXCL12	5.06039e-13	2.04073e-10	2.1653
GO:0007165	signal transduction	CRABP2	5.06039e-13	2.04073e-10	2.1653
GO:0007165	signal transduction	CORO1C	5.06039e-13	2.04073e-10	2.1653
GO:0007165	signal transduction	CHRNA1	5.06039e-13	2.04073e-10	2.1653
GO:0007165	signal transduction	CD2AP	5.06039e-13	2.04073e-10	2.1653
GO:0007165	signal transduction	CCL2	5.06039e-13	2.04073e-10	2.1653
GO:0007165	signal transduction	CCK	5.06039e-13	2.04073e-10	2.1653
GO:0007165	signal transduction	CBLB	5.06039e-13	2.04073e-10	2.1653
GO:0007165	signal transduction	CARTPT	5.06039e-13	2.04073e-10	2.1653
GO:0007165	signal transduction	CALML5	5.06039e-13	2.04073e-10	2.1653
GO:0007165	signal transduction	C8orf34	5.06039e-13	2.04073e-10	2.1653
GO:0007165	signal transduction	BCAR3	5.06039e-13	2.04073e-10	2.1653
GO:0007165	signal transduction	BAIAP2L1	5.06039e-13	2.04073e-10	2.1653
GO:0007165	signal transduction	AVP	5.06039e-13	2.04073e-10	2.1653
GO:0007165	signal transduction	ARHGAP17	5.06039e-13	2.04073e-10	2.1653
GO:0007165	signal transduction	ANGPT1	5.06039e-13	2.04073e-10	2.1653
GO:0007165	signal transduction	AMELX	5.06039e-13	2.04073e-10	2.1653
GO:0007165	signal transduction	AKAP10	5.06039e-13	2.04073e-10	2.1653
GO:0007165	signal transduction	ACCN3	5.06039e-13	2.04073e-10	2.1653
GO:0006397	mRNA processing	THOC7	1.81383e-12	5.23506e-10	5.23567
GO:0006397	mRNA processing	THOC1	1.81383e-12	5.23506e-10	5.23567
GO:0006397	mRNA processing	SUGP2	1.81383e-12	5.23506e-10	5.23567
GO:0006397	mRNA processing	SSU72	1.81383e-12	5.23506e-10	5.23567
GO:0006397	mRNA processing	SFSWAP	1.81383e-12	5.23506e-10	5.23567
GO:0006397	mRNA processing	SCAF11	1.81383e-12	5.23506e-10	5.23567
GO:0006397	mRNA processing	SCAF1	1.81383e-12	5.23506e-10	5.23567
GO:0006397	mRNA processing	RNPC3	1.81383e-12	5.23506e-10	5.23567
GO:0006397	mRNA processing	RBM26	1.81383e-12	5.23506e-10	5.23567
GO:0006397	mRNA processing	PRPF40B	1.81383e-12	5.23506e-10	5.23567
GO:0006397	mRNA processing	PRPF3	1.81383e-12	5.23506e-10	5.23567
GO:0006397	mRNA processing	PPARGC1A	1.81383e-12	5.23506e-10	5.23567
GO:0006397	mRNA processing	PCF11	1.81383e-12	5.23506e-10	5.23567
GO:0006397	mRNA processing	PAPD4	1.81383e-12	5.23506e-10	5.23567
GO:0006397	mRNA processing	PABPN1	1.81383e-12	5.23506e-10	5.23567
GO:0006397	mRNA processing	MBNL1	1.81383e-12	5.23506e-10	5.23567
GO:0006397	mRNA processing	LUC7L3	1.81383e-12	5.23506e-10	5.23567
GO:0006397	mRNA processing	LSM6	1.81383e-12	5.23506e-10	5.23567
GO:0006397	mRNA processing	KHDRBS3	1.81383e-12	5.23506e-10	5.23567
GO:0006397	mRNA processing	CSTF3	1.81383e-12	5.23506e-10	5.23567
GO:0006397	mRNA processing	CSTF1	1.81383e-12	5.23506e-10	5.23567
GO:0006397	mRNA processing	CPSF7	1.81383e-12	5.23506e-10	5.23567
GO:0006397	mRNA processing	CELF4	1.81383e-12	5.23506e-10	5.23567
GO:0006397	mRNA processing	CELF2	1.81383e-12	5.23506e-10	5.23567
GO:0006397	mRNA processing	CELF1	1.81383e-12	5.23506e-10	5.23567
GO:0006397	mRNA processing	APOBEC2	1.81383e-12	5.23506e-10	5.23567
GO:0006397	mRNA processing	ADARB1	1.81383e-12	5.23506e-10	5.23567
GO:0007596	blood coagulation	YWHAZ	2.41662e-12	6.1667e-10	2.91587
GO:0007596	blood coagulation	TUBA4A	2.41662e-12	6.1667e-10	2.91587
GO:0007596	blood coagulation	TTN	2.41662e-12	6.1667e-10	2.91587
GO:0007596	blood coagulation	TRPC3	2.41662e-12	6.1667e-10	2.91587
GO:0007596	blood coagulation	TLN1	2.41662e-12	6.1667e-10	2.91587
GO:0007596	blood coagulation	THBS1	2.41662e-12	6.1667e-10	2.91587
GO:0007596	blood coagulation	TGFB2	2.41662e-12	6.1667e-10	2.91587
GO:0007596	blood coagulation	TGFB1	2.41662e-12	6.1667e-10	2.91587
GO:0007596	blood coagulation	TF	2.41662e-12	6.1667e-10	2.91587
GO:0007596	blood coagulation	SRGN	2.41662e-12	6.1667e-10	2.91587
GO:0007596	blood coagulation	SLC7A7	2.41662e-12	6.1667e-10	2.91587
GO:0007596	blood coagulation	SLC7A10	2.41662e-12	6.1667e-10	2.91587
GO:0007596	blood coagulation	SERPINB2	2.41662e-12	6.1667e-10	2.91587
GO:0007596	blood coagulation	SERPINA1	2.41662e-12	6.1667e-10	2.91587
GO:0007596	blood coagulation	SELL	2.41662e-12	6.1667e-10	2.91587
GO:0007596	blood coagulation	PTPN1	2.41662e-12	6.1667e-10	2.91587
GO:0007596	blood coagulation	PRKCA	2.41662e-12	6.1667e-10	2.91587
GO:0007596	blood coagulation	PRKAR2B	2.41662e-12	6.1667e-10	2.91587
GO:0007596	blood coagulation	PIK3CG	2.41662e-12	6.1667e-10	2.91587
GO:0007596	blood coagulation	PF4	2.41662e-12	6.1667e-10	2.91587
GO:0007596	blood coagulation	PDE5A	2.41662e-12	6.1667e-10	2.91587
GO:0007596	blood coagulation	PDE3A	2.41662e-12	6.1667e-10	2.91587
GO:0007596	blood coagulation	NOS2	2.41662e-12	6.1667e-10	2.91587
GO:0007596	blood coagulation	MPL	2.41662e-12	6.1667e-10	2.91587
GO:0007596	blood coagulation	MMRN1	2.41662e-12	6.1667e-10	2.91587
GO:0007596	blood coagulation	LMAN1	2.41662e-12	6.1667e-10	2.91587
GO:0007596	blood coagulation	KNG1	2.41662e-12	6.1667e-10	2.91587
GO:0007596	blood coagulation	ITGB3	2.41662e-12	6.1667e-10	2.91587
GO:0007596	blood coagulation	ITGA2	2.41662e-12	6.1667e-10	2.91587
GO:0007596	blood coagulation	IRF2	2.41662e-12	6.1667e-10	2.91587
GO:0007596	blood coagulation	IGF1	2.41662e-12	6.1667e-10	2.91587
GO:0007596	blood coagulation	HRG	2.41662e-12	6.1667e-10	2.91587
GO:0007596	blood coagulation	HPS5	2.41662e-12	6.1667e-10	2.91587
GO:0007596	blood coagulation	GUCY1B3	2.41662e-12	6.1667e-10	2.91587
GO:0007596	blood coagulation	GRB14	2.41662e-12	6.1667e-10	2.91587
GO:0007596	blood coagulation	GNG2	2.41662e-12	6.1667e-10	2.91587
GO:0007596	blood coagulation	GNB1	2.41662e-12	6.1667e-10	2.91587
GO:0007596	blood coagulation	F9	2.41662e-12	6.1667e-10	2.91587
GO:0007596	blood coagulation	F5	2.41662e-12	6.1667e-10	2.91587
GO:0007596	blood coagulation	F3	2.41662e-12	6.1667e-10	2.91587
GO:0007596	blood coagulation	ESAM	2.41662e-12	6.1667e-10	2.91587
GO:0007596	blood coagulation	ENTPD1	2.41662e-12	6.1667e-10	2.91587
GO:0007596	blood coagulation	EGF	2.41662e-12	6.1667e-10	2.91587
GO:0007596	blood coagulation	DTNBP1	2.41662e-12	6.1667e-10	2.91587
GO:0007596	blood coagulation	COL1A2	2.41662e-12	6.1667e-10	2.91587
GO:0007596	blood coagulation	COL1A1	2.41662e-12	6.1667e-10	2.91587
GO:0007596	blood coagulation	CLU	2.41662e-12	6.1667e-10	2.91587
GO:0007596	blood coagulation	CD47	2.41662e-12	6.1667e-10	2.91587
GO:0007596	blood coagulation	ATP2B1	2.41662e-12	6.1667e-10	2.91587
GO:0007596	blood coagulation	ATP2A1	2.41662e-12	6.1667e-10	2.91587
GO:0007596	blood coagulation	ATP1B1	2.41662e-12	6.1667e-10	2.91587
GO:0007596	blood coagulation	ANGPT1	2.41662e-12	6.1667e-10	2.91587
GO:0007596	blood coagulation	AKAP10	2.41662e-12	6.1667e-10	2.91587
GO:0007596	blood coagulation	ACTN2	2.41662e-12	6.1667e-10	2.91587
GO:0007596	blood coagulation	A2M	2.41662e-12	6.1667e-10	2.91587
GO:0006355	regulation of transcription, DNA-dependent	ZNF771	2.97506e-12	6.85583e-10	2.06776
GO:0006355	regulation of transcription, DNA-dependent	ZNF692	2.97506e-12	6.85583e-10	2.06776
GO:0006355	regulation of transcription, DNA-dependent	ZNF69	2.97506e-12	6.85583e-10	2.06776
GO:0006355	regulation of transcription, DNA-dependent	ZNF684	2.97506e-12	6.85583e-10	2.06776
GO:0006355	regulation of transcription, DNA-dependent	ZNF667	2.97506e-12	6.85583e-10	2.06776
GO:0006355	regulation of transcription, DNA-dependent	ZNF624	2.97506e-12	6.85583e-10	2.06776
GO:0006355	regulation of transcription, DNA-dependent	ZNF616	2.97506e-12	6.85583e-10	2.06776
GO:0006355	regulation of transcription, DNA-dependent	ZNF395	2.97506e-12	6.85583e-10	2.06776
GO:0006355	regulation of transcription, DNA-dependent	ZNF354A	2.97506e-12	6.85583e-10	2.06776
GO:0006355	regulation of transcription, DNA-dependent	ZNF277	2.97506e-12	6.85583e-10	2.06776
GO:0006355	regulation of transcription, DNA-dependent	ZNF114	2.97506e-12	6.85583e-10	2.06776
GO:0006355	regulation of transcription, DNA-dependent	ZMYM2	2.97506e-12	6.85583e-10	2.06776
GO:0006355	regulation of transcription, DNA-dependent	ZFPL1	2.97506e-12	6.85583e-10	2.06776
GO:0006355	regulation of transcription, DNA-dependent	ZFP64	2.97506e-12	6.85583e-10	2.06776
GO:0006355	regulation of transcription, DNA-dependent	ZFP30	2.97506e-12	6.85583e-10	2.06776
GO:0006355	regulation of transcription, DNA-dependent	WHSC1L1	2.97506e-12	6.85583e-10	2.06776
GO:0006355	regulation of transcription, DNA-dependent	VPS72	2.97506e-12	6.85583e-10	2.06776
GO:0006355	regulation of transcription, DNA-dependent	UCHL5	2.97506e-12	6.85583e-10	2.06776
GO:0006355	regulation of transcription, DNA-dependent	UBE2V1	2.97506e-12	6.85583e-10	2.06776
GO:0006355	regulation of transcription, DNA-dependent	TXLNG	2.97506e-12	6.85583e-10	2.06776
GO:0006355	regulation of transcription, DNA-dependent	TRAF3IP3	2.97506e-12	6.85583e-10	2.06776
GO:0006355	regulation of transcription, DNA-dependent	TLE2	2.97506e-12	6.85583e-10	2.06776
GO:0006355	regulation of transcription, DNA-dependent	TLE1	2.97506e-12	6.85583e-10	2.06776
GO:0006355	regulation of transcription, DNA-dependent	TIGD4	2.97506e-12	6.85583e-10	2.06776
GO:0006355	regulation of transcription, DNA-dependent	TIGD1	2.97506e-12	6.85583e-10	2.06776
GO:0006355	regulation of transcription, DNA-dependent	TFPT	2.97506e-12	6.85583e-10	2.06776
GO:0006355	regulation of transcription, DNA-dependent	TFAP2B	2.97506e-12	6.85583e-10	2.06776
GO:0006355	regulation of transcription, DNA-dependent	TET1	2.97506e-12	6.85583e-10	2.06776
GO:0006355	regulation of transcription, DNA-dependent	TEAD1	2.97506e-12	6.85583e-10	2.06776
GO:0006355	regulation of transcription, DNA-dependent	TCERG1	2.97506e-12	6.85583e-10	2.06776
GO:0006355	regulation of transcription, DNA-dependent	TAF1D	2.97506e-12	6.85583e-10	2.06776
GO:0006355	regulation of transcription, DNA-dependent	TAF1B	2.97506e-12	6.85583e-10	2.06776
GO:0006355	regulation of transcription, DNA-dependent	TAF1	2.97506e-12	6.85583e-10	2.06776
GO:0006355	regulation of transcription, DNA-dependent	SUV420H1	2.97506e-12	6.85583e-10	2.06776
GO:0006355	regulation of transcription, DNA-dependent	SUV39H2	2.97506e-12	6.85583e-10	2.06776
GO:0006355	regulation of transcription, DNA-dependent	STAT4	2.97506e-12	6.85583e-10	2.06776
GO:0006355	regulation of transcription, DNA-dependent	SRSF10	2.97506e-12	6.85583e-10	2.06776
GO:0006355	regulation of transcription, DNA-dependent	SOX1	2.97506e-12	6.85583e-10	2.06776
GO:0006355	regulation of transcription, DNA-dependent	SMYD2	2.97506e-12	6.85583e-10	2.06776
GO:0006355	regulation of transcription, DNA-dependent	SFSWAP	2.97506e-12	6.85583e-10	2.06776
GO:0006355	regulation of transcription, DNA-dependent	RUVBL2	2.97506e-12	6.85583e-10	2.06776
GO:0006355	regulation of transcription, DNA-dependent	RFX1	2.97506e-12	6.85583e-10	2.06776
GO:0006355	regulation of transcription, DNA-dependent	RBL2	2.97506e-12	6.85583e-10	2.06776
GO:0006355	regulation of transcription, DNA-dependent	PRMT5	2.97506e-12	6.85583e-10	2.06776
GO:0006355	regulation of transcription, DNA-dependent	PRKAA2	2.97506e-12	6.85583e-10	2.06776
GO:0006355	regulation of transcription, DNA-dependent	PPP1R13L	2.97506e-12	6.85583e-10	2.06776
GO:0006355	regulation of transcription, DNA-dependent	PPARA	2.97506e-12	6.85583e-10	2.06776
GO:0006355	regulation of transcription, DNA-dependent	POU3F3	2.97506e-12	6.85583e-10	2.06776
GO:0006355	regulation of transcription, DNA-dependent	POU1F1	2.97506e-12	6.85583e-10	2.06776
GO:0006355	regulation of transcription, DNA-dependent	PLAGL1	2.97506e-12	6.85583e-10	2.06776
GO:0006355	regulation of transcription, DNA-dependent	PHF20	2.97506e-12	6.85583e-10	2.06776
GO:0006355	regulation of transcription, DNA-dependent	PER1	2.97506e-12	6.85583e-10	2.06776
GO:0006355	regulation of transcription, DNA-dependent	PATZ1	2.97506e-12	6.85583e-10	2.06776
GO:0006355	regulation of transcription, DNA-dependent	PARP1	2.97506e-12	6.85583e-10	2.06776
GO:0006355	regulation of transcription, DNA-dependent	NR2F2	2.97506e-12	6.85583e-10	2.06776
GO:0006355	regulation of transcription, DNA-dependent	NFIA	2.97506e-12	6.85583e-10	2.06776
GO:0006355	regulation of transcription, DNA-dependent	NEO1	2.97506e-12	6.85583e-10	2.06776
GO:0006355	regulation of transcription, DNA-dependent	NCOR1	2.97506e-12	6.85583e-10	2.06776
GO:0006355	regulation of transcription, DNA-dependent	NCOA1	2.97506e-12	6.85583e-10	2.06776
GO:0006355	regulation of transcription, DNA-dependent	MYBL2	2.97506e-12	6.85583e-10	2.06776
GO:0006355	regulation of transcription, DNA-dependent	MLLT10	2.97506e-12	6.85583e-10	2.06776
GO:0006355	regulation of transcription, DNA-dependent	MEIS2	2.97506e-12	6.85583e-10	2.06776
GO:0006355	regulation of transcription, DNA-dependent	MEIS1	2.97506e-12	6.85583e-10	2.06776
GO:0006355	regulation of transcription, DNA-dependent	MED23	2.97506e-12	6.85583e-10	2.06776
GO:0006355	regulation of transcription, DNA-dependent	MAF1	2.97506e-12	6.85583e-10	2.06776
GO:0006355	regulation of transcription, DNA-dependent	LRPPRC	2.97506e-12	6.85583e-10	2.06776
GO:0006355	regulation of transcription, DNA-dependent	LIN54	2.97506e-12	6.85583e-10	2.06776
GO:0006355	regulation of transcription, DNA-dependent	L3MBTL2	2.97506e-12	6.85583e-10	2.06776
GO:0006355	regulation of transcription, DNA-dependent	KHDRBS3	2.97506e-12	6.85583e-10	2.06776
GO:0006355	regulation of transcription, DNA-dependent	KDM5C	2.97506e-12	6.85583e-10	2.06776
GO:0006355	regulation of transcription, DNA-dependent	KAT7	2.97506e-12	6.85583e-10	2.06776
GO:0006355	regulation of transcription, DNA-dependent	IRF2	2.97506e-12	6.85583e-10	2.06776
GO:0006355	regulation of transcription, DNA-dependent	IGSF1	2.97506e-12	6.85583e-10	2.06776
GO:0006355	regulation of transcription, DNA-dependent	IGF2	2.97506e-12	6.85583e-10	2.06776
GO:0006355	regulation of transcription, DNA-dependent	HIF1A	2.97506e-12	6.85583e-10	2.06776
GO:0006355	regulation of transcription, DNA-dependent	HAND2	2.97506e-12	6.85583e-10	2.06776
GO:0006355	regulation of transcription, DNA-dependent	GON4L	2.97506e-12	6.85583e-10	2.06776
GO:0006355	regulation of transcription, DNA-dependent	GCFC1	2.97506e-12	6.85583e-10	2.06776
GO:0006355	regulation of transcription, DNA-dependent	FOXS1	2.97506e-12	6.85583e-10	2.06776
GO:0006355	regulation of transcription, DNA-dependent	FGFR1	2.97506e-12	6.85583e-10	2.06776
GO:0006355	regulation of transcription, DNA-dependent	EYA1	2.97506e-12	6.85583e-10	2.06776
GO:0006355	regulation of transcription, DNA-dependent	ETV4	2.97506e-12	6.85583e-10	2.06776
GO:0006355	regulation of transcription, DNA-dependent	ESR1	2.97506e-12	6.85583e-10	2.06776
GO:0006355	regulation of transcription, DNA-dependent	ERC1	2.97506e-12	6.85583e-10	2.06776
GO:0006355	regulation of transcription, DNA-dependent	ELF3	2.97506e-12	6.85583e-10	2.06776
GO:0006355	regulation of transcription, DNA-dependent	E4F1	2.97506e-12	6.85583e-10	2.06776
GO:0006355	regulation of transcription, DNA-dependent	DLX4	2.97506e-12	6.85583e-10	2.06776
GO:0006355	regulation of transcription, DNA-dependent	CRABP2	2.97506e-12	6.85583e-10	2.06776
GO:0006355	regulation of transcription, DNA-dependent	CNOT4	2.97506e-12	6.85583e-10	2.06776
GO:0006355	regulation of transcription, DNA-dependent	CNOT1	2.97506e-12	6.85583e-10	2.06776
GO:0006355	regulation of transcription, DNA-dependent	CHD7	2.97506e-12	6.85583e-10	2.06776
GO:0006355	regulation of transcription, DNA-dependent	CHD6	2.97506e-12	6.85583e-10	2.06776
GO:0006355	regulation of transcription, DNA-dependent	BMP2	2.97506e-12	6.85583e-10	2.06776
GO:0006355	regulation of transcription, DNA-dependent	BBX	2.97506e-12	6.85583e-10	2.06776
GO:0006355	regulation of transcription, DNA-dependent	BAZ2B	2.97506e-12	6.85583e-10	2.06776
GO:0006355	regulation of transcription, DNA-dependent	BAZ1B	2.97506e-12	6.85583e-10	2.06776
GO:0006355	regulation of transcription, DNA-dependent	ASH1L	2.97506e-12	6.85583e-10	2.06776
GO:0006355	regulation of transcription, DNA-dependent	ASF1A	2.97506e-12	6.85583e-10	2.06776
GO:0006355	regulation of transcription, DNA-dependent	ASCL2	2.97506e-12	6.85583e-10	2.06776
GO:0006355	regulation of transcription, DNA-dependent	ASCC3	2.97506e-12	6.85583e-10	2.06776
GO:0006355	regulation of transcription, DNA-dependent	ARNT	2.97506e-12	6.85583e-10	2.06776
GO:0006355	regulation of transcription, DNA-dependent	ARID4B	2.97506e-12	6.85583e-10	2.06776
GO:0006355	regulation of transcription, DNA-dependent	ARGLU1	2.97506e-12	6.85583e-10	2.06776
GO:0006355	regulation of transcription, DNA-dependent	AFF4	2.97506e-12	6.85583e-10	2.06776
GO:0006355	regulation of transcription, DNA-dependent	ACAD8	2.97506e-12	6.85583e-10	2.06776
GO:0030168	platelet activation	YWHAZ	4.10466e-11	7.35695e-09	3.62093
GO:0030168	platelet activation	TUBA4A	4.10466e-11	7.35695e-09	3.62093
GO:0030168	platelet activation	TTN	4.10466e-11	7.35695e-09	3.62093
GO:0030168	platelet activation	TRPC3	4.10466e-11	7.35695e-09	3.62093
GO:0030168	platelet activation	TLN1	4.10466e-11	7.35695e-09	3.62093
GO:0030168	platelet activation	THBS1	4.10466e-11	7.35695e-09	3.62093
GO:0030168	platelet activation	TGFB2	4.10466e-11	7.35695e-09	3.62093
GO:0030168	platelet activation	TGFB1	4.10466e-11	7.35695e-09	3.62093
GO:0030168	platelet activation	TF	4.10466e-11	7.35695e-09	3.62093
GO:0030168	platelet activation	SRGN	4.10466e-11	7.35695e-09	3.62093
GO:0030168	platelet activation	SERPINA1	4.10466e-11	7.35695e-09	3.62093
GO:0030168	platelet activation	PRKCA	4.10466e-11	7.35695e-09	3.62093
GO:0030168	platelet activation	PIK3CG	4.10466e-11	7.35695e-09	3.62093
GO:0030168	platelet activation	PF4	4.10466e-11	7.35695e-09	3.62093
GO:0030168	platelet activation	PDE5A	4.10466e-11	7.35695e-09	3.62093
GO:0030168	platelet activation	PDE3A	4.10466e-11	7.35695e-09	3.62093
GO:0030168	platelet activation	NOS2	4.10466e-11	7.35695e-09	3.62093
GO:0030168	platelet activation	MPL	4.10466e-11	7.35695e-09	3.62093
GO:0030168	platelet activation	MMRN1	4.10466e-11	7.35695e-09	3.62093
GO:0030168	platelet activation	KNG1	4.10466e-11	7.35695e-09	3.62093
GO:0030168	platelet activation	ITGB3	4.10466e-11	7.35695e-09	3.62093
GO:0030168	platelet activation	IGF1	4.10466e-11	7.35695e-09	3.62093
GO:0030168	platelet activation	HRG	4.10466e-11	7.35695e-09	3.62093
GO:0030168	platelet activation	GUCY1B3	4.10466e-11	7.35695e-09	3.62093
GO:0030168	platelet activation	GNG2	4.10466e-11	7.35695e-09	3.62093
GO:0030168	platelet activation	GNB1	4.10466e-11	7.35695e-09	3.62093
GO:0030168	platelet activation	F5	4.10466e-11	7.35695e-09	3.62093
GO:0030168	platelet activation	ENTPD1	4.10466e-11	7.35695e-09	3.62093
GO:0030168	platelet activation	EGF	4.10466e-11	7.35695e-09	3.62093
GO:0030168	platelet activation	COL1A2	4.10466e-11	7.35695e-09	3.62093
GO:0030168	platelet activation	COL1A1	4.10466e-11	7.35695e-09	3.62093
GO:0030168	platelet activation	CLU	4.10466e-11	7.35695e-09	3.62093
GO:0030168	platelet activation	ATP2B1	4.10466e-11	7.35695e-09	3.62093
GO:0030168	platelet activation	ATP2A1	4.10466e-11	7.35695e-09	3.62093
GO:0030168	platelet activation	ACTN2	4.10466e-11	7.35695e-09	3.62093
GO:0030168	platelet activation	A2M	4.10466e-11	7.35695e-09	3.62093
GO:0034641	cellular nitrogen compound metabolic process	SMOX	7.65776e-11	1.23528e-08	3.89142
GO:0034641	cellular nitrogen compound metabolic process	SLC7A7	7.65776e-11	1.23528e-08	3.89142
GO:0034641	cellular nitrogen compound metabolic process	SLC7A10	7.65776e-11	1.23528e-08	3.89142
GO:0034641	cellular nitrogen compound metabolic process	SLC36A2	7.65776e-11	1.23528e-08	3.89142
GO:0034641	cellular nitrogen compound metabolic process	PSMD7	7.65776e-11	1.23528e-08	3.89142
GO:0034641	cellular nitrogen compound metabolic process	PSMB9	7.65776e-11	1.23528e-08	3.89142
GO:0034641	cellular nitrogen compound metabolic process	PAOX	7.65776e-11	1.23528e-08	3.89142
GO:0034641	cellular nitrogen compound metabolic process	PAH	7.65776e-11	1.23528e-08	3.89142
GO:0034641	cellular nitrogen compound metabolic process	MRI1	7.65776e-11	1.23528e-08	3.89142
GO:0034641	cellular nitrogen compound metabolic process	MCCC2	7.65776e-11	1.23528e-08	3.89142
GO:0034641	cellular nitrogen compound metabolic process	KYNU	7.65776e-11	1.23528e-08	3.89142
GO:0034641	cellular nitrogen compound metabolic process	KMO	7.65776e-11	1.23528e-08	3.89142
GO:0034641	cellular nitrogen compound metabolic process	HAAO	7.65776e-11	1.23528e-08	3.89142
GO:0034641	cellular nitrogen compound metabolic process	GRHPR	7.65776e-11	1.23528e-08	3.89142
GO:0034641	cellular nitrogen compound metabolic process	GPT2	7.65776e-11	1.23528e-08	3.89142
GO:0034641	cellular nitrogen compound metabolic process	GLUL	7.65776e-11	1.23528e-08	3.89142
GO:0034641	cellular nitrogen compound metabolic process	FTCD	7.65776e-11	1.23528e-08	3.89142
GO:0034641	cellular nitrogen compound metabolic process	DIO2	7.65776e-11	1.23528e-08	3.89142
GO:0034641	cellular nitrogen compound metabolic process	DDC	7.65776e-11	1.23528e-08	3.89142
GO:0034641	cellular nitrogen compound metabolic process	DAO	7.65776e-11	1.23528e-08	3.89142
GO:0034641	cellular nitrogen compound metabolic process	CKMT1A	7.65776e-11	1.23528e-08	3.89142
GO:0034641	cellular nitrogen compound metabolic process	CKM	7.65776e-11	1.23528e-08	3.89142
GO:0034641	cellular nitrogen compound metabolic process	CKB	7.65776e-11	1.23528e-08	3.89142
GO:0034641	cellular nitrogen compound metabolic process	AUH	7.65776e-11	1.23528e-08	3.89142
GO:0034641	cellular nitrogen compound metabolic process	ASS1	7.65776e-11	1.23528e-08	3.89142
GO:0034641	cellular nitrogen compound metabolic process	ARG2	7.65776e-11	1.23528e-08	3.89142
GO:0034641	cellular nitrogen compound metabolic process	ARG1	7.65776e-11	1.23528e-08	3.89142
GO:0034641	cellular nitrogen compound metabolic process	AMD1	7.65776e-11	1.23528e-08	3.89142
GO:0034641	cellular nitrogen compound metabolic process	ALDH4A1	7.65776e-11	1.23528e-08	3.89142
GO:0034641	cellular nitrogen compound metabolic process	AFMID	7.65776e-11	1.23528e-08	3.89142
GO:0034641	cellular nitrogen compound metabolic process	ACMSD	7.65776e-11	1.23528e-08	3.89142
GO:0034641	cellular nitrogen compound metabolic process	ACAD8	7.65776e-11	1.23528e-08	3.89142
GO:0002576	platelet degranulation	TUBA4A	2.05192e-10	2.8267e-08	5.81741
GO:0002576	platelet degranulation	TTN	2.05192e-10	2.8267e-08	5.81741
GO:0002576	platelet degranulation	TLN1	2.05192e-10	2.8267e-08	5.81741
GO:0002576	platelet degranulation	THBS1	2.05192e-10	2.8267e-08	5.81741
GO:0002576	platelet degranulation	TGFB2	2.05192e-10	2.8267e-08	5.81741
GO:0002576	platelet degranulation	TGFB1	2.05192e-10	2.8267e-08	5.81741
GO:0002576	platelet degranulation	TF	2.05192e-10	2.8267e-08	5.81741
GO:0002576	platelet degranulation	SRGN	2.05192e-10	2.8267e-08	5.81741
GO:0002576	platelet degranulation	SERPINA1	2.05192e-10	2.8267e-08	5.81741
GO:0002576	platelet degranulation	PF4	2.05192e-10	2.8267e-08	5.81741
GO:0002576	platelet degranulation	MMRN1	2.05192e-10	2.8267e-08	5.81741
GO:0002576	platelet degranulation	KNG1	2.05192e-10	2.8267e-08	5.81741
GO:0002576	platelet degranulation	ITGB3	2.05192e-10	2.8267e-08	5.81741
GO:0002576	platelet degranulation	IGF1	2.05192e-10	2.8267e-08	5.81741
GO:0002576	platelet degranulation	HRG	2.05192e-10	2.8267e-08	5.81741
GO:0002576	platelet degranulation	F5	2.05192e-10	2.8267e-08	5.81741
GO:0002576	platelet degranulation	EGF	2.05192e-10	2.8267e-08	5.81741
GO:0002576	platelet degranulation	CLU	2.05192e-10	2.8267e-08	5.81741
GO:0002576	platelet degranulation	ACTN2	2.05192e-10	2.8267e-08	5.81741
GO:0002576	platelet degranulation	A2M	2.05192e-10	2.8267e-08	5.81741
GO:0006508	proteolysis	WFDC2	2.58865e-10	3.36131e-08	2.70381
GO:0006508	proteolysis	USP34	2.58865e-10	3.36131e-08	2.70381
GO:0006508	proteolysis	USP3	2.58865e-10	3.36131e-08	2.70381
GO:0006508	proteolysis	USP18	2.58865e-10	3.36131e-08	2.70381
GO:0006508	proteolysis	USP16	2.58865e-10	3.36131e-08	2.70381
GO:0006508	proteolysis	USP10	2.58865e-10	3.36131e-08	2.70381
GO:0006508	proteolysis	USP1	2.58865e-10	3.36131e-08	2.70381
GO:0006508	proteolysis	UCHL5	2.58865e-10	3.36131e-08	2.70381
GO:0006508	proteolysis	UBA3	2.58865e-10	3.36131e-08	2.70381
GO:0006508	proteolysis	TMPRSS15	2.58865e-10	3.36131e-08	2.70381
GO:0006508	proteolysis	TINAGL1	2.58865e-10	3.36131e-08	2.70381
GO:0006508	proteolysis	STAMBPL1	2.58865e-10	3.36131e-08	2.70381
GO:0006508	proteolysis	SPPL2B	2.58865e-10	3.36131e-08	2.70381
GO:0006508	proteolysis	SPCS3	2.58865e-10	3.36131e-08	2.70381
GO:0006508	proteolysis	SCPEP1	2.58865e-10	3.36131e-08	2.70381
GO:0006508	proteolysis	QPCT	2.58865e-10	3.36131e-08	2.70381
GO:0006508	proteolysis	PSEN2	2.58865e-10	3.36131e-08	2.70381
GO:0006508	proteolysis	PRSS23	2.58865e-10	3.36131e-08	2.70381
GO:0006508	proteolysis	PRSS2	2.58865e-10	3.36131e-08	2.70381
GO:0006508	proteolysis	PRSS12	2.58865e-10	3.36131e-08	2.70381
GO:0006508	proteolysis	PREP	2.58865e-10	3.36131e-08	2.70381
GO:0006508	proteolysis	PCSK2	2.58865e-10	3.36131e-08	2.70381
GO:0006508	proteolysis	OSGEPL1	2.58865e-10	3.36131e-08	2.70381
GO:0006508	proteolysis	NCLN	2.58865e-10	3.36131e-08	2.70381
GO:0006508	proteolysis	NAALADL2	2.58865e-10	3.36131e-08	2.70381
GO:0006508	proteolysis	MMP9	2.58865e-10	3.36131e-08	2.70381
GO:0006508	proteolysis	MMP3	2.58865e-10	3.36131e-08	2.70381
GO:0006508	proteolysis	MMP23B	2.58865e-10	3.36131e-08	2.70381
GO:0006508	proteolysis	MMP20	2.58865e-10	3.36131e-08	2.70381
GO:0006508	proteolysis	METAP1	2.58865e-10	3.36131e-08	2.70381
GO:0006508	proteolysis	LONRF2	2.58865e-10	3.36131e-08	2.70381
GO:0006508	proteolysis	KLK1	2.58865e-10	3.36131e-08	2.70381
GO:0006508	proteolysis	IDE	2.58865e-10	3.36131e-08	2.70381
GO:0006508	proteolysis	HTRA1	2.58865e-10	3.36131e-08	2.70381
GO:0006508	proteolysis	HP	2.58865e-10	3.36131e-08	2.70381
GO:0006508	proteolysis	FBXO2	2.58865e-10	3.36131e-08	2.70381
GO:0006508	proteolysis	F9	2.58865e-10	3.36131e-08	2.70381
GO:0006508	proteolysis	ESPL1	2.58865e-10	3.36131e-08	2.70381
GO:0006508	proteolysis	ENPEP	2.58865e-10	3.36131e-08	2.70381
GO:0006508	proteolysis	CUL7	2.58865e-10	3.36131e-08	2.70381
GO:0006508	proteolysis	CTSZ	2.58865e-10	3.36131e-08	2.70381
GO:0006508	proteolysis	CTSH	2.58865e-10	3.36131e-08	2.70381
GO:0006508	proteolysis	CPZ	2.58865e-10	3.36131e-08	2.70381
GO:0006508	proteolysis	CPN1	2.58865e-10	3.36131e-08	2.70381
GO:0006508	proteolysis	CPM	2.58865e-10	3.36131e-08	2.70381
GO:0006508	proteolysis	CPA1	2.58865e-10	3.36131e-08	2.70381
GO:0006508	proteolysis	CAPNS1	2.58865e-10	3.36131e-08	2.70381
GO:0006508	proteolysis	ANPEP	2.58865e-10	3.36131e-08	2.70381
GO:0006508	proteolysis	ADAMTS19	2.58865e-10	3.36131e-08	2.70381
GO:0006508	proteolysis	ADAM2	2.58865e-10	3.36131e-08	2.70381
GO:0006508	proteolysis	ADAM15	2.58865e-10	3.36131e-08	2.70381
GO:0043065	positive regulation of apoptosis	ZNF622	3.0227e-10	3.75072e-08	4.12797
GO:0043065	positive regulation of apoptosis	WNT10B	3.0227e-10	3.75072e-08	4.12797
GO:0043065	positive regulation of apoptosis	TGFB2	3.0227e-10	3.75072e-08	4.12797
GO:0043065	positive regulation of apoptosis	SCIN	3.0227e-10	3.75072e-08	4.12797
GO:0043065	positive regulation of apoptosis	RBM5	3.0227e-10	3.75072e-08	4.12797
GO:0043065	positive regulation of apoptosis	PTGS2	3.0227e-10	3.75072e-08	4.12797
GO:0043065	positive regulation of apoptosis	PSEN2	3.0227e-10	3.75072e-08	4.12797
GO:0043065	positive regulation of apoptosis	PDIA3	3.0227e-10	3.75072e-08	4.12797
GO:0043065	positive regulation of apoptosis	PDE5A	3.0227e-10	3.75072e-08	4.12797
GO:0043065	positive regulation of apoptosis	MSX1	3.0227e-10	3.75072e-08	4.12797
GO:0043065	positive regulation of apoptosis	MMP9	3.0227e-10	3.75072e-08	4.12797
GO:0043065	positive regulation of apoptosis	LRP6	3.0227e-10	3.75072e-08	4.12797
GO:0043065	positive regulation of apoptosis	KNG1	3.0227e-10	3.75072e-08	4.12797
GO:0043065	positive regulation of apoptosis	IGFBP3	3.0227e-10	3.75072e-08	4.12797
GO:0043065	positive regulation of apoptosis	HDAC6	3.0227e-10	3.75072e-08	4.12797
GO:0043065	positive regulation of apoptosis	GAL	3.0227e-10	3.75072e-08	4.12797
GO:0043065	positive regulation of apoptosis	FOSL1	3.0227e-10	3.75072e-08	4.12797
GO:0043065	positive regulation of apoptosis	FADD	3.0227e-10	3.75072e-08	4.12797
GO:0043065	positive regulation of apoptosis	EEF1E1	3.0227e-10	3.75072e-08	4.12797
GO:0043065	positive regulation of apoptosis	CLU	3.0227e-10	3.75072e-08	4.12797
GO:0043065	positive regulation of apoptosis	CCK	3.0227e-10	3.75072e-08	4.12797
GO:0043065	positive regulation of apoptosis	BMP7	3.0227e-10	3.75072e-08	4.12797
GO:0043065	positive regulation of apoptosis	BMP2	3.0227e-10	3.75072e-08	4.12797
GO:0043065	positive regulation of apoptosis	ANKRD1	3.0227e-10	3.75072e-08	4.12797
GO:0043065	positive regulation of apoptosis	AMBRA1	3.0227e-10	3.75072e-08	4.12797
GO:0043065	positive regulation of apoptosis	ALOX12	3.0227e-10	3.75072e-08	4.12797
GO:0043065	positive regulation of apoptosis	AGT	3.0227e-10	3.75072e-08	4.12797
GO:0043065	positive regulation of apoptosis	ADRB2	3.0227e-10	3.75072e-08	4.12797
GO:0008284	positive regulation of cell proliferation	WNT10B	6.58793e-10	7.08468e-08	2.96402
GO:0008284	positive regulation of cell proliferation	TRAF5	6.58793e-10	7.08468e-08	2.96402
GO:0008284	positive regulation of cell proliferation	TNS3	6.58793e-10	7.08468e-08	2.96402
GO:0008284	positive regulation of cell proliferation	TNFSF4	6.58793e-10	7.08468e-08	2.96402
GO:0008284	positive regulation of cell proliferation	TNC	6.58793e-10	7.08468e-08	2.96402
GO:0008284	positive regulation of cell proliferation	TIAL1	6.58793e-10	7.08468e-08	2.96402
GO:0008284	positive regulation of cell proliferation	TGFB2	6.58793e-10	7.08468e-08	2.96402
GO:0008284	positive regulation of cell proliferation	TGFB1	6.58793e-10	7.08468e-08	2.96402
GO:0008284	positive regulation of cell proliferation	TFAP2B	6.58793e-10	7.08468e-08	2.96402
GO:0008284	positive regulation of cell proliferation	SSBP3	6.58793e-10	7.08468e-08	2.96402
GO:0008284	positive regulation of cell proliferation	PTHLH	6.58793e-10	7.08468e-08	2.96402
GO:0008284	positive regulation of cell proliferation	PTH1R	6.58793e-10	7.08468e-08	2.96402
GO:0008284	positive regulation of cell proliferation	POU3F3	6.58793e-10	7.08468e-08	2.96402
GO:0008284	positive regulation of cell proliferation	PDGFRA	6.58793e-10	7.08468e-08	2.96402
GO:0008284	positive regulation of cell proliferation	MYC	6.58793e-10	7.08468e-08	2.96402
GO:0008284	positive regulation of cell proliferation	MST1R	6.58793e-10	7.08468e-08	2.96402
GO:0008284	positive regulation of cell proliferation	LRP5	6.58793e-10	7.08468e-08	2.96402
GO:0008284	positive regulation of cell proliferation	LIFR	6.58793e-10	7.08468e-08	2.96402
GO:0008284	positive regulation of cell proliferation	IGF2	6.58793e-10	7.08468e-08	2.96402
GO:0008284	positive regulation of cell proliferation	IGF1	6.58793e-10	7.08468e-08	2.96402
GO:0008284	positive regulation of cell proliferation	HTR2B	6.58793e-10	7.08468e-08	2.96402
GO:0008284	positive regulation of cell proliferation	HCK	6.58793e-10	7.08468e-08	2.96402
GO:0008284	positive regulation of cell proliferation	GLI1	6.58793e-10	7.08468e-08	2.96402
GO:0008284	positive regulation of cell proliferation	FOSL1	6.58793e-10	7.08468e-08	2.96402
GO:0008284	positive regulation of cell proliferation	FGFR1	6.58793e-10	7.08468e-08	2.96402
GO:0008284	positive regulation of cell proliferation	FGF7	6.58793e-10	7.08468e-08	2.96402
GO:0008284	positive regulation of cell proliferation	FGF2	6.58793e-10	7.08468e-08	2.96402
GO:0008284	positive regulation of cell proliferation	FGF18	6.58793e-10	7.08468e-08	2.96402
GO:0008284	positive regulation of cell proliferation	FABP1	6.58793e-10	7.08468e-08	2.96402
GO:0008284	positive regulation of cell proliferation	EGF	6.58793e-10	7.08468e-08	2.96402
GO:0008284	positive regulation of cell proliferation	EDNRA	6.58793e-10	7.08468e-08	2.96402
GO:0008284	positive regulation of cell proliferation	CXCL12	6.58793e-10	7.08468e-08	2.96402
GO:0008284	positive regulation of cell proliferation	CTGF	6.58793e-10	7.08468e-08	2.96402
GO:0008284	positive regulation of cell proliferation	CSF1	6.58793e-10	7.08468e-08	2.96402
GO:0008284	positive regulation of cell proliferation	CLU	6.58793e-10	7.08468e-08	2.96402
GO:0008284	positive regulation of cell proliferation	CD47	6.58793e-10	7.08468e-08	2.96402
GO:0008284	positive regulation of cell proliferation	CCK	6.58793e-10	7.08468e-08	2.96402
GO:0008284	positive regulation of cell proliferation	CAPNS1	6.58793e-10	7.08468e-08	2.96402
GO:0008284	positive regulation of cell proliferation	BAMBI	6.58793e-10	7.08468e-08	2.96402
GO:0008284	positive regulation of cell proliferation	AVP	6.58793e-10	7.08468e-08	2.96402
GO:0008284	positive regulation of cell proliferation	ALOX12	6.58793e-10	7.08468e-08	2.96402
GO:0008284	positive regulation of cell proliferation	ADRB2	6.58793e-10	7.08468e-08	2.96402
GO:0001666	response to hypoxia	UCP2	1.67207e-09	1.6779e-07	3.73777
GO:0001666	response to hypoxia	TSC2	1.67207e-09	1.6779e-07	3.73777
GO:0001666	response to hypoxia	THBS1	1.67207e-09	1.6779e-07	3.73777
GO:0001666	response to hypoxia	TGFB2	1.67207e-09	1.6779e-07	3.73777
GO:0001666	response to hypoxia	TGFB1	1.67207e-09	1.6779e-07	3.73777
GO:0001666	response to hypoxia	SERPINA1	1.67207e-09	1.6779e-07	3.73777
GO:0001666	response to hypoxia	RYR1	1.67207e-09	1.6779e-07	3.73777
GO:0001666	response to hypoxia	PYGM	1.67207e-09	1.6779e-07	3.73777
GO:0001666	response to hypoxia	PSEN2	1.67207e-09	1.6779e-07	3.73777
GO:0001666	response to hypoxia	PPARA	1.67207e-09	1.6779e-07	3.73777
GO:0001666	response to hypoxia	PDE5A	1.67207e-09	1.6779e-07	3.73777
GO:0001666	response to hypoxia	NOS2	1.67207e-09	1.6779e-07	3.73777
GO:0001666	response to hypoxia	MMP9	1.67207e-09	1.6779e-07	3.73777
GO:0001666	response to hypoxia	MMP3	1.67207e-09	1.6779e-07	3.73777
GO:0001666	response to hypoxia	MB	1.67207e-09	1.6779e-07	3.73777
GO:0001666	response to hypoxia	IL1A	1.67207e-09	1.6779e-07	3.73777
GO:0001666	response to hypoxia	HIF1A	1.67207e-09	1.6779e-07	3.73777
GO:0001666	response to hypoxia	EDNRA	1.67207e-09	1.6779e-07	3.73777
GO:0001666	response to hypoxia	CXCL12	1.67207e-09	1.6779e-07	3.73777
GO:0001666	response to hypoxia	CRYAB	1.67207e-09	1.6779e-07	3.73777
GO:0001666	response to hypoxia	CLDN3	1.67207e-09	1.6779e-07	3.73777
GO:0001666	response to hypoxia	CCL2	1.67207e-09	1.6779e-07	3.73777
GO:0001666	response to hypoxia	BMP2	1.67207e-09	1.6779e-07	3.73777
GO:0001666	response to hypoxia	ATP1B1	1.67207e-09	1.6779e-07	3.73777
GO:0001666	response to hypoxia	ASCL2	1.67207e-09	1.6779e-07	3.73777
GO:0001666	response to hypoxia	ARNT	1.67207e-09	1.6779e-07	3.73777
GO:0001666	response to hypoxia	ARG2	1.67207e-09	1.6779e-07	3.73777
GO:0001666	response to hypoxia	ANGPT1	1.67207e-09	1.6779e-07	3.73777
GO:0001666	response to hypoxia	ADA	1.67207e-09	1.6779e-07	3.73777
GO:0008544	epidermis development	SPRR1A	2.54404e-09	2.414e-07	5.69764
GO:0008544	epidermis development	PTHLH	2.54404e-09	2.414e-07	5.69764
GO:0008544	epidermis development	PTCH1	2.54404e-09	2.414e-07	5.69764
GO:0008544	epidermis development	PPARA	2.54404e-09	2.414e-07	5.69764
GO:0008544	epidermis development	LAMB3	2.54404e-09	2.414e-07	5.69764
GO:0008544	epidermis development	LAMA3	2.54404e-09	2.414e-07	5.69764
GO:0008544	epidermis development	KRT17	2.54404e-09	2.414e-07	5.69764
GO:0008544	epidermis development	KRT15	2.54404e-09	2.414e-07	5.69764
GO:0008544	epidermis development	KRT14	2.54404e-09	2.414e-07	5.69764
GO:0008544	epidermis development	KRT13	2.54404e-09	2.414e-07	5.69764
GO:0008544	epidermis development	FGF7	2.54404e-09	2.414e-07	5.69764
GO:0008544	epidermis development	FABP5	2.54404e-09	2.414e-07	5.69764
GO:0008544	epidermis development	ELF3	2.54404e-09	2.414e-07	5.69764
GO:0008544	epidermis development	DSP	2.54404e-09	2.414e-07	5.69764
GO:0008544	epidermis development	CTGF	2.54404e-09	2.414e-07	5.69764
GO:0008544	epidermis development	CST6	2.54404e-09	2.414e-07	5.69764
GO:0008544	epidermis development	CRABP2	2.54404e-09	2.414e-07	5.69764
GO:0008544	epidermis development	CALML5	2.54404e-09	2.414e-07	5.69764
GO:0071230	cellular response to amino acid stimulus	SOCS1	4.80055e-09	4.02774e-07	8.90665
GO:0071230	cellular response to amino acid stimulus	RRAGD	4.80055e-09	4.02774e-07	8.90665
GO:0071230	cellular response to amino acid stimulus	PDGFRA	4.80055e-09	4.02774e-07	8.90665
GO:0071230	cellular response to amino acid stimulus	MMP3	4.80055e-09	4.02774e-07	8.90665
GO:0071230	cellular response to amino acid stimulus	DNMT1	4.80055e-09	4.02774e-07	8.90665
GO:0071230	cellular response to amino acid stimulus	COL6A1	4.80055e-09	4.02774e-07	8.90665
GO:0071230	cellular response to amino acid stimulus	COL5A2	4.80055e-09	4.02774e-07	8.90665
GO:0071230	cellular response to amino acid stimulus	COL1A2	4.80055e-09	4.02774e-07	8.90665
GO:0071230	cellular response to amino acid stimulus	COL1A1	4.80055e-09	4.02774e-07	8.90665
GO:0071230	cellular response to amino acid stimulus	COL16A1	4.80055e-09	4.02774e-07	8.90665
GO:0071230	cellular response to amino acid stimulus	CDH1	4.80055e-09	4.02774e-07	8.90665
GO:0071230	cellular response to amino acid stimulus	ASS1	4.80055e-09	4.02774e-07	8.90665
GO:0045893	positive regulation of transcription, DNA-dependent	ZNF423	5.29782e-09	4.33436e-07	2.62632
GO:0045893	positive regulation of transcription, DNA-dependent	ZNF281	5.29782e-09	4.33436e-07	2.62632
GO:0045893	positive regulation of transcription, DNA-dependent	WNT6	5.29782e-09	4.33436e-07	2.62632
GO:0045893	positive regulation of transcription, DNA-dependent	USP16	5.29782e-09	4.33436e-07	2.62632
GO:0045893	positive regulation of transcription, DNA-dependent	UBE2V1	5.29782e-09	4.33436e-07	2.62632
GO:0045893	positive regulation of transcription, DNA-dependent	TP53BP1	5.29782e-09	4.33436e-07	2.62632
GO:0045893	positive regulation of transcription, DNA-dependent	TNNI2	5.29782e-09	4.33436e-07	2.62632
GO:0045893	positive regulation of transcription, DNA-dependent	TGFB1	5.29782e-09	4.33436e-07	2.62632
GO:0045893	positive regulation of transcription, DNA-dependent	TFAP2B	5.29782e-09	4.33436e-07	2.62632
GO:0045893	positive regulation of transcription, DNA-dependent	TESC	5.29782e-09	4.33436e-07	2.62632
GO:0045893	positive regulation of transcription, DNA-dependent	SOX18	5.29782e-09	4.33436e-07	2.62632
GO:0045893	positive regulation of transcription, DNA-dependent	SMARCAD1	5.29782e-09	4.33436e-07	2.62632
GO:0045893	positive regulation of transcription, DNA-dependent	RGMB	5.29782e-09	4.33436e-07	2.62632
GO:0045893	positive regulation of transcription, DNA-dependent	PPARGC1A	5.29782e-09	4.33436e-07	2.62632
GO:0045893	positive regulation of transcription, DNA-dependent	PPARG	5.29782e-09	4.33436e-07	2.62632
GO:0045893	positive regulation of transcription, DNA-dependent	PPARA	5.29782e-09	4.33436e-07	2.62632
GO:0045893	positive regulation of transcription, DNA-dependent	POU3F3	5.29782e-09	4.33436e-07	2.62632
GO:0045893	positive regulation of transcription, DNA-dependent	POU1F1	5.29782e-09	4.33436e-07	2.62632
GO:0045893	positive regulation of transcription, DNA-dependent	PICALM	5.29782e-09	4.33436e-07	2.62632
GO:0045893	positive regulation of transcription, DNA-dependent	PATZ1	5.29782e-09	4.33436e-07	2.62632
GO:0045893	positive regulation of transcription, DNA-dependent	NSD1	5.29782e-09	4.33436e-07	2.62632
GO:0045893	positive regulation of transcription, DNA-dependent	NR2F2	5.29782e-09	4.33436e-07	2.62632
GO:0045893	positive regulation of transcription, DNA-dependent	MYC	5.29782e-09	4.33436e-07	2.62632
GO:0045893	positive regulation of transcription, DNA-dependent	MSTN	5.29782e-09	4.33436e-07	2.62632
GO:0045893	positive regulation of transcription, DNA-dependent	MAD2L2	5.29782e-09	4.33436e-07	2.62632
GO:0045893	positive regulation of transcription, DNA-dependent	LRP6	5.29782e-09	4.33436e-07	2.62632
GO:0045893	positive regulation of transcription, DNA-dependent	LRP5	5.29782e-09	4.33436e-07	2.62632
GO:0045893	positive regulation of transcription, DNA-dependent	IL10	5.29782e-09	4.33436e-07	2.62632
GO:0045893	positive regulation of transcription, DNA-dependent	IGF1	5.29782e-09	4.33436e-07	2.62632
GO:0045893	positive regulation of transcription, DNA-dependent	HIF1A	5.29782e-09	4.33436e-07	2.62632
GO:0045893	positive regulation of transcription, DNA-dependent	HAND2	5.29782e-09	4.33436e-07	2.62632
GO:0045893	positive regulation of transcription, DNA-dependent	GLI1	5.29782e-09	4.33436e-07	2.62632
GO:0045893	positive regulation of transcription, DNA-dependent	FGF2	5.29782e-09	4.33436e-07	2.62632
GO:0045893	positive regulation of transcription, DNA-dependent	ETV4	5.29782e-09	4.33436e-07	2.62632
GO:0045893	positive regulation of transcription, DNA-dependent	ELF3	5.29782e-09	4.33436e-07	2.62632
GO:0045893	positive regulation of transcription, DNA-dependent	EGF	5.29782e-09	4.33436e-07	2.62632
GO:0045893	positive regulation of transcription, DNA-dependent	DAB2	5.29782e-09	4.33436e-07	2.62632
GO:0045893	positive regulation of transcription, DNA-dependent	COL1A1	5.29782e-09	4.33436e-07	2.62632
GO:0045893	positive regulation of transcription, DNA-dependent	CITED4	5.29782e-09	4.33436e-07	2.62632
GO:0045893	positive regulation of transcription, DNA-dependent	CHD8	5.29782e-09	4.33436e-07	2.62632
GO:0045893	positive regulation of transcription, DNA-dependent	CDH1	5.29782e-09	4.33436e-07	2.62632
GO:0045893	positive regulation of transcription, DNA-dependent	BMP7	5.29782e-09	4.33436e-07	2.62632
GO:0045893	positive regulation of transcription, DNA-dependent	BMP2	5.29782e-09	4.33436e-07	2.62632
GO:0045893	positive regulation of transcription, DNA-dependent	BAMBI	5.29782e-09	4.33436e-07	2.62632
GO:0045893	positive regulation of transcription, DNA-dependent	ARNT	5.29782e-09	4.33436e-07	2.62632
GO:0045893	positive regulation of transcription, DNA-dependent	AGT	5.29782e-09	4.33436e-07	2.62632
GO:0008285	negative regulation of cell proliferation	UTP20	9.968e-09	7.50694e-07	2.83599
GO:0008285	negative regulation of cell proliferation	TSC2	9.968e-09	7.50694e-07	2.83599
GO:0008285	negative regulation of cell proliferation	TSC1	9.968e-09	7.50694e-07	2.83599
GO:0008285	negative regulation of cell proliferation	TGFB2	9.968e-09	7.50694e-07	2.83599
GO:0008285	negative regulation of cell proliferation	TGFB1	9.968e-09	7.50694e-07	2.83599
GO:0008285	negative regulation of cell proliferation	TFAP2B	9.968e-09	7.50694e-07	2.83599
GO:0008285	negative regulation of cell proliferation	TESC	9.968e-09	7.50694e-07	2.83599
GO:0008285	negative regulation of cell proliferation	TENC1	9.968e-09	7.50694e-07	2.83599
GO:0008285	negative regulation of cell proliferation	SMYD2	9.968e-09	7.50694e-07	2.83599
GO:0008285	negative regulation of cell proliferation	SCIN	9.968e-09	7.50694e-07	2.83599
GO:0008285	negative regulation of cell proliferation	RBM5	9.968e-09	7.50694e-07	2.83599
GO:0008285	negative regulation of cell proliferation	RARRES1	9.968e-09	7.50694e-07	2.83599
GO:0008285	negative regulation of cell proliferation	PTPRF	9.968e-09	7.50694e-07	2.83599
GO:0008285	negative regulation of cell proliferation	PTHLH	9.968e-09	7.50694e-07	2.83599
GO:0008285	negative regulation of cell proliferation	PTH1R	9.968e-09	7.50694e-07	2.83599
GO:0008285	negative regulation of cell proliferation	PTGS2	9.968e-09	7.50694e-07	2.83599
GO:0008285	negative regulation of cell proliferation	PPARG	9.968e-09	7.50694e-07	2.83599
GO:0008285	negative regulation of cell proliferation	POU1F1	9.968e-09	7.50694e-07	2.83599
GO:0008285	negative regulation of cell proliferation	PEMT	9.968e-09	7.50694e-07	2.83599
GO:0008285	negative regulation of cell proliferation	OPRM1	9.968e-09	7.50694e-07	2.83599
GO:0008285	negative regulation of cell proliferation	NPM1	9.968e-09	7.50694e-07	2.83599
GO:0008285	negative regulation of cell proliferation	NFIB	9.968e-09	7.50694e-07	2.83599
GO:0008285	negative regulation of cell proliferation	IL8	9.968e-09	7.50694e-07	2.83599
GO:0008285	negative regulation of cell proliferation	IL1A	9.968e-09	7.50694e-07	2.83599
GO:0008285	negative regulation of cell proliferation	IGFBP3	9.968e-09	7.50694e-07	2.83599
GO:0008285	negative regulation of cell proliferation	IGF1	9.968e-09	7.50694e-07	2.83599
GO:0008285	negative regulation of cell proliferation	GNRH1	9.968e-09	7.50694e-07	2.83599
GO:0008285	negative regulation of cell proliferation	GJA1	9.968e-09	7.50694e-07	2.83599
GO:0008285	negative regulation of cell proliferation	GAL	9.968e-09	7.50694e-07	2.83599
GO:0008285	negative regulation of cell proliferation	FOSL1	9.968e-09	7.50694e-07	2.83599
GO:0008285	negative regulation of cell proliferation	FGF2	9.968e-09	7.50694e-07	2.83599
GO:0008285	negative regulation of cell proliferation	FABP3	9.968e-09	7.50694e-07	2.83599
GO:0008285	negative regulation of cell proliferation	EEF1E1	9.968e-09	7.50694e-07	2.83599
GO:0008285	negative regulation of cell proliferation	DLEC1	9.968e-09	7.50694e-07	2.83599
GO:0008285	negative regulation of cell proliferation	CYP27B1	9.968e-09	7.50694e-07	2.83599
GO:0008285	negative regulation of cell proliferation	CDH5	9.968e-09	7.50694e-07	2.83599
GO:0008285	negative regulation of cell proliferation	BMP2	9.968e-09	7.50694e-07	2.83599
GO:0008285	negative regulation of cell proliferation	AMBRA1	9.968e-09	7.50694e-07	2.83599
GO:0008285	negative regulation of cell proliferation	AGT	9.968e-09	7.50694e-07	2.83599
GO:0035556	intracellular signal transduction	TYROBP	1.86481e-08	1.24147e-06	3.02409
GO:0035556	intracellular signal transduction	TNS3	1.86481e-08	1.24147e-06	3.02409
GO:0035556	intracellular signal transduction	TMEM68	1.86481e-08	1.24147e-06	3.02409
GO:0035556	intracellular signal transduction	TLK1	1.86481e-08	1.24147e-06	3.02409
GO:0035556	intracellular signal transduction	TENC1	1.86481e-08	1.24147e-06	3.02409
GO:0035556	intracellular signal transduction	TEC	1.86481e-08	1.24147e-06	3.02409
GO:0035556	intracellular signal transduction	STMN4	1.86481e-08	1.24147e-06	3.02409
GO:0035556	intracellular signal transduction	STMN2	1.86481e-08	1.24147e-06	3.02409
GO:0035556	intracellular signal transduction	STAC3	1.86481e-08	1.24147e-06	3.02409
GO:0035556	intracellular signal transduction	SOCS1	1.86481e-08	1.24147e-06	3.02409
GO:0035556	intracellular signal transduction	S100A1	1.86481e-08	1.24147e-06	3.02409
GO:0035556	intracellular signal transduction	RGNEF	1.86481e-08	1.24147e-06	3.02409
GO:0035556	intracellular signal transduction	RASA1	1.86481e-08	1.24147e-06	3.02409
GO:0035556	intracellular signal transduction	RAPGEF2	1.86481e-08	1.24147e-06	3.02409
GO:0035556	intracellular signal transduction	PSEN2	1.86481e-08	1.24147e-06	3.02409
GO:0035556	intracellular signal transduction	PRKD3	1.86481e-08	1.24147e-06	3.02409
GO:0035556	intracellular signal transduction	PRKCA	1.86481e-08	1.24147e-06	3.02409
GO:0035556	intracellular signal transduction	PRKAR2B	1.86481e-08	1.24147e-06	3.02409
GO:0035556	intracellular signal transduction	PLEK2	1.86481e-08	1.24147e-06	3.02409
GO:0035556	intracellular signal transduction	PLCD3	1.86481e-08	1.24147e-06	3.02409
GO:0035556	intracellular signal transduction	PLCD1	1.86481e-08	1.24147e-06	3.02409
GO:0035556	intracellular signal transduction	NUDT4	1.86481e-08	1.24147e-06	3.02409
GO:0035556	intracellular signal transduction	NPR2	1.86481e-08	1.24147e-06	3.02409
GO:0035556	intracellular signal transduction	MAGI3	1.86481e-08	1.24147e-06	3.02409
GO:0035556	intracellular signal transduction	IL8	1.86481e-08	1.24147e-06	3.02409
GO:0035556	intracellular signal transduction	GUCY1B3	1.86481e-08	1.24147e-06	3.02409
GO:0035556	intracellular signal transduction	GRB14	1.86481e-08	1.24147e-06	3.02409
GO:0035556	intracellular signal transduction	DFFA	1.86481e-08	1.24147e-06	3.02409
GO:0035556	intracellular signal transduction	CTGF	1.86481e-08	1.24147e-06	3.02409
GO:0035556	intracellular signal transduction	CBLB	1.86481e-08	1.24147e-06	3.02409
GO:0035556	intracellular signal transduction	ASB11	1.86481e-08	1.24147e-06	3.02409
GO:0035556	intracellular signal transduction	ARHGEF12	1.86481e-08	1.24147e-06	3.02409
GO:0035556	intracellular signal transduction	ARHGAP29	1.86481e-08	1.24147e-06	3.02409
GO:0035556	intracellular signal transduction	AKAP13	1.86481e-08	1.24147e-06	3.02409
GO:0055003	cardiac myofibril assembly	TTN	1.99085e-08	1.30343e-06	21.5244
GO:0055003	cardiac myofibril assembly	TCAP	1.99085e-08	1.30343e-06	21.5244
GO:0055003	cardiac myofibril assembly	PDGFRA	1.99085e-08	1.30343e-06	21.5244
GO:0055003	cardiac myofibril assembly	OBSL1	1.99085e-08	1.30343e-06	21.5244
GO:0055003	cardiac myofibril assembly	MYL2	1.99085e-08	1.30343e-06	21.5244
GO:0055003	cardiac myofibril assembly	MYH10	1.99085e-08	1.30343e-06	21.5244
GO:0007275	multicellular organismal development	ZNF830	2.4421e-08	1.50934e-06	2.06276
GO:0007275	multicellular organismal development	ZNF423	2.4421e-08	1.50934e-06	2.06276
GO:0007275	multicellular organismal development	ZMYM6	2.4421e-08	1.50934e-06	2.06276
GO:0007275	multicellular organismal development	ZMYM3	2.4421e-08	1.50934e-06	2.06276
GO:0007275	multicellular organismal development	WNT6	2.4421e-08	1.50934e-06	2.06276
GO:0007275	multicellular organismal development	WNT10B	2.4421e-08	1.50934e-06	2.06276
GO:0007275	multicellular organismal development	VCAN	2.4421e-08	1.50934e-06	2.06276
GO:0007275	multicellular organismal development	UNC5B	2.4421e-08	1.50934e-06	2.06276
GO:0007275	multicellular organismal development	UNC45B	2.4421e-08	1.50934e-06	2.06276
GO:0007275	multicellular organismal development	TSSK4	2.4421e-08	1.50934e-06	2.06276
GO:0007275	multicellular organismal development	TLE1	2.4421e-08	1.50934e-06	2.06276
GO:0007275	multicellular organismal development	TCTN1	2.4421e-08	1.50934e-06	2.06276
GO:0007275	multicellular organismal development	SORT1	2.4421e-08	1.50934e-06	2.06276
GO:0007275	multicellular organismal development	SLIT3	2.4421e-08	1.50934e-06	2.06276
GO:0007275	multicellular organismal development	SERPINF1	2.4421e-08	1.50934e-06	2.06276
GO:0007275	multicellular organismal development	PRRX1	2.4421e-08	1.50934e-06	2.06276
GO:0007275	multicellular organismal development	POU3F3	2.4421e-08	1.50934e-06	2.06276
GO:0007275	multicellular organismal development	PMCH	2.4421e-08	1.50934e-06	2.06276
GO:0007275	multicellular organismal development	PLAC1	2.4421e-08	1.50934e-06	2.06276
GO:0007275	multicellular organismal development	PDGFRA	2.4421e-08	1.50934e-06	2.06276
GO:0007275	multicellular organismal development	PCOLCE	2.4421e-08	1.50934e-06	2.06276
GO:0007275	multicellular organismal development	PAQR5	2.4421e-08	1.50934e-06	2.06276
GO:0007275	multicellular organismal development	OLFM1	2.4421e-08	1.50934e-06	2.06276
GO:0007275	multicellular organismal development	NTRK3	2.4421e-08	1.50934e-06	2.06276
GO:0007275	multicellular organismal development	NGFRAP1	2.4421e-08	1.50934e-06	2.06276
GO:0007275	multicellular organismal development	NDEL1	2.4421e-08	1.50934e-06	2.06276
GO:0007275	multicellular organismal development	MYOD1	2.4421e-08	1.50934e-06	2.06276
GO:0007275	multicellular organismal development	MYF6	2.4421e-08	1.50934e-06	2.06276
GO:0007275	multicellular organismal development	MYF5	2.4421e-08	1.50934e-06	2.06276
GO:0007275	multicellular organismal development	MSX1	2.4421e-08	1.50934e-06	2.06276
GO:0007275	multicellular organismal development	MST1R	2.4421e-08	1.50934e-06	2.06276
GO:0007275	multicellular organismal development	MGP	2.4421e-08	1.50934e-06	2.06276
GO:0007275	multicellular organismal development	MEOX2	2.4421e-08	1.50934e-06	2.06276
GO:0007275	multicellular organismal development	MEIS1	2.4421e-08	1.50934e-06	2.06276
GO:0007275	multicellular organismal development	MDGA1	2.4421e-08	1.50934e-06	2.06276
GO:0007275	multicellular organismal development	LRP6	2.4421e-08	1.50934e-06	2.06276
GO:0007275	multicellular organismal development	LRP5	2.4421e-08	1.50934e-06	2.06276
GO:0007275	multicellular organismal development	LECT1	2.4421e-08	1.50934e-06	2.06276
GO:0007275	multicellular organismal development	ITGB6	2.4421e-08	1.50934e-06	2.06276
GO:0007275	multicellular organismal development	ITGB4	2.4421e-08	1.50934e-06	2.06276
GO:0007275	multicellular organismal development	IGF2	2.4421e-08	1.50934e-06	2.06276
GO:0007275	multicellular organismal development	HOPX	2.4421e-08	1.50934e-06	2.06276
GO:0007275	multicellular organismal development	HAND2	2.4421e-08	1.50934e-06	2.06276
GO:0007275	multicellular organismal development	GNRH1	2.4421e-08	1.50934e-06	2.06276
GO:0007275	multicellular organismal development	GLI1	2.4421e-08	1.50934e-06	2.06276
GO:0007275	multicellular organismal development	GADD45B	2.4421e-08	1.50934e-06	2.06276
GO:0007275	multicellular organismal development	FOXS1	2.4421e-08	1.50934e-06	2.06276
GO:0007275	multicellular organismal development	FLNB	2.4421e-08	1.50934e-06	2.06276
GO:0007275	multicellular organismal development	EYA1	2.4421e-08	1.50934e-06	2.06276
GO:0007275	multicellular organismal development	ERC1	2.4421e-08	1.50934e-06	2.06276
GO:0007275	multicellular organismal development	EMX2	2.4421e-08	1.50934e-06	2.06276
GO:0007275	multicellular organismal development	ELF3	2.4421e-08	1.50934e-06	2.06276
GO:0007275	multicellular organismal development	ELAVL3	2.4421e-08	1.50934e-06	2.06276
GO:0007275	multicellular organismal development	EGFL6	2.4421e-08	1.50934e-06	2.06276
GO:0007275	multicellular organismal development	DYNC2H1	2.4421e-08	1.50934e-06	2.06276
GO:0007275	multicellular organismal development	DSPP	2.4421e-08	1.50934e-06	2.06276
GO:0007275	multicellular organismal development	DLX4	2.4421e-08	1.50934e-06	2.06276
GO:0007275	multicellular organismal development	DEAF1	2.4421e-08	1.50934e-06	2.06276
GO:0007275	multicellular organismal development	CSRP3	2.4421e-08	1.50934e-06	2.06276
GO:0007275	multicellular organismal development	COLEC11	2.4421e-08	1.50934e-06	2.06276
GO:0007275	multicellular organismal development	CLPTM1	2.4421e-08	1.50934e-06	2.06276
GO:0007275	multicellular organismal development	CATSPERG	2.4421e-08	1.50934e-06	2.06276
GO:0007275	multicellular organismal development	ASCL2	2.4421e-08	1.50934e-06	2.06276
GO:0007275	multicellular organismal development	ARHGDIB	2.4421e-08	1.50934e-06	2.06276
GO:0007275	multicellular organismal development	ANPEP	2.4421e-08	1.50934e-06	2.06276
GO:0007275	multicellular organismal development	ANGPT1	2.4421e-08	1.50934e-06	2.06276
GO:0007275	multicellular organismal development	AMELX	2.4421e-08	1.50934e-06	2.06276
GO:0007275	multicellular organismal development	AMBRA1	2.4421e-08	1.50934e-06	2.06276
GO:0007275	multicellular organismal development	AIDA	2.4421e-08	1.50934e-06	2.06276
GO:0000278	mitotic cell cycle	XPO1	2.69956e-08	1.61681e-06	3.10262
GO:0000278	mitotic cell cycle	USP3	2.69956e-08	1.61681e-06	3.10262
GO:0000278	mitotic cell cycle	UBE2C	2.69956e-08	1.61681e-06	3.10262
GO:0000278	mitotic cell cycle	TUBGCP2	2.69956e-08	1.61681e-06	3.10262
GO:0000278	mitotic cell cycle	TUBA4A	2.69956e-08	1.61681e-06	3.10262
GO:0000278	mitotic cell cycle	SPC25	2.69956e-08	1.61681e-06	3.10262
GO:0000278	mitotic cell cycle	RPS27	2.69956e-08	1.61681e-06	3.10262
GO:0000278	mitotic cell cycle	RFC3	2.69956e-08	1.61681e-06	3.10262
GO:0000278	mitotic cell cycle	PSMD7	2.69956e-08	1.61681e-06	3.10262
GO:0000278	mitotic cell cycle	PSMB9	2.69956e-08	1.61681e-06	3.10262
GO:0000278	mitotic cell cycle	PRKAR2B	2.69956e-08	1.61681e-06	3.10262
GO:0000278	mitotic cell cycle	POLD1	2.69956e-08	1.61681e-06	3.10262
GO:0000278	mitotic cell cycle	PLK1	2.69956e-08	1.61681e-06	3.10262
GO:0000278	mitotic cell cycle	ORC4	2.69956e-08	1.61681e-06	3.10262
GO:0000278	mitotic cell cycle	OFD1	2.69956e-08	1.61681e-06	3.10262
GO:0000278	mitotic cell cycle	NUP85	2.69956e-08	1.61681e-06	3.10262
GO:0000278	mitotic cell cycle	NUP133	2.69956e-08	1.61681e-06	3.10262
GO:0000278	mitotic cell cycle	NDEL1	2.69956e-08	1.61681e-06	3.10262
GO:0000278	mitotic cell cycle	MNAT1	2.69956e-08	1.61681e-06	3.10262
GO:0000278	mitotic cell cycle	MCM5	2.69956e-08	1.61681e-06	3.10262
GO:0000278	mitotic cell cycle	KIF20A	2.69956e-08	1.61681e-06	3.10262
GO:0000278	mitotic cell cycle	FEN1	2.69956e-08	1.61681e-06	3.10262
GO:0000278	mitotic cell cycle	DYNC1I2	2.69956e-08	1.61681e-06	3.10262
GO:0000278	mitotic cell cycle	DSN1	2.69956e-08	1.61681e-06	3.10262
GO:0000278	mitotic cell cycle	CLIP1	2.69956e-08	1.61681e-06	3.10262
GO:0000278	mitotic cell cycle	CEP63	2.69956e-08	1.61681e-06	3.10262
GO:0000278	mitotic cell cycle	CENPT	2.69956e-08	1.61681e-06	3.10262
GO:0000278	mitotic cell cycle	CDC25C	2.69956e-08	1.61681e-06	3.10262
GO:0000278	mitotic cell cycle	CDC25A	2.69956e-08	1.61681e-06	3.10262
GO:0000278	mitotic cell cycle	BUB1	2.69956e-08	1.61681e-06	3.10262
GO:0000278	mitotic cell cycle	AURKA	2.69956e-08	1.61681e-06	3.10262
GO:0000278	mitotic cell cycle	ANAPC1	2.69956e-08	1.61681e-06	3.10262
GO:0008380	RNA splicing	ZRSR2	2.72005e-08	1.62508e-06	3.50096
GO:0008380	RNA splicing	ZCCHC8	2.72005e-08	1.62508e-06	3.50096
GO:0008380	RNA splicing	THOC7	2.72005e-08	1.62508e-06	3.50096
GO:0008380	RNA splicing	THOC1	2.72005e-08	1.62508e-06	3.50096
GO:0008380	RNA splicing	SYNCRIP	2.72005e-08	1.62508e-06	3.50096
GO:0008380	RNA splicing	SUGP2	2.72005e-08	1.62508e-06	3.50096
GO:0008380	RNA splicing	SNRPA1	2.72005e-08	1.62508e-06	3.50096
GO:0008380	RNA splicing	SFSWAP	2.72005e-08	1.62508e-06	3.50096
GO:0008380	RNA splicing	SCAF11	2.72005e-08	1.62508e-06	3.50096
GO:0008380	RNA splicing	SCAF1	2.72005e-08	1.62508e-06	3.50096
GO:0008380	RNA splicing	RNPC3	2.72005e-08	1.62508e-06	3.50096
GO:0008380	RNA splicing	RBM5	2.72005e-08	1.62508e-06	3.50096
GO:0008380	RNA splicing	PRPF40B	2.72005e-08	1.62508e-06	3.50096
GO:0008380	RNA splicing	PRPF3	2.72005e-08	1.62508e-06	3.50096
GO:0008380	RNA splicing	PPARGC1A	2.72005e-08	1.62508e-06	3.50096
GO:0008380	RNA splicing	PLRG1	2.72005e-08	1.62508e-06	3.50096
GO:0008380	RNA splicing	PCF11	2.72005e-08	1.62508e-06	3.50096
GO:0008380	RNA splicing	PABPN1	2.72005e-08	1.62508e-06	3.50096
GO:0008380	RNA splicing	MBNL1	2.72005e-08	1.62508e-06	3.50096
GO:0008380	RNA splicing	LUC7L3	2.72005e-08	1.62508e-06	3.50096
GO:0008380	RNA splicing	LSM6	2.72005e-08	1.62508e-06	3.50096
GO:0008380	RNA splicing	GEMIN6	2.72005e-08	1.62508e-06	3.50096
GO:0008380	RNA splicing	CSTF3	2.72005e-08	1.62508e-06	3.50096
GO:0008380	RNA splicing	CSTF1	2.72005e-08	1.62508e-06	3.50096
GO:0008380	RNA splicing	CPSF7	2.72005e-08	1.62508e-06	3.50096
GO:0008380	RNA splicing	CELF4	2.72005e-08	1.62508e-06	3.50096
GO:0008380	RNA splicing	CD2BP2	2.72005e-08	1.62508e-06	3.50096
GO:0055085	transmembrane transport	TRPC3	3.1286e-08	1.80241e-06	2.24882
GO:0055085	transmembrane transport	TF	3.1286e-08	1.80241e-06	2.24882
GO:0055085	transmembrane transport	SLC7A7	3.1286e-08	1.80241e-06	2.24882
GO:0055085	transmembrane transport	SLC7A10	3.1286e-08	1.80241e-06	2.24882
GO:0055085	transmembrane transport	SLC6A3	3.1286e-08	1.80241e-06	2.24882
GO:0055085	transmembrane transport	SLC5A4	3.1286e-08	1.80241e-06	2.24882
GO:0055085	transmembrane transport	SLC4A3	3.1286e-08	1.80241e-06	2.24882
GO:0055085	transmembrane transport	SLC46A3	3.1286e-08	1.80241e-06	2.24882
GO:0055085	transmembrane transport	SLC39A3	3.1286e-08	1.80241e-06	2.24882
GO:0055085	transmembrane transport	SLC39A2	3.1286e-08	1.80241e-06	2.24882
GO:0055085	transmembrane transport	SLC36A2	3.1286e-08	1.80241e-06	2.24882
GO:0055085	transmembrane transport	SLC35A3	3.1286e-08	1.80241e-06	2.24882
GO:0055085	transmembrane transport	SLC33A1	3.1286e-08	1.80241e-06	2.24882
GO:0055085	transmembrane transport	SLC2A1	3.1286e-08	1.80241e-06	2.24882
GO:0055085	transmembrane transport	SLC27A6	3.1286e-08	1.80241e-06	2.24882
GO:0055085	transmembrane transport	SLC26A11	3.1286e-08	1.80241e-06	2.24882
GO:0055085	transmembrane transport	SLC25A40	3.1286e-08	1.80241e-06	2.24882
GO:0055085	transmembrane transport	SLC25A24	3.1286e-08	1.80241e-06	2.24882
GO:0055085	transmembrane transport	SLC23A2	3.1286e-08	1.80241e-06	2.24882
GO:0055085	transmembrane transport	SLC23A1	3.1286e-08	1.80241e-06	2.24882
GO:0055085	transmembrane transport	SLC20A2	3.1286e-08	1.80241e-06	2.24882
GO:0055085	transmembrane transport	SLC1A6	3.1286e-08	1.80241e-06	2.24882
GO:0055085	transmembrane transport	SLC1A3	3.1286e-08	1.80241e-06	2.24882
GO:0055085	transmembrane transport	SLC1A1	3.1286e-08	1.80241e-06	2.24882
GO:0055085	transmembrane transport	SLC18A2	3.1286e-08	1.80241e-06	2.24882
GO:0055085	transmembrane transport	SLC16A4	3.1286e-08	1.80241e-06	2.24882
GO:0055085	transmembrane transport	SLC15A1	3.1286e-08	1.80241e-06	2.24882
GO:0055085	transmembrane transport	SLC12A1	3.1286e-08	1.80241e-06	2.24882
GO:0055085	transmembrane transport	SFXN2	3.1286e-08	1.80241e-06	2.24882
GO:0055085	transmembrane transport	RYR3	3.1286e-08	1.80241e-06	2.24882
GO:0055085	transmembrane transport	RYR1	3.1286e-08	1.80241e-06	2.24882
GO:0055085	transmembrane transport	PRKAR2B	3.1286e-08	1.80241e-06	2.24882
GO:0055085	transmembrane transport	OCA2	3.1286e-08	1.80241e-06	2.24882
GO:0055085	transmembrane transport	NUP85	3.1286e-08	1.80241e-06	2.24882
GO:0055085	transmembrane transport	NUP133	3.1286e-08	1.80241e-06	2.24882
GO:0055085	transmembrane transport	MFSD3	3.1286e-08	1.80241e-06	2.24882
GO:0055085	transmembrane transport	KCNQ5	3.1286e-08	1.80241e-06	2.24882
GO:0055085	transmembrane transport	HK3	3.1286e-08	1.80241e-06	2.24882
GO:0055085	transmembrane transport	GLRB	3.1286e-08	1.80241e-06	2.24882
GO:0055085	transmembrane transport	DST	3.1286e-08	1.80241e-06	2.24882
GO:0055085	transmembrane transport	CLCN5	3.1286e-08	1.80241e-06	2.24882
GO:0055085	transmembrane transport	CLCN2	3.1286e-08	1.80241e-06	2.24882
GO:0055085	transmembrane transport	AVP	3.1286e-08	1.80241e-06	2.24882
GO:0055085	transmembrane transport	ATP8B1	3.1286e-08	1.80241e-06	2.24882
GO:0055085	transmembrane transport	ATP6V1H	3.1286e-08	1.80241e-06	2.24882
GO:0055085	transmembrane transport	ATP6V1D	3.1286e-08	1.80241e-06	2.24882
GO:0055085	transmembrane transport	ATP6V0D2	3.1286e-08	1.80241e-06	2.24882
GO:0055085	transmembrane transport	ATP6V0A4	3.1286e-08	1.80241e-06	2.24882
GO:0055085	transmembrane transport	ATP2C2	3.1286e-08	1.80241e-06	2.24882
GO:0055085	transmembrane transport	ATP2B1	3.1286e-08	1.80241e-06	2.24882
GO:0055085	transmembrane transport	ATP2A1	3.1286e-08	1.80241e-06	2.24882
GO:0055085	transmembrane transport	ATP1B1	3.1286e-08	1.80241e-06	2.24882
GO:0055085	transmembrane transport	ABCG2	3.1286e-08	1.80241e-06	2.24882
GO:0055085	transmembrane transport	ABCC1	3.1286e-08	1.80241e-06	2.24882
GO:0055085	transmembrane transport	ABCB1	3.1286e-08	1.80241e-06	2.24882
GO:0055085	transmembrane transport	ABCA7	3.1286e-08	1.80241e-06	2.24882
GO:0030030	cell projection organization	TSC2	4.08584e-08	2.27272e-06	7.59685
GO:0030030	cell projection organization	TSC1	4.08584e-08	2.27272e-06	7.59685
GO:0030030	cell projection organization	STK36	4.08584e-08	2.27272e-06	7.59685
GO:0030030	cell projection organization	PTPN23	4.08584e-08	2.27272e-06	7.59685
GO:0030030	cell projection organization	OFD1	4.08584e-08	2.27272e-06	7.59685
GO:0030030	cell projection organization	NPHP1	4.08584e-08	2.27272e-06	7.59685
GO:0030030	cell projection organization	IFT88	4.08584e-08	2.27272e-06	7.59685
GO:0030030	cell projection organization	GSN	4.08584e-08	2.27272e-06	7.59685
GO:0030030	cell projection organization	DYNC2H1	4.08584e-08	2.27272e-06	7.59685
GO:0030030	cell projection organization	CC2D2A	4.08584e-08	2.27272e-06	7.59685
GO:0030030	cell projection organization	BOC	4.08584e-08	2.27272e-06	7.59685
GO:0030030	cell projection organization	AURKA	4.08584e-08	2.27272e-06	7.59685
GO:0019221	cytokine-mediated signaling pathway	USP18	1.05863e-07	5.27549e-06	3.5874
GO:0019221	cytokine-mediated signaling pathway	STAT4	1.05863e-07	5.27549e-06	3.5874
GO:0019221	cytokine-mediated signaling pathway	SOCS1	1.05863e-07	5.27549e-06	3.5874
GO:0019221	cytokine-mediated signaling pathway	PTPN1	1.05863e-07	5.27549e-06	3.5874
GO:0019221	cytokine-mediated signaling pathway	PF4	1.05863e-07	5.27549e-06	3.5874
GO:0019221	cytokine-mediated signaling pathway	MYD88	1.05863e-07	5.27549e-06	3.5874
GO:0019221	cytokine-mediated signaling pathway	MX1	1.05863e-07	5.27549e-06	3.5874
GO:0019221	cytokine-mediated signaling pathway	LIFR	1.05863e-07	5.27549e-06	3.5874
GO:0019221	cytokine-mediated signaling pathway	KIT	1.05863e-07	5.27549e-06	3.5874
GO:0019221	cytokine-mediated signaling pathway	ISG15	1.05863e-07	5.27549e-06	3.5874
GO:0019221	cytokine-mediated signaling pathway	IRF2	1.05863e-07	5.27549e-06	3.5874
GO:0019221	cytokine-mediated signaling pathway	IL1A	1.05863e-07	5.27549e-06	3.5874
GO:0019221	cytokine-mediated signaling pathway	IFNAR2	1.05863e-07	5.27549e-06	3.5874
GO:0019221	cytokine-mediated signaling pathway	IFIT3	1.05863e-07	5.27549e-06	3.5874
GO:0019221	cytokine-mediated signaling pathway	IFIT1	1.05863e-07	5.27549e-06	3.5874
GO:0019221	cytokine-mediated signaling pathway	IFI6	1.05863e-07	5.27549e-06	3.5874
GO:0019221	cytokine-mediated signaling pathway	HLA-G	1.05863e-07	5.27549e-06	3.5874
GO:0019221	cytokine-mediated signaling pathway	HLA-DQA1	1.05863e-07	5.27549e-06	3.5874
GO:0019221	cytokine-mediated signaling pathway	HCK	1.05863e-07	5.27549e-06	3.5874
GO:0019221	cytokine-mediated signaling pathway	GBP2	1.05863e-07	5.27549e-06	3.5874
GO:0019221	cytokine-mediated signaling pathway	GBP1	1.05863e-07	5.27549e-06	3.5874
GO:0019221	cytokine-mediated signaling pathway	EBI3	1.05863e-07	5.27549e-06	3.5874
GO:0019221	cytokine-mediated signaling pathway	DUOX2	1.05863e-07	5.27549e-06	3.5874
GO:0019221	cytokine-mediated signaling pathway	CCL2	1.05863e-07	5.27549e-06	3.5874
GO:0008283	cell proliferation	TGFB2	1.09633e-07	5.43058e-06	2.76969
GO:0008283	cell proliferation	STAT4	1.09633e-07	5.43058e-06	2.76969
GO:0008283	cell proliferation	SERPINF1	1.09633e-07	5.43058e-06	2.76969
GO:0008283	cell proliferation	RPS27	1.09633e-07	5.43058e-06	2.76969
GO:0008283	cell proliferation	PTCH1	1.09633e-07	5.43058e-06	2.76969
GO:0008283	cell proliferation	PRMT5	1.09633e-07	5.43058e-06	2.76969
GO:0008283	cell proliferation	PRL	1.09633e-07	5.43058e-06	2.76969
GO:0008283	cell proliferation	PLK1	1.09633e-07	5.43058e-06	2.76969
GO:0008283	cell proliferation	PEMT	1.09633e-07	5.43058e-06	2.76969
GO:0008283	cell proliferation	PDAP1	1.09633e-07	5.43058e-06	2.76969
GO:0008283	cell proliferation	OCA2	1.09633e-07	5.43058e-06	2.76969
GO:0008283	cell proliferation	NPY	1.09633e-07	5.43058e-06	2.76969
GO:0008283	cell proliferation	MYH10	1.09633e-07	5.43058e-06	2.76969
GO:0008283	cell proliferation	MYC	1.09633e-07	5.43058e-06	2.76969
GO:0008283	cell proliferation	MPL	1.09633e-07	5.43058e-06	2.76969
GO:0008283	cell proliferation	MNAT1	1.09633e-07	5.43058e-06	2.76969
GO:0008283	cell proliferation	LHX9	1.09633e-07	5.43058e-06	2.76969
GO:0008283	cell proliferation	IRF2	1.09633e-07	5.43058e-06	2.76969
GO:0008283	cell proliferation	IL1A	1.09633e-07	5.43058e-06	2.76969
GO:0008283	cell proliferation	IFNAR2	1.09633e-07	5.43058e-06	2.76969
GO:0008283	cell proliferation	GNG2	1.09633e-07	5.43058e-06	2.76969
GO:0008283	cell proliferation	GNB1	1.09633e-07	5.43058e-06	2.76969
GO:0008283	cell proliferation	GLUL	1.09633e-07	5.43058e-06	2.76969
GO:0008283	cell proliferation	FSCN1	1.09633e-07	5.43058e-06	2.76969
GO:0008283	cell proliferation	ENPEP	1.09633e-07	5.43058e-06	2.76969
GO:0008283	cell proliferation	EDNRA	1.09633e-07	5.43058e-06	2.76969
GO:0008283	cell proliferation	E4F1	1.09633e-07	5.43058e-06	2.76969
GO:0008283	cell proliferation	DAB2	1.09633e-07	5.43058e-06	2.76969
GO:0008283	cell proliferation	CSF1	1.09633e-07	5.43058e-06	2.76969
GO:0008283	cell proliferation	CLK1	1.09633e-07	5.43058e-06	2.76969
GO:0008283	cell proliferation	CDC25C	1.09633e-07	5.43058e-06	2.76969
GO:0008283	cell proliferation	CDC25A	1.09633e-07	5.43058e-06	2.76969
GO:0008283	cell proliferation	BUB1	1.09633e-07	5.43058e-06	2.76969
GO:0008283	cell proliferation	AMELX	1.09633e-07	5.43058e-06	2.76969
GO:0008283	cell proliferation	AMBN	1.09633e-07	5.43058e-06	2.76969
GO:0006810	transport	UCP2	1.44338e-07	6.77534e-06	2.26573
GO:0006810	transport	TMX4	1.44338e-07	6.77534e-06	2.26573
GO:0006810	transport	TMED6	1.44338e-07	6.77534e-06	2.26573
GO:0006810	transport	THOC7	1.44338e-07	6.77534e-06	2.26573
GO:0006810	transport	THOC1	1.44338e-07	6.77534e-06	2.26573
GO:0006810	transport	SORT1	1.44338e-07	6.77534e-06	2.26573
GO:0006810	transport	SLC7A7	1.44338e-07	6.77534e-06	2.26573
GO:0006810	transport	SLC6A3	1.44338e-07	6.77534e-06	2.26573
GO:0006810	transport	SLC4A3	1.44338e-07	6.77534e-06	2.26573
GO:0006810	transport	SLC35A3	1.44338e-07	6.77534e-06	2.26573
GO:0006810	transport	SLC33A1	1.44338e-07	6.77534e-06	2.26573
GO:0006810	transport	SLC25A37	1.44338e-07	6.77534e-06	2.26573
GO:0006810	transport	SLC20A2	1.44338e-07	6.77534e-06	2.26573
GO:0006810	transport	SLC15A1	1.44338e-07	6.77534e-06	2.26573
GO:0006810	transport	SLC12A1	1.44338e-07	6.77534e-06	2.26573
GO:0006810	transport	SERPINA6	1.44338e-07	6.77534e-06	2.26573
GO:0006810	transport	PTGDS	1.44338e-07	6.77534e-06	2.26573
GO:0006810	transport	PCTP	1.44338e-07	6.77534e-06	2.26573
GO:0006810	transport	P2RX4	1.44338e-07	6.77534e-06	2.26573
GO:0006810	transport	OSBPL3	1.44338e-07	6.77534e-06	2.26573
GO:0006810	transport	OCA2	1.44338e-07	6.77534e-06	2.26573
GO:0006810	transport	NXF1	1.44338e-07	6.77534e-06	2.26573
GO:0006810	transport	NDUFS6	1.44338e-07	6.77534e-06	2.26573
GO:0006810	transport	NDUFS4	1.44338e-07	6.77534e-06	2.26573
GO:0006810	transport	NDUFB1	1.44338e-07	6.77534e-06	2.26573
GO:0006810	transport	NDEL1	1.44338e-07	6.77534e-06	2.26573
GO:0006810	transport	MB	1.44338e-07	6.77534e-06	2.26573
GO:0006810	transport	LRPPRC	1.44338e-07	6.77534e-06	2.26573
GO:0006810	transport	LBP	1.44338e-07	6.77534e-06	2.26573
GO:0006810	transport	HDLBP	1.44338e-07	6.77534e-06	2.26573
GO:0006810	transport	HBZ	1.44338e-07	6.77534e-06	2.26573
GO:0006810	transport	GULP1	1.44338e-07	6.77534e-06	2.26573
GO:0006810	transport	GJC1	1.44338e-07	6.77534e-06	2.26573
GO:0006810	transport	GJA1	1.44338e-07	6.77534e-06	2.26573
GO:0006810	transport	FAM21A	1.44338e-07	6.77534e-06	2.26573
GO:0006810	transport	DYNC1I2	1.44338e-07	6.77534e-06	2.26573
GO:0006810	transport	CYCS	1.44338e-07	6.77534e-06	2.26573
GO:0006810	transport	CPT1B	1.44338e-07	6.77534e-06	2.26573
GO:0006810	transport	CLCN5	1.44338e-07	6.77534e-06	2.26573
GO:0006810	transport	CLCN2	1.44338e-07	6.77534e-06	2.26573
GO:0006810	transport	CHRNA1	1.44338e-07	6.77534e-06	2.26573
GO:0006810	transport	CACNB4	1.44338e-07	6.77534e-06	2.26573
GO:0006810	transport	CACNB1	1.44338e-07	6.77534e-06	2.26573
GO:0006810	transport	ATP2B1	1.44338e-07	6.77534e-06	2.26573
GO:0006810	transport	ATP1B1	1.44338e-07	6.77534e-06	2.26573
GO:0006810	transport	ACCN3	1.44338e-07	6.77534e-06	2.26573
GO:0006810	transport	ABCG2	1.44338e-07	6.77534e-06	2.26573
GO:0006810	transport	ABCC1	1.44338e-07	6.77534e-06	2.26573
GO:0006810	transport	ABCB1	1.44338e-07	6.77534e-06	2.26573
GO:0006810	transport	ABCA8	1.44338e-07	6.77534e-06	2.26573
GO:0006811	ion transport	WNK1	1.64774e-07	7.50332e-06	2.27796
GO:0006811	ion transport	TRPC3	1.64774e-07	7.50332e-06	2.27796
GO:0006811	ion transport	TF	1.64774e-07	7.50332e-06	2.27796
GO:0006811	ion transport	TCN1	1.64774e-07	7.50332e-06	2.27796
GO:0006811	ion transport	SLC7A7	1.64774e-07	7.50332e-06	2.27796
GO:0006811	ion transport	SLC7A10	1.64774e-07	7.50332e-06	2.27796
GO:0006811	ion transport	SLC5A4	1.64774e-07	7.50332e-06	2.27796
GO:0006811	ion transport	SLC4A3	1.64774e-07	7.50332e-06	2.27796
GO:0006811	ion transport	SLC39A3	1.64774e-07	7.50332e-06	2.27796
GO:0006811	ion transport	SLC39A2	1.64774e-07	7.50332e-06	2.27796
GO:0006811	ion transport	SLC38A11	1.64774e-07	7.50332e-06	2.27796
GO:0006811	ion transport	SLC36A2	1.64774e-07	7.50332e-06	2.27796
GO:0006811	ion transport	SLC26A11	1.64774e-07	7.50332e-06	2.27796
GO:0006811	ion transport	SLC25A37	1.64774e-07	7.50332e-06	2.27796
GO:0006811	ion transport	SLC23A2	1.64774e-07	7.50332e-06	2.27796
GO:0006811	ion transport	SLC23A1	1.64774e-07	7.50332e-06	2.27796
GO:0006811	ion transport	SLC20A2	1.64774e-07	7.50332e-06	2.27796
GO:0006811	ion transport	SLC1A6	1.64774e-07	7.50332e-06	2.27796
GO:0006811	ion transport	SLC1A3	1.64774e-07	7.50332e-06	2.27796
GO:0006811	ion transport	SLC1A1	1.64774e-07	7.50332e-06	2.27796
GO:0006811	ion transport	SLC15A1	1.64774e-07	7.50332e-06	2.27796
GO:0006811	ion transport	SLC12A1	1.64774e-07	7.50332e-06	2.27796
GO:0006811	ion transport	SLC10A5	1.64774e-07	7.50332e-06	2.27796
GO:0006811	ion transport	RYR3	1.64774e-07	7.50332e-06	2.27796
GO:0006811	ion transport	RYR1	1.64774e-07	7.50332e-06	2.27796
GO:0006811	ion transport	PIEZO1	1.64774e-07	7.50332e-06	2.27796
GO:0006811	ion transport	P2RX4	1.64774e-07	7.50332e-06	2.27796
GO:0006811	ion transport	KCNQ5	1.64774e-07	7.50332e-06	2.27796
GO:0006811	ion transport	KCNN3	1.64774e-07	7.50332e-06	2.27796
GO:0006811	ion transport	KCNJ8	1.64774e-07	7.50332e-06	2.27796
GO:0006811	ion transport	KCNE4	1.64774e-07	7.50332e-06	2.27796
GO:0006811	ion transport	KCNE1	1.64774e-07	7.50332e-06	2.27796
GO:0006811	ion transport	GRIK5	1.64774e-07	7.50332e-06	2.27796
GO:0006811	ion transport	GRIA2	1.64774e-07	7.50332e-06	2.27796
GO:0006811	ion transport	GLRB	1.64774e-07	7.50332e-06	2.27796
GO:0006811	ion transport	CLCN5	1.64774e-07	7.50332e-06	2.27796
GO:0006811	ion transport	CLCN2	1.64774e-07	7.50332e-06	2.27796
GO:0006811	ion transport	CHRNA1	1.64774e-07	7.50332e-06	2.27796
GO:0006811	ion transport	CACNB4	1.64774e-07	7.50332e-06	2.27796
GO:0006811	ion transport	CACNB1	1.64774e-07	7.50332e-06	2.27796
GO:0006811	ion transport	CACNA2D3	1.64774e-07	7.50332e-06	2.27796
GO:0006811	ion transport	CACNA2D1	1.64774e-07	7.50332e-06	2.27796
GO:0006811	ion transport	BEST1	1.64774e-07	7.50332e-06	2.27796
GO:0006811	ion transport	ATP6V1H	1.64774e-07	7.50332e-06	2.27796
GO:0006811	ion transport	ATP6V1D	1.64774e-07	7.50332e-06	2.27796
GO:0006811	ion transport	ATP6V0D2	1.64774e-07	7.50332e-06	2.27796
GO:0006811	ion transport	ATP6V0A4	1.64774e-07	7.50332e-06	2.27796
GO:0006811	ion transport	ATP5I	1.64774e-07	7.50332e-06	2.27796
GO:0006811	ion transport	ACCN3	1.64774e-07	7.50332e-06	2.27796
GO:0006629	lipid metabolic process	WNT10B	1.66011e-07	7.54599e-06	3.13898
GO:0006629	lipid metabolic process	TMEM68	1.66011e-07	7.54599e-06	3.13898
GO:0006629	lipid metabolic process	ST8SIA1	1.66011e-07	7.54599e-06	3.13898
GO:0006629	lipid metabolic process	SLC27A6	1.66011e-07	7.54599e-06	3.13898
GO:0006629	lipid metabolic process	RDH16	1.66011e-07	7.54599e-06	3.13898
GO:0006629	lipid metabolic process	PTGDS	1.66011e-07	7.54599e-06	3.13898
GO:0006629	lipid metabolic process	PPP1CA	1.66011e-07	7.54599e-06	3.13898
GO:0006629	lipid metabolic process	PPARG	1.66011e-07	7.54599e-06	3.13898
GO:0006629	lipid metabolic process	PPARA	1.66011e-07	7.54599e-06	3.13898
GO:0006629	lipid metabolic process	PNLIPRP2	1.66011e-07	7.54599e-06	3.13898
GO:0006629	lipid metabolic process	PMVK	1.66011e-07	7.54599e-06	3.13898
GO:0006629	lipid metabolic process	PLCD1	1.66011e-07	7.54599e-06	3.13898
GO:0006629	lipid metabolic process	PLA1A	1.66011e-07	7.54599e-06	3.13898
GO:0006629	lipid metabolic process	PEMT	1.66011e-07	7.54599e-06	3.13898
GO:0006629	lipid metabolic process	PDE3A	1.66011e-07	7.54599e-06	3.13898
GO:0006629	lipid metabolic process	NR2F2	1.66011e-07	7.54599e-06	3.13898
GO:0006629	lipid metabolic process	LCAT	1.66011e-07	7.54599e-06	3.13898
GO:0006629	lipid metabolic process	GPX5	1.66011e-07	7.54599e-06	3.13898
GO:0006629	lipid metabolic process	GDE1	1.66011e-07	7.54599e-06	3.13898
GO:0006629	lipid metabolic process	FABP5	1.66011e-07	7.54599e-06	3.13898
GO:0006629	lipid metabolic process	CLU	1.66011e-07	7.54599e-06	3.13898
GO:0006629	lipid metabolic process	CH25H	1.66011e-07	7.54599e-06	3.13898
GO:0006629	lipid metabolic process	CEL	1.66011e-07	7.54599e-06	3.13898
GO:0006629	lipid metabolic process	ALDH3B1	1.66011e-07	7.54599e-06	3.13898
GO:0006629	lipid metabolic process	ACOX1	1.66011e-07	7.54599e-06	3.13898
GO:0006629	lipid metabolic process	ACOT8	1.66011e-07	7.54599e-06	3.13898
GO:0006629	lipid metabolic process	ACAD8	1.66011e-07	7.54599e-06	3.13898
GO:0006629	lipid metabolic process	ACACA	1.66011e-07	7.54599e-06	3.13898
GO:0006396	RNA processing	TRUB2	1.76768e-07	7.91061e-06	5.29289
GO:0006396	RNA processing	THOC1	1.76768e-07	7.91061e-06	5.29289
GO:0006396	RNA processing	SYNCRIP	1.76768e-07	7.91061e-06	5.29289
GO:0006396	RNA processing	SUGP2	1.76768e-07	7.91061e-06	5.29289
GO:0006396	RNA processing	SFSWAP	1.76768e-07	7.91061e-06	5.29289
GO:0006396	RNA processing	RBM5	1.76768e-07	7.91061e-06	5.29289
GO:0006396	RNA processing	PABPN1	1.76768e-07	7.91061e-06	5.29289
GO:0006396	RNA processing	LARP7	1.76768e-07	7.91061e-06	5.29289
GO:0006396	RNA processing	EXOSC10	1.76768e-07	7.91061e-06	5.29289
GO:0006396	RNA processing	DICER1	1.76768e-07	7.91061e-06	5.29289
GO:0006396	RNA processing	CSTF3	1.76768e-07	7.91061e-06	5.29289
GO:0006396	RNA processing	CSTF1	1.76768e-07	7.91061e-06	5.29289
GO:0006396	RNA processing	CELF2	1.76768e-07	7.91061e-06	5.29289
GO:0006396	RNA processing	ADAT1	1.76768e-07	7.91061e-06	5.29289
GO:0006396	RNA processing	ADARB1	1.76768e-07	7.91061e-06	5.29289
GO:0044419	interspecies interaction between organisms	XPO1	1.98915e-07	8.62694e-06	2.75124
GO:0044419	interspecies interaction between organisms	TAF1	1.98915e-07	8.62694e-06	2.75124
GO:0044419	interspecies interaction between organisms	SYNCRIP	1.98915e-07	8.62694e-06	2.75124
GO:0044419	interspecies interaction between organisms	SRCAP	1.98915e-07	8.62694e-06	2.75124
GO:0044419	interspecies interaction between organisms	SLC20A2	1.98915e-07	8.62694e-06	2.75124
GO:0044419	interspecies interaction between organisms	SATB1	1.98915e-07	8.62694e-06	2.75124
GO:0044419	interspecies interaction between organisms	RALA	1.98915e-07	8.62694e-06	2.75124
GO:0044419	interspecies interaction between organisms	PSMB9	1.98915e-07	8.62694e-06	2.75124
GO:0044419	interspecies interaction between organisms	NXF1	1.98915e-07	8.62694e-06	2.75124
GO:0044419	interspecies interaction between organisms	NPM1	1.98915e-07	8.62694e-06	2.75124
GO:0044419	interspecies interaction between organisms	MPDZ	1.98915e-07	8.62694e-06	2.75124
GO:0044419	interspecies interaction between organisms	MAGI3	1.98915e-07	8.62694e-06	2.75124
GO:0044419	interspecies interaction between organisms	KRT18	1.98915e-07	8.62694e-06	2.75124
GO:0044419	interspecies interaction between organisms	KPNA1	1.98915e-07	8.62694e-06	2.75124
GO:0044419	interspecies interaction between organisms	ITGB6	1.98915e-07	8.62694e-06	2.75124
GO:0044419	interspecies interaction between organisms	ITGB3	1.98915e-07	8.62694e-06	2.75124
GO:0044419	interspecies interaction between organisms	ITGA2	1.98915e-07	8.62694e-06	2.75124
GO:0044419	interspecies interaction between organisms	ISG15	1.98915e-07	8.62694e-06	2.75124
GO:0044419	interspecies interaction between organisms	IDE	1.98915e-07	8.62694e-06	2.75124
GO:0044419	interspecies interaction between organisms	HSPA8	1.98915e-07	8.62694e-06	2.75124
GO:0044419	interspecies interaction between organisms	HCK	1.98915e-07	8.62694e-06	2.75124
GO:0044419	interspecies interaction between organisms	FBXW7	1.98915e-07	8.62694e-06	2.75124
GO:0044419	interspecies interaction between organisms	FADD	1.98915e-07	8.62694e-06	2.75124
GO:0044419	interspecies interaction between organisms	E4F1	1.98915e-07	8.62694e-06	2.75124
GO:0044419	interspecies interaction between organisms	DYNC1I2	1.98915e-07	8.62694e-06	2.75124
GO:0044419	interspecies interaction between organisms	CUL7	1.98915e-07	8.62694e-06	2.75124
GO:0044419	interspecies interaction between organisms	CLDN1	1.98915e-07	8.62694e-06	2.75124
GO:0044419	interspecies interaction between organisms	CDC25C	1.98915e-07	8.62694e-06	2.75124
GO:0044419	interspecies interaction between organisms	CD93	1.98915e-07	8.62694e-06	2.75124
GO:0044419	interspecies interaction between organisms	CD247	1.98915e-07	8.62694e-06	2.75124
GO:0044419	interspecies interaction between organisms	BUB1	1.98915e-07	8.62694e-06	2.75124
GO:0044419	interspecies interaction between organisms	ATP6V1H	1.98915e-07	8.62694e-06	2.75124
GO:0044419	interspecies interaction between organisms	ANPEP	1.98915e-07	8.62694e-06	2.75124
GO:0044419	interspecies interaction between organisms	ACOT8	1.98915e-07	8.62694e-06	2.75124
GO:0030282	bone mineralization	TUFT1	2.07459e-07	8.89161e-06	9.68599
GO:0030282	bone mineralization	PTH1R	2.07459e-07	8.89161e-06	9.68599
GO:0030282	bone mineralization	PTGS2	2.07459e-07	8.89161e-06	9.68599
GO:0030282	bone mineralization	GPC3	2.07459e-07	8.89161e-06	9.68599
GO:0030282	bone mineralization	FBXL15	2.07459e-07	8.89161e-06	9.68599
GO:0030282	bone mineralization	ENAM	2.07459e-07	8.89161e-06	9.68599
GO:0030282	bone mineralization	DUOX2	2.07459e-07	8.89161e-06	9.68599
GO:0030282	bone mineralization	CYP27B1	2.07459e-07	8.89161e-06	9.68599
GO:0030282	bone mineralization	AMBN	2.07459e-07	8.89161e-06	9.68599
GO:0006954	inflammatory response	XCR1	2.14463e-07	9.10396e-06	3.03014
GO:0006954	inflammatory response	TPST1	2.14463e-07	9.10396e-06	3.03014
GO:0006954	inflammatory response	TLR6	2.14463e-07	9.10396e-06	3.03014
GO:0006954	inflammatory response	TGFB1	2.14463e-07	9.10396e-06	3.03014
GO:0006954	inflammatory response	SERPINA1	2.14463e-07	9.10396e-06	3.03014
GO:0006954	inflammatory response	SELE	2.14463e-07	9.10396e-06	3.03014
GO:0006954	inflammatory response	S100A12	2.14463e-07	9.10396e-06	3.03014
GO:0006954	inflammatory response	PIK3CG	2.14463e-07	9.10396e-06	3.03014
GO:0006954	inflammatory response	NMI	2.14463e-07	9.10396e-06	3.03014
GO:0006954	inflammatory response	LYZ	2.14463e-07	9.10396e-06	3.03014
GO:0006954	inflammatory response	KNG1	2.14463e-07	9.10396e-06	3.03014
GO:0006954	inflammatory response	ITGB6	2.14463e-07	9.10396e-06	3.03014
GO:0006954	inflammatory response	IL8	2.14463e-07	9.10396e-06	3.03014
GO:0006954	inflammatory response	IL1A	2.14463e-07	9.10396e-06	3.03014
GO:0006954	inflammatory response	IL17B	2.14463e-07	9.10396e-06	3.03014
GO:0006954	inflammatory response	IL10RB	2.14463e-07	9.10396e-06	3.03014
GO:0006954	inflammatory response	IL10	2.14463e-07	9.10396e-06	3.03014
GO:0006954	inflammatory response	GPR68	2.14463e-07	9.10396e-06	3.03014
GO:0006954	inflammatory response	GAL	2.14463e-07	9.10396e-06	3.03014
GO:0006954	inflammatory response	F2RL1	2.14463e-07	9.10396e-06	3.03014
GO:0006954	inflammatory response	ELF3	2.14463e-07	9.10396e-06	3.03014
GO:0006954	inflammatory response	CXCL3	2.14463e-07	9.10396e-06	3.03014
GO:0006954	inflammatory response	CCL25	2.14463e-07	9.10396e-06	3.03014
GO:0006954	inflammatory response	CCL2	2.14463e-07	9.10396e-06	3.03014
GO:0006954	inflammatory response	C5	2.14463e-07	9.10396e-06	3.03014
GO:0006954	inflammatory response	C4B	2.14463e-07	9.10396e-06	3.03014
GO:0006954	inflammatory response	BMPR1B	2.14463e-07	9.10396e-06	3.03014
GO:0006954	inflammatory response	BMP2	2.14463e-07	9.10396e-06	3.03014
GO:0006954	inflammatory response	ABCF1	2.14463e-07	9.10396e-06	3.03014
GO:0031581	hemidesmosome assembly	LAMC1	2.57741e-07	1.06606e-05	13.6974
GO:0031581	hemidesmosome assembly	LAMB3	2.57741e-07	1.06606e-05	13.6974
GO:0031581	hemidesmosome assembly	LAMA3	2.57741e-07	1.06606e-05	13.6974
GO:0031581	hemidesmosome assembly	KRT14	2.57741e-07	1.06606e-05	13.6974
GO:0031581	hemidesmosome assembly	ITGB4	2.57741e-07	1.06606e-05	13.6974
GO:0031581	hemidesmosome assembly	DST	2.57741e-07	1.06606e-05	13.6974
GO:0031581	hemidesmosome assembly	CD151	2.57741e-07	1.06606e-05	13.6974
GO:0032355	response to estradiol stimulus	WFDC1	4.41109e-07	1.6885e-05	4.40862
GO:0032355	response to estradiol stimulus	TGFB1	4.41109e-07	1.6885e-05	4.40862
GO:0032355	response to estradiol stimulus	SOCS1	4.41109e-07	1.6885e-05	4.40862
GO:0032355	response to estradiol stimulus	SERPINA1	4.41109e-07	1.6885e-05	4.40862
GO:0032355	response to estradiol stimulus	PTGS2	4.41109e-07	1.6885e-05	4.40862
GO:0032355	response to estradiol stimulus	PDGFRA	4.41109e-07	1.6885e-05	4.40862
GO:0032355	response to estradiol stimulus	NR2F2	4.41109e-07	1.6885e-05	4.40862
GO:0032355	response to estradiol stimulus	MMP9	4.41109e-07	1.6885e-05	4.40862
GO:0032355	response to estradiol stimulus	MMP3	4.41109e-07	1.6885e-05	4.40862
GO:0032355	response to estradiol stimulus	MAP1B	4.41109e-07	1.6885e-05	4.40862
GO:0032355	response to estradiol stimulus	IGF2	4.41109e-07	1.6885e-05	4.40862
GO:0032355	response to estradiol stimulus	F3	4.41109e-07	1.6885e-05	4.40862
GO:0032355	response to estradiol stimulus	ESR1	4.41109e-07	1.6885e-05	4.40862
GO:0032355	response to estradiol stimulus	CTGF	4.41109e-07	1.6885e-05	4.40862
GO:0032355	response to estradiol stimulus	CRYAB	4.41109e-07	1.6885e-05	4.40862
GO:0032355	response to estradiol stimulus	AURKA	4.41109e-07	1.6885e-05	4.40862
GO:0032355	response to estradiol stimulus	ASS1	4.41109e-07	1.6885e-05	4.40862
GO:0010951	negative regulation of endopeptidase activity	WFDC2	4.81748e-07	1.81409e-05	5.2867
GO:0010951	negative regulation of endopeptidase activity	VTN	4.81748e-07	1.81409e-05	5.2867
GO:0010951	negative regulation of endopeptidase activity	UCHL5	4.81748e-07	1.81409e-05	5.2867
GO:0010951	negative regulation of endopeptidase activity	SLPI	4.81748e-07	1.81409e-05	5.2867
GO:0010951	negative regulation of endopeptidase activity	SERPINI1	4.81748e-07	1.81409e-05	5.2867
GO:0010951	negative regulation of endopeptidase activity	SERPINF1	4.81748e-07	1.81409e-05	5.2867
GO:0010951	negative regulation of endopeptidase activity	SERPINB2	4.81748e-07	1.81409e-05	5.2867
GO:0010951	negative regulation of endopeptidase activity	SERPINB1	4.81748e-07	1.81409e-05	5.2867
GO:0010951	negative regulation of endopeptidase activity	SERPINA6	4.81748e-07	1.81409e-05	5.2867
GO:0010951	negative regulation of endopeptidase activity	SERPINA1	4.81748e-07	1.81409e-05	5.2867
GO:0010951	negative regulation of endopeptidase activity	PI3	4.81748e-07	1.81409e-05	5.2867
GO:0010951	negative regulation of endopeptidase activity	PCSK1N	4.81748e-07	1.81409e-05	5.2867
GO:0010951	negative regulation of endopeptidase activity	CAST	4.81748e-07	1.81409e-05	5.2867
GO:0010951	negative regulation of endopeptidase activity	AGT	4.81748e-07	1.81409e-05	5.2867
GO:0000087	M phase of mitotic cell cycle	XPO1	6.07982e-07	2.17942e-05	5.19555
GO:0000087	M phase of mitotic cell cycle	SPC25	6.07982e-07	2.17942e-05	5.19555
GO:0000087	M phase of mitotic cell cycle	RPS27	6.07982e-07	2.17942e-05	5.19555
GO:0000087	M phase of mitotic cell cycle	PLK1	6.07982e-07	2.17942e-05	5.19555
GO:0000087	M phase of mitotic cell cycle	NUP85	6.07982e-07	2.17942e-05	5.19555
GO:0000087	M phase of mitotic cell cycle	NUP133	6.07982e-07	2.17942e-05	5.19555
GO:0000087	M phase of mitotic cell cycle	NDEL1	6.07982e-07	2.17942e-05	5.19555
GO:0000087	M phase of mitotic cell cycle	KIF20A	6.07982e-07	2.17942e-05	5.19555
GO:0000087	M phase of mitotic cell cycle	DSN1	6.07982e-07	2.17942e-05	5.19555
GO:0000087	M phase of mitotic cell cycle	CLIP1	6.07982e-07	2.17942e-05	5.19555
GO:0000087	M phase of mitotic cell cycle	CENPT	6.07982e-07	2.17942e-05	5.19555
GO:0000087	M phase of mitotic cell cycle	CDC25C	6.07982e-07	2.17942e-05	5.19555
GO:0000087	M phase of mitotic cell cycle	CDC25A	6.07982e-07	2.17942e-05	5.19555
GO:0000087	M phase of mitotic cell cycle	BUB1	6.07982e-07	2.17942e-05	5.19555
GO:0042060	wound healing	TGFB2	7.63185e-07	2.6272e-05	5.10749
GO:0042060	wound healing	SERPINB2	7.63185e-07	2.6272e-05	5.10749
GO:0042060	wound healing	PPARA	7.63185e-07	2.6272e-05	5.10749
GO:0042060	wound healing	PDGFRA	7.63185e-07	2.6272e-05	5.10749
GO:0042060	wound healing	MMP3	7.63185e-07	2.6272e-05	5.10749
GO:0042060	wound healing	MACF1	7.63185e-07	2.6272e-05	5.10749
GO:0042060	wound healing	LOX	7.63185e-07	2.6272e-05	5.10749
GO:0042060	wound healing	ITGB3	7.63185e-07	2.6272e-05	5.10749
GO:0042060	wound healing	IL1A	7.63185e-07	2.6272e-05	5.10749
GO:0042060	wound healing	FGF7	7.63185e-07	2.6272e-05	5.10749
GO:0042060	wound healing	FGF2	7.63185e-07	2.6272e-05	5.10749
GO:0042060	wound healing	DSP	7.63185e-07	2.6272e-05	5.10749
GO:0042060	wound healing	C6orf89	7.63185e-07	2.6272e-05	5.10749
GO:0042060	wound healing	ADRB2	7.63185e-07	2.6272e-05	5.10749
GO:0009612	response to mechanical stimulus	PSPH	7.74906e-07	2.65958e-05	6.00681
GO:0009612	response to mechanical stimulus	MMP9	7.74906e-07	2.65958e-05	6.00681
GO:0009612	response to mechanical stimulus	MGP	7.74906e-07	2.65958e-05	6.00681
GO:0009612	response to mechanical stimulus	MEIS2	7.74906e-07	2.65958e-05	6.00681
GO:0009612	response to mechanical stimulus	MAP1B	7.74906e-07	2.65958e-05	6.00681
GO:0009612	response to mechanical stimulus	FOSL1	7.74906e-07	2.65958e-05	6.00681
GO:0009612	response to mechanical stimulus	F3	7.74906e-07	2.65958e-05	6.00681
GO:0009612	response to mechanical stimulus	CXCL12	7.74906e-07	2.65958e-05	6.00681
GO:0009612	response to mechanical stimulus	COL1A1	7.74906e-07	2.65958e-05	6.00681
GO:0009612	response to mechanical stimulus	CCL2	7.74906e-07	2.65958e-05	6.00681
GO:0009612	response to mechanical stimulus	BMP2	7.74906e-07	2.65958e-05	6.00681
GO:0009612	response to mechanical stimulus	ACTA1	7.74906e-07	2.65958e-05	6.00681
GO:0040018	positive regulation of multicellular organism growth	SLC6A3	1.22659e-06	4.06831e-05	9.56641
GO:0040018	positive regulation of multicellular organism growth	GPAM	1.22659e-06	4.06831e-05	9.56641
GO:0040018	positive regulation of multicellular organism growth	GHSR	1.22659e-06	4.06831e-05	9.56641
GO:0040018	positive regulation of multicellular organism growth	FOXS1	1.22659e-06	4.06831e-05	9.56641
GO:0040018	positive regulation of multicellular organism growth	CSF1	1.22659e-06	4.06831e-05	9.56641
GO:0040018	positive regulation of multicellular organism growth	CHD7	1.22659e-06	4.06831e-05	9.56641
GO:0040018	positive regulation of multicellular organism growth	CELF1	1.22659e-06	4.06831e-05	9.56641
GO:0040018	positive regulation of multicellular organism growth	AGT	1.22659e-06	4.06831e-05	9.56641
GO:0006942	regulation of striated muscle contraction	TNNT3	1.48128e-06	4.82168e-05	14.3496
GO:0006942	regulation of striated muscle contraction	TNNI1	1.48128e-06	4.82168e-05	14.3496
GO:0006942	regulation of striated muscle contraction	MYL3	1.48128e-06	4.82168e-05	14.3496
GO:0006942	regulation of striated muscle contraction	MYL2	1.48128e-06	4.82168e-05	14.3496
GO:0006942	regulation of striated muscle contraction	MYBPH	1.48128e-06	4.82168e-05	14.3496
GO:0006942	regulation of striated muscle contraction	ATP2A1	1.48128e-06	4.82168e-05	14.3496
GO:0006915	apoptosis	WDR92	2.14904e-06	6.67e-05	2.10851
GO:0006915	apoptosis	UNC5B	2.14904e-06	6.67e-05	2.10851
GO:0006915	apoptosis	TNFRSF25	2.14904e-06	6.67e-05	2.10851
GO:0006915	apoptosis	TNFAIP8	2.14904e-06	6.67e-05	2.10851
GO:0006915	apoptosis	TJP2	2.14904e-06	6.67e-05	2.10851
GO:0006915	apoptosis	TIAL1	2.14904e-06	6.67e-05	2.10851
GO:0006915	apoptosis	THOC1	2.14904e-06	6.67e-05	2.10851
GO:0006915	apoptosis	TFPT	2.14904e-06	6.67e-05	2.10851
GO:0006915	apoptosis	TCHP	2.14904e-06	6.67e-05	2.10851
GO:0006915	apoptosis	SULF1	2.14904e-06	6.67e-05	2.10851
GO:0006915	apoptosis	SRGN	2.14904e-06	6.67e-05	2.10851
GO:0006915	apoptosis	SATB1	2.14904e-06	6.67e-05	2.10851
GO:0006915	apoptosis	PSMD7	2.14904e-06	6.67e-05	2.10851
GO:0006915	apoptosis	PSMB9	2.14904e-06	6.67e-05	2.10851
GO:0006915	apoptosis	PSEN2	2.14904e-06	6.67e-05	2.10851
GO:0006915	apoptosis	PPP1R13L	2.14904e-06	6.67e-05	2.10851
GO:0006915	apoptosis	PHLDA2	2.14904e-06	6.67e-05	2.10851
GO:0006915	apoptosis	OCLN	2.14904e-06	6.67e-05	2.10851
GO:0006915	apoptosis	NGFRAP1	2.14904e-06	6.67e-05	2.10851
GO:0006915	apoptosis	MAPT	2.14904e-06	6.67e-05	2.10851
GO:0006915	apoptosis	MAGI3	2.14904e-06	6.67e-05	2.10851
GO:0006915	apoptosis	LUC7L3	2.14904e-06	6.67e-05	2.10851
GO:0006915	apoptosis	LITAF	2.14904e-06	6.67e-05	2.10851
GO:0006915	apoptosis	KPNA1	2.14904e-06	6.67e-05	2.10851
GO:0006915	apoptosis	IL1A	2.14904e-06	6.67e-05	2.10851
GO:0006915	apoptosis	HAND2	2.14904e-06	6.67e-05	2.10851
GO:0006915	apoptosis	GULP1	2.14904e-06	6.67e-05	2.10851
GO:0006915	apoptosis	GSN	2.14904e-06	6.67e-05	2.10851
GO:0006915	apoptosis	GSDMA	2.14904e-06	6.67e-05	2.10851
GO:0006915	apoptosis	GJA1	2.14904e-06	6.67e-05	2.10851
GO:0006915	apoptosis	GADD45B	2.14904e-06	6.67e-05	2.10851
GO:0006915	apoptosis	FGF2	2.14904e-06	6.67e-05	2.10851
GO:0006915	apoptosis	FADD	2.14904e-06	6.67e-05	2.10851
GO:0006915	apoptosis	ESPL1	2.14904e-06	6.67e-05	2.10851
GO:0006915	apoptosis	DYRK2	2.14904e-06	6.67e-05	2.10851
GO:0006915	apoptosis	DSP	2.14904e-06	6.67e-05	2.10851
GO:0006915	apoptosis	DNASE1	2.14904e-06	6.67e-05	2.10851
GO:0006915	apoptosis	DFFA	2.14904e-06	6.67e-05	2.10851
GO:0006915	apoptosis	DAPL1	2.14904e-06	6.67e-05	2.10851
GO:0006915	apoptosis	CYCS	2.14904e-06	6.67e-05	2.10851
GO:0006915	apoptosis	COMP	2.14904e-06	6.67e-05	2.10851
GO:0006915	apoptosis	CKAP2	2.14904e-06	6.67e-05	2.10851
GO:0006915	apoptosis	CDH1	2.14904e-06	6.67e-05	2.10851
GO:0006915	apoptosis	BUB1	2.14904e-06	6.67e-05	2.10851
GO:0006915	apoptosis	ARHGEF16	2.14904e-06	6.67e-05	2.10851
GO:0006915	apoptosis	ARHGEF12	2.14904e-06	6.67e-05	2.10851
GO:0006915	apoptosis	ARG2	2.14904e-06	6.67e-05	2.10851
GO:0006915	apoptosis	AKAP13	2.14904e-06	6.67e-05	2.10851
GO:0001525	angiogenesis	THY1	2.2936e-06	7.04772e-05	3.34824
GO:0001525	angiogenesis	TGFB2	2.2936e-06	7.04772e-05	3.34824
GO:0001525	angiogenesis	SOX18	2.2936e-06	7.04772e-05	3.34824
GO:0001525	angiogenesis	PLCD3	2.2936e-06	7.04772e-05	3.34824
GO:0001525	angiogenesis	PLCD1	2.2936e-06	7.04772e-05	3.34824
GO:0001525	angiogenesis	MYH9	2.2936e-06	7.04772e-05	3.34824
GO:0001525	angiogenesis	MEOX2	2.2936e-06	7.04772e-05	3.34824
GO:0001525	angiogenesis	MEIS1	2.2936e-06	7.04772e-05	3.34824
GO:0001525	angiogenesis	IL8	2.2936e-06	7.04772e-05	3.34824
GO:0001525	angiogenesis	HIF1A	2.2936e-06	7.04772e-05	3.34824
GO:0001525	angiogenesis	HAND2	2.2936e-06	7.04772e-05	3.34824
GO:0001525	angiogenesis	FGFR1	2.2936e-06	7.04772e-05	3.34824
GO:0001525	angiogenesis	FGF18	2.2936e-06	7.04772e-05	3.34824
GO:0001525	angiogenesis	ENPEP	2.2936e-06	7.04772e-05	3.34824
GO:0001525	angiogenesis	EGF	2.2936e-06	7.04772e-05	3.34824
GO:0001525	angiogenesis	DICER1	2.2936e-06	7.04772e-05	3.34824
GO:0001525	angiogenesis	CYP1B1	2.2936e-06	7.04772e-05	3.34824
GO:0001525	angiogenesis	CCL2	2.2936e-06	7.04772e-05	3.34824
GO:0001525	angiogenesis	ANPEP	2.2936e-06	7.04772e-05	3.34824
GO:0001525	angiogenesis	ANGPT1	2.2936e-06	7.04772e-05	3.34824
GO:0001525	angiogenesis	ADAM15	2.2936e-06	7.04772e-05	3.34824
GO:0006357	regulation of transcription from RNA polymerase II promoter	ZNF76	2.51279e-06	7.60629e-05	2.95665
GO:0006357	regulation of transcription from RNA polymerase II promoter	ZNF354A	2.51279e-06	7.60629e-05	2.95665
GO:0006357	regulation of transcription from RNA polymerase II promoter	ZNF143	2.51279e-06	7.60629e-05	2.95665
GO:0006357	regulation of transcription from RNA polymerase II promoter	TIAL1	2.51279e-06	7.60629e-05	2.95665
GO:0006357	regulation of transcription from RNA polymerase II promoter	TCEA3	2.51279e-06	7.60629e-05	2.95665
GO:0006357	regulation of transcription from RNA polymerase II promoter	TCEA2	2.51279e-06	7.60629e-05	2.95665
GO:0006357	regulation of transcription from RNA polymerase II promoter	SRCAP	2.51279e-06	7.60629e-05	2.95665
GO:0006357	regulation of transcription from RNA polymerase II promoter	SMARCD2	2.51279e-06	7.60629e-05	2.95665
GO:0006357	regulation of transcription from RNA polymerase II promoter	SAP18	2.51279e-06	7.60629e-05	2.95665
GO:0006357	regulation of transcription from RNA polymerase II promoter	PPARG	2.51279e-06	7.60629e-05	2.95665
GO:0006357	regulation of transcription from RNA polymerase II promoter	NR2F2	2.51279e-06	7.60629e-05	2.95665
GO:0006357	regulation of transcription from RNA polymerase II promoter	MYOD1	2.51279e-06	7.60629e-05	2.95665
GO:0006357	regulation of transcription from RNA polymerase II promoter	MYF6	2.51279e-06	7.60629e-05	2.95665
GO:0006357	regulation of transcription from RNA polymerase II promoter	MYF5	2.51279e-06	7.60629e-05	2.95665
GO:0006357	regulation of transcription from RNA polymerase II promoter	MYC	2.51279e-06	7.60629e-05	2.95665
GO:0006357	regulation of transcription from RNA polymerase II promoter	MNAT1	2.51279e-06	7.60629e-05	2.95665
GO:0006357	regulation of transcription from RNA polymerase II promoter	MED27	2.51279e-06	7.60629e-05	2.95665
GO:0006357	regulation of transcription from RNA polymerase II promoter	MED23	2.51279e-06	7.60629e-05	2.95665
GO:0006357	regulation of transcription from RNA polymerase II promoter	LITAF	2.51279e-06	7.60629e-05	2.95665
GO:0006357	regulation of transcription from RNA polymerase II promoter	LCORL	2.51279e-06	7.60629e-05	2.95665
GO:0006357	regulation of transcription from RNA polymerase II promoter	IFNAR2	2.51279e-06	7.60629e-05	2.95665
GO:0006357	regulation of transcription from RNA polymerase II promoter	HTATSF1	2.51279e-06	7.60629e-05	2.95665
GO:0006357	regulation of transcription from RNA polymerase II promoter	FOSL1	2.51279e-06	7.60629e-05	2.95665
GO:0006357	regulation of transcription from RNA polymerase II promoter	DEAF1	2.51279e-06	7.60629e-05	2.95665
GO:0006357	regulation of transcription from RNA polymerase II promoter	CHD2	2.51279e-06	7.60629e-05	2.95665
GO:0007568	aging	TGFB1	3.13167e-06	9.09727e-05	3.6899
GO:0007568	aging	SLC6A3	3.13167e-06	9.09727e-05	3.6899
GO:0007568	aging	SLC18A2	3.13167e-06	9.09727e-05	3.6899
GO:0007568	aging	SERPINF1	3.13167e-06	9.09727e-05	3.6899
GO:0007568	aging	PTH1R	3.13167e-06	9.09727e-05	3.6899
GO:0007568	aging	NR3C1	3.13167e-06	9.09727e-05	3.6899
GO:0007568	aging	MGEA5	3.13167e-06	9.09727e-05	3.6899
GO:0007568	aging	GSN	3.13167e-06	9.09727e-05	3.6899
GO:0007568	aging	F3	3.13167e-06	9.09727e-05	3.6899
GO:0007568	aging	EDNRA	3.13167e-06	9.09727e-05	3.6899
GO:0007568	aging	CRYAB	3.13167e-06	9.09727e-05	3.6899
GO:0007568	aging	CCL2	3.13167e-06	9.09727e-05	3.6899
GO:0007568	aging	CANX	3.13167e-06	9.09727e-05	3.6899
GO:0007568	aging	CALCA	3.13167e-06	9.09727e-05	3.6899
GO:0007568	aging	C1QB	3.13167e-06	9.09727e-05	3.6899
GO:0007568	aging	ASS1	3.13167e-06	9.09727e-05	3.6899
GO:0007568	aging	AGT	3.13167e-06	9.09727e-05	3.6899
GO:0007568	aging	ADA	3.13167e-06	9.09727e-05	3.6899
GO:0030154	cell differentiation	ZNF423	3.24552e-06	9.35857e-05	2.25387
GO:0030154	cell differentiation	WHSC1L1	3.24552e-06	9.35857e-05	2.25387
GO:0030154	cell differentiation	UNC45B	3.24552e-06	9.35857e-05	2.25387
GO:0030154	cell differentiation	UBE2V1	3.24552e-06	9.35857e-05	2.25387
GO:0030154	cell differentiation	TSSK4	3.24552e-06	9.35857e-05	2.25387
GO:0030154	cell differentiation	TRIP13	3.24552e-06	9.35857e-05	2.25387
GO:0030154	cell differentiation	SUV39H2	3.24552e-06	9.35857e-05	2.25387
GO:0030154	cell differentiation	SRD5A2	3.24552e-06	9.35857e-05	2.25387
GO:0030154	cell differentiation	SORT1	3.24552e-06	9.35857e-05	2.25387
GO:0030154	cell differentiation	SLIT3	3.24552e-06	9.35857e-05	2.25387
GO:0030154	cell differentiation	RGNEF	3.24552e-06	9.35857e-05	2.25387
GO:0030154	cell differentiation	PMCH	3.24552e-06	9.35857e-05	2.25387
GO:0030154	cell differentiation	PAQR5	3.24552e-06	9.35857e-05	2.25387
GO:0030154	cell differentiation	NTRK3	3.24552e-06	9.35857e-05	2.25387
GO:0030154	cell differentiation	NDEL1	3.24552e-06	9.35857e-05	2.25387
GO:0030154	cell differentiation	MGP	3.24552e-06	9.35857e-05	2.25387
GO:0030154	cell differentiation	MDGA1	3.24552e-06	9.35857e-05	2.25387
GO:0030154	cell differentiation	MAL	3.24552e-06	9.35857e-05	2.25387
GO:0030154	cell differentiation	LECT1	3.24552e-06	9.35857e-05	2.25387
GO:0030154	cell differentiation	KRTDAP	3.24552e-06	9.35857e-05	2.25387
GO:0030154	cell differentiation	INHA	3.24552e-06	9.35857e-05	2.25387
GO:0030154	cell differentiation	ILDR2	3.24552e-06	9.35857e-05	2.25387
GO:0030154	cell differentiation	HIF1A	3.24552e-06	9.35857e-05	2.25387
GO:0030154	cell differentiation	HAND2	3.24552e-06	9.35857e-05	2.25387
GO:0030154	cell differentiation	GADD45B	3.24552e-06	9.35857e-05	2.25387
GO:0030154	cell differentiation	FLNB	3.24552e-06	9.35857e-05	2.25387
GO:0030154	cell differentiation	ELAVL3	3.24552e-06	9.35857e-05	2.25387
GO:0030154	cell differentiation	EGFL6	3.24552e-06	9.35857e-05	2.25387
GO:0030154	cell differentiation	DAPL1	3.24552e-06	9.35857e-05	2.25387
GO:0030154	cell differentiation	CSRP3	3.24552e-06	9.35857e-05	2.25387
GO:0030154	cell differentiation	CSF1	3.24552e-06	9.35857e-05	2.25387
GO:0030154	cell differentiation	CLPTM1	3.24552e-06	9.35857e-05	2.25387
GO:0030154	cell differentiation	CATSPERG	3.24552e-06	9.35857e-05	2.25387
GO:0030154	cell differentiation	CAPRIN2	3.24552e-06	9.35857e-05	2.25387
GO:0030154	cell differentiation	BMPR1B	3.24552e-06	9.35857e-05	2.25387
GO:0030154	cell differentiation	ASCL2	3.24552e-06	9.35857e-05	2.25387
GO:0030154	cell differentiation	ARNT	3.24552e-06	9.35857e-05	2.25387
GO:0030154	cell differentiation	ANPEP	3.24552e-06	9.35857e-05	2.25387
GO:0030154	cell differentiation	ANGPT1	3.24552e-06	9.35857e-05	2.25387
GO:0030154	cell differentiation	AMBRA1	3.24552e-06	9.35857e-05	2.25387
GO:0006457	protein folding	TUBB6	3.30885e-06	9.50224e-05	3.27545
GO:0006457	protein folding	TUBA4A	3.30885e-06	9.50224e-05	3.27545
GO:0006457	protein folding	RUVBL2	3.30885e-06	9.50224e-05	3.27545
GO:0006457	protein folding	PPIC	3.30885e-06	9.50224e-05	3.27545
GO:0006457	protein folding	PDIA3	3.30885e-06	9.50224e-05	3.27545
GO:0006457	protein folding	NKTR	3.30885e-06	9.50224e-05	3.27545
GO:0006457	protein folding	MLEC	3.30885e-06	9.50224e-05	3.27545
GO:0006457	protein folding	LMAN1	3.30885e-06	9.50224e-05	3.27545
GO:0006457	protein folding	HSPA8	3.30885e-06	9.50224e-05	3.27545
GO:0006457	protein folding	FKBP7	3.30885e-06	9.50224e-05	3.27545
GO:0006457	protein folding	FKBP14	3.30885e-06	9.50224e-05	3.27545
GO:0006457	protein folding	EDEM1	3.30885e-06	9.50224e-05	3.27545
GO:0006457	protein folding	DNAJC3	3.30885e-06	9.50224e-05	3.27545
GO:0006457	protein folding	DNAJC21	3.30885e-06	9.50224e-05	3.27545
GO:0006457	protein folding	DNAJC12	3.30885e-06	9.50224e-05	3.27545
GO:0006457	protein folding	DNAJB9	3.30885e-06	9.50224e-05	3.27545
GO:0006457	protein folding	CRYAB	3.30885e-06	9.50224e-05	3.27545
GO:0006457	protein folding	CLGN	3.30885e-06	9.50224e-05	3.27545
GO:0006457	protein folding	CCT6B	3.30885e-06	9.50224e-05	3.27545
GO:0006457	protein folding	CANX	3.30885e-06	9.50224e-05	3.27545
GO:0006457	protein folding	AHSP	3.30885e-06	9.50224e-05	3.27545
GO:0043066	negative regulation of apoptosis	TMBIM6	3.56048e-06	0.000100617	2.76742
GO:0043066	negative regulation of apoptosis	THBS1	3.56048e-06	0.000100617	2.76742
GO:0043066	negative regulation of apoptosis	TFAP2B	3.56048e-06	0.000100617	2.76742
GO:0043066	negative regulation of apoptosis	SSBP3	3.56048e-06	0.000100617	2.76742
GO:0043066	negative regulation of apoptosis	SORT1	3.56048e-06	0.000100617	2.76742
GO:0043066	negative regulation of apoptosis	SMAD6	3.56048e-06	0.000100617	2.76742
GO:0043066	negative regulation of apoptosis	PSEN2	3.56048e-06	0.000100617	2.76742
GO:0043066	negative regulation of apoptosis	PRKAA2	3.56048e-06	0.000100617	2.76742
GO:0043066	negative regulation of apoptosis	POU3F3	3.56048e-06	0.000100617	2.76742
GO:0043066	negative regulation of apoptosis	PF4	3.56048e-06	0.000100617	2.76742
GO:0043066	negative regulation of apoptosis	PDE3A	3.56048e-06	0.000100617	2.76742
GO:0043066	negative regulation of apoptosis	MNAT1	3.56048e-06	0.000100617	2.76742
GO:0043066	negative regulation of apoptosis	KRT18	3.56048e-06	0.000100617	2.76742
GO:0043066	negative regulation of apoptosis	KLHL20	3.56048e-06	0.000100617	2.76742
GO:0043066	negative regulation of apoptosis	HTR2B	3.56048e-06	0.000100617	2.76742
GO:0043066	negative regulation of apoptosis	HCK	3.56048e-06	0.000100617	2.76742
GO:0043066	negative regulation of apoptosis	FGFR1	3.56048e-06	0.000100617	2.76742
GO:0043066	negative regulation of apoptosis	EDNRA	3.56048e-06	0.000100617	2.76742
GO:0043066	negative regulation of apoptosis	DICER1	3.56048e-06	0.000100617	2.76742
GO:0043066	negative regulation of apoptosis	DFFA	3.56048e-06	0.000100617	2.76742
GO:0043066	negative regulation of apoptosis	CXCL12	3.56048e-06	0.000100617	2.76742
GO:0043066	negative regulation of apoptosis	CRYAB	3.56048e-06	0.000100617	2.76742
GO:0043066	negative regulation of apoptosis	CLU	3.56048e-06	0.000100617	2.76742
GO:0043066	negative regulation of apoptosis	CHD8	3.56048e-06	0.000100617	2.76742
GO:0043066	negative regulation of apoptosis	AVP	3.56048e-06	0.000100617	2.76742
GO:0043066	negative regulation of apoptosis	ANGPT1	3.56048e-06	0.000100617	2.76742
GO:0043066	negative regulation of apoptosis	ADA	3.56048e-06	0.000100617	2.76742
GO:0006200	ATP catabolic process	TNNT2	3.97323e-06	0.000109418	4.82444
GO:0006200	ATP catabolic process	RUVBL2	3.97323e-06	0.000109418	4.82444
GO:0006200	ATP catabolic process	RFC3	3.97323e-06	0.000109418	4.82444
GO:0006200	ATP catabolic process	MYH9	3.97323e-06	0.000109418	4.82444
GO:0006200	ATP catabolic process	MYH7	3.97323e-06	0.000109418	4.82444
GO:0006200	ATP catabolic process	MACF1	3.97323e-06	0.000109418	4.82444
GO:0006200	ATP catabolic process	ENTPD1	3.97323e-06	0.000109418	4.82444
GO:0006200	ATP catabolic process	CHD1L	3.97323e-06	0.000109418	4.82444
GO:0006200	ATP catabolic process	ATP8B1	3.97323e-06	0.000109418	4.82444
GO:0006200	ATP catabolic process	ATP6V1H	3.97323e-06	0.000109418	4.82444
GO:0006200	ATP catabolic process	ATP5I	3.97323e-06	0.000109418	4.82444
GO:0006200	ATP catabolic process	ATP2A1	3.97323e-06	0.000109418	4.82444
GO:0006200	ATP catabolic process	ABCC1	3.97323e-06	0.000109418	4.82444
GO:0044267	cellular protein metabolic process	TUSC3	4.05733e-06	0.000111156	2.69055
GO:0044267	cellular protein metabolic process	TUBB6	4.05733e-06	0.000111156	2.69055
GO:0044267	cellular protein metabolic process	TUBA4A	4.05733e-06	0.000111156	2.69055
GO:0044267	cellular protein metabolic process	SEC31A	4.05733e-06	0.000111156	2.69055
GO:0044267	cellular protein metabolic process	SEC24D	4.05733e-06	0.000111156	2.69055
GO:0044267	cellular protein metabolic process	RPS28	4.05733e-06	0.000111156	2.69055
GO:0044267	cellular protein metabolic process	RPS27	4.05733e-06	0.000111156	2.69055
GO:0044267	cellular protein metabolic process	RPLP1	4.05733e-06	0.000111156	2.69055
GO:0044267	cellular protein metabolic process	RPL35A	4.05733e-06	0.000111156	2.69055
GO:0044267	cellular protein metabolic process	RPL31	4.05733e-06	0.000111156	2.69055
GO:0044267	cellular protein metabolic process	RPL27	4.05733e-06	0.000111156	2.69055
GO:0044267	cellular protein metabolic process	RPL13A	4.05733e-06	0.000111156	2.69055
GO:0044267	cellular protein metabolic process	PSEN2	4.05733e-06	0.000111156	2.69055
GO:0044267	cellular protein metabolic process	PIGP	4.05733e-06	0.000111156	2.69055
GO:0044267	cellular protein metabolic process	PDIA3	4.05733e-06	0.000111156	2.69055
GO:0044267	cellular protein metabolic process	MLEC	4.05733e-06	0.000111156	2.69055
GO:0044267	cellular protein metabolic process	MGAT4C	4.05733e-06	0.000111156	2.69055
GO:0044267	cellular protein metabolic process	MAN1A1	4.05733e-06	0.000111156	2.69055
GO:0044267	cellular protein metabolic process	LMAN1	4.05733e-06	0.000111156	2.69055
GO:0044267	cellular protein metabolic process	HEXB	4.05733e-06	0.000111156	2.69055
GO:0044267	cellular protein metabolic process	GMPPB	4.05733e-06	0.000111156	2.69055
GO:0044267	cellular protein metabolic process	GFPT1	4.05733e-06	0.000111156	2.69055
GO:0044267	cellular protein metabolic process	F9	4.05733e-06	0.000111156	2.69055
GO:0044267	cellular protein metabolic process	EIF3G	4.05733e-06	0.000111156	2.69055
GO:0044267	cellular protein metabolic process	EDEM1	4.05733e-06	0.000111156	2.69055
GO:0044267	cellular protein metabolic process	CANX	4.05733e-06	0.000111156	2.69055
GO:0044267	cellular protein metabolic process	B4GALT6	4.05733e-06	0.000111156	2.69055
GO:0044267	cellular protein metabolic process	B4GALT5	4.05733e-06	0.000111156	2.69055
GO:0030199	collagen fibril organization	TGFB2	4.30876e-06	0.000116248	7.17481
GO:0030199	collagen fibril organization	LOX	4.30876e-06	0.000116248	7.17481
GO:0030199	collagen fibril organization	FOXS1	4.30876e-06	0.000116248	7.17481
GO:0030199	collagen fibril organization	COL5A2	4.30876e-06	0.000116248	7.17481
GO:0030199	collagen fibril organization	COL5A1	4.30876e-06	0.000116248	7.17481
GO:0030199	collagen fibril organization	COL1A2	4.30876e-06	0.000116248	7.17481
GO:0030199	collagen fibril organization	COL1A1	4.30876e-06	0.000116248	7.17481
GO:0030199	collagen fibril organization	COL14A1	4.30876e-06	0.000116248	7.17481
GO:0030199	collagen fibril organization	COL11A1	4.30876e-06	0.000116248	7.17481
GO:0001501	skeletal system development	PTHLH	4.91207e-06	0.000127855	3.43667
GO:0001501	skeletal system development	PTH1R	4.91207e-06	0.000127855	3.43667
GO:0001501	skeletal system development	MMP9	4.91207e-06	0.000127855	3.43667
GO:0001501	skeletal system development	LECT1	4.91207e-06	0.000127855	3.43667
GO:0001501	skeletal system development	INHA	4.91207e-06	0.000127855	3.43667
GO:0001501	skeletal system development	IGF2	4.91207e-06	0.000127855	3.43667
GO:0001501	skeletal system development	IGF1	4.91207e-06	0.000127855	3.43667
GO:0001501	skeletal system development	HEXB	4.91207e-06	0.000127855	3.43667
GO:0001501	skeletal system development	FGFR1	4.91207e-06	0.000127855	3.43667
GO:0001501	skeletal system development	DSPP	4.91207e-06	0.000127855	3.43667
GO:0001501	skeletal system development	COMP	4.91207e-06	0.000127855	3.43667
GO:0001501	skeletal system development	COL5A2	4.91207e-06	0.000127855	3.43667
GO:0001501	skeletal system development	COL1A2	4.91207e-06	0.000127855	3.43667
GO:0001501	skeletal system development	COL1A1	4.91207e-06	0.000127855	3.43667
GO:0001501	skeletal system development	CLEC3A	4.91207e-06	0.000127855	3.43667
GO:0001501	skeletal system development	CHD7	4.91207e-06	0.000127855	3.43667
GO:0001501	skeletal system development	BMPR1B	4.91207e-06	0.000127855	3.43667
GO:0001501	skeletal system development	BMP7	4.91207e-06	0.000127855	3.43667
GO:0001501	skeletal system development	BMP2	4.91207e-06	0.000127855	3.43667
GO:0006461	protein complex assembly	WASF1	5.12292e-06	0.000131721	3.73383
GO:0006461	protein complex assembly	TUBGCP2	5.12292e-06	0.000131721	3.73383
GO:0006461	protein complex assembly	TCAP	5.12292e-06	0.000131721	3.73383
GO:0006461	protein complex assembly	SSBP3	5.12292e-06	0.000131721	3.73383
GO:0006461	protein complex assembly	SLC7A7	5.12292e-06	0.000131721	3.73383
GO:0006461	protein complex assembly	PPARGC1A	5.12292e-06	0.000131721	3.73383
GO:0006461	protein complex assembly	PICALM	5.12292e-06	0.000131721	3.73383
GO:0006461	protein complex assembly	OCLN	5.12292e-06	0.000131721	3.73383
GO:0006461	protein complex assembly	MNAT1	5.12292e-06	0.000131721	3.73383
GO:0006461	protein complex assembly	LLGL1	5.12292e-06	0.000131721	3.73383
GO:0006461	protein complex assembly	LAMC1	5.12292e-06	0.000131721	3.73383
GO:0006461	protein complex assembly	KCNQ5	5.12292e-06	0.000131721	3.73383
GO:0006461	protein complex assembly	GCHFR	5.12292e-06	0.000131721	3.73383
GO:0006461	protein complex assembly	FANCA	5.12292e-06	0.000131721	3.73383
GO:0006461	protein complex assembly	DARS	5.12292e-06	0.000131721	3.73383
GO:0006461	protein complex assembly	CLGN	5.12292e-06	0.000131721	3.73383
GO:0006461	protein complex assembly	CD2AP	5.12292e-06	0.000131721	3.73383
GO:0007218	neuropeptide signaling pathway	TAC3	5.7449e-06	0.000142597	4.36727
GO:0007218	neuropeptide signaling pathway	SORT1	5.7449e-06	0.000142597	4.36727
GO:0007218	neuropeptide signaling pathway	PNOC	5.7449e-06	0.000142597	4.36727
GO:0007218	neuropeptide signaling pathway	PMCH	5.7449e-06	0.000142597	4.36727
GO:0007218	neuropeptide signaling pathway	PENK	5.7449e-06	0.000142597	4.36727
GO:0007218	neuropeptide signaling pathway	PDYN	5.7449e-06	0.000142597	4.36727
GO:0007218	neuropeptide signaling pathway	PCSK1N	5.7449e-06	0.000142597	4.36727
GO:0007218	neuropeptide signaling pathway	NPY	5.7449e-06	0.000142597	4.36727
GO:0007218	neuropeptide signaling pathway	HCRTR2	5.7449e-06	0.000142597	4.36727
GO:0007218	neuropeptide signaling pathway	GLRB	5.7449e-06	0.000142597	4.36727
GO:0007218	neuropeptide signaling pathway	GAL	5.7449e-06	0.000142597	4.36727
GO:0007218	neuropeptide signaling pathway	ELTD1	5.7449e-06	0.000142597	4.36727
GO:0007218	neuropeptide signaling pathway	CARTPT	5.7449e-06	0.000142597	4.36727
GO:0007218	neuropeptide signaling pathway	CALCA	5.7449e-06	0.000142597	4.36727
GO:0001938	positive regulation of endothelial cell proliferation	THBS4	6.09586e-06	0.000148408	5.50625
GO:0001938	positive regulation of endothelial cell proliferation	ITGB3	6.09586e-06	0.000148408	5.50625
GO:0001938	positive regulation of endothelial cell proliferation	HTR2B	6.09586e-06	0.000148408	5.50625
GO:0001938	positive regulation of endothelial cell proliferation	HIF1A	6.09586e-06	0.000148408	5.50625
GO:0001938	positive regulation of endothelial cell proliferation	FGF2	6.09586e-06	0.000148408	5.50625
GO:0001938	positive regulation of endothelial cell proliferation	F3	6.09586e-06	0.000148408	5.50625
GO:0001938	positive regulation of endothelial cell proliferation	CXCL12	6.09586e-06	0.000148408	5.50625
GO:0001938	positive regulation of endothelial cell proliferation	CCL2	6.09586e-06	0.000148408	5.50625
GO:0001938	positive regulation of endothelial cell proliferation	BMP2	6.09586e-06	0.000148408	5.50625
GO:0001938	positive regulation of endothelial cell proliferation	ARNT	6.09586e-06	0.000148408	5.50625
GO:0001938	positive regulation of endothelial cell proliferation	ARG1	6.09586e-06	0.000148408	5.50625
GO:0010628	positive regulation of gene expression	WNT6	6.15836e-06	0.000149419	4.08691
GO:0010628	positive regulation of gene expression	TNC	6.15836e-06	0.000149419	4.08691
GO:0010628	positive regulation of gene expression	TGFB1	6.15836e-06	0.000149419	4.08691
GO:0010628	positive regulation of gene expression	TESC	6.15836e-06	0.000149419	4.08691
GO:0010628	positive regulation of gene expression	POU3F3	6.15836e-06	0.000149419	4.08691
GO:0010628	positive regulation of gene expression	PF4	6.15836e-06	0.000149419	4.08691
GO:0010628	positive regulation of gene expression	KIT	6.15836e-06	0.000149419	4.08691
GO:0010628	positive regulation of gene expression	GJA1	6.15836e-06	0.000149419	4.08691
GO:0010628	positive regulation of gene expression	DNMT1	6.15836e-06	0.000149419	4.08691
GO:0010628	positive regulation of gene expression	DICER1	6.15836e-06	0.000149419	4.08691
GO:0010628	positive regulation of gene expression	CTGF	6.15836e-06	0.000149419	4.08691
GO:0010628	positive regulation of gene expression	CSF1	6.15836e-06	0.000149419	4.08691
GO:0010628	positive regulation of gene expression	BMP2	6.15836e-06	0.000149419	4.08691
GO:0010628	positive regulation of gene expression	AVP	6.15836e-06	0.000149419	4.08691
GO:0010628	positive regulation of gene expression	ALOX12	6.15836e-06	0.000149419	4.08691
GO:0044255	cellular lipid metabolic process	RGL1	6.25631e-06	0.000150991	3.52218
GO:0044255	cellular lipid metabolic process	PRKAA2	6.25631e-06	0.000150991	3.52218
GO:0044255	cellular lipid metabolic process	PPARA	6.25631e-06	0.000150991	3.52218
GO:0044255	cellular lipid metabolic process	NCOR1	6.25631e-06	0.000150991	3.52218
GO:0044255	cellular lipid metabolic process	HDAC3	6.25631e-06	0.000150991	3.52218
GO:0044255	cellular lipid metabolic process	GPAM	6.25631e-06	0.000150991	3.52218
GO:0044255	cellular lipid metabolic process	GLIPR1	6.25631e-06	0.000150991	3.52218
GO:0044255	cellular lipid metabolic process	CYP7A1	6.25631e-06	0.000150991	3.52218
GO:0044255	cellular lipid metabolic process	CYP4A11	6.25631e-06	0.000150991	3.52218
GO:0044255	cellular lipid metabolic process	CTGF	6.25631e-06	0.000150991	3.52218
GO:0044255	cellular lipid metabolic process	CPT1B	6.25631e-06	0.000150991	3.52218
GO:0044255	cellular lipid metabolic process	ANKRD1	6.25631e-06	0.000150991	3.52218
GO:0044255	cellular lipid metabolic process	AGT	6.25631e-06	0.000150991	3.52218
GO:0044255	cellular lipid metabolic process	ACSL6	6.25631e-06	0.000150991	3.52218
GO:0044255	cellular lipid metabolic process	ACSL5	6.25631e-06	0.000150991	3.52218
GO:0044255	cellular lipid metabolic process	ACOX1	6.25631e-06	0.000150991	3.52218
GO:0044255	cellular lipid metabolic process	ACOT8	6.25631e-06	0.000150991	3.52218
GO:0044255	cellular lipid metabolic process	ACACA	6.25631e-06	0.000150991	3.52218
GO:0006916	anti-apoptosis	YWHAZ	6.27053e-06	0.000151218	2.88596
GO:0006916	anti-apoptosis	TNFAIP8	6.27053e-06	0.000151218	2.88596
GO:0006916	anti-apoptosis	THBS1	6.27053e-06	0.000151218	2.88596
GO:0006916	anti-apoptosis	SERPINB2	6.27053e-06	0.000151218	2.88596
GO:0006916	anti-apoptosis	PSEN2	6.27053e-06	0.000151218	2.88596
GO:0006916	anti-apoptosis	NR3C1	6.27053e-06	0.000151218	2.88596
GO:0006916	anti-apoptosis	NPM1	6.27053e-06	0.000151218	2.88596
GO:0006916	anti-apoptosis	MYD88	6.27053e-06	0.000151218	2.88596
GO:0006916	anti-apoptosis	IL1A	6.27053e-06	0.000151218	2.88596
GO:0006916	anti-apoptosis	IL10	6.27053e-06	0.000151218	2.88596
GO:0006916	anti-apoptosis	IGF1	6.27053e-06	0.000151218	2.88596
GO:0006916	anti-apoptosis	IFI6	6.27053e-06	0.000151218	2.88596
GO:0006916	anti-apoptosis	HDAC3	6.27053e-06	0.000151218	2.88596
GO:0006916	anti-apoptosis	HBXIP	6.27053e-06	0.000151218	2.88596
GO:0006916	anti-apoptosis	GNRH1	6.27053e-06	0.000151218	2.88596
GO:0006916	anti-apoptosis	GCLC	6.27053e-06	0.000151218	2.88596
GO:0006916	anti-apoptosis	FOXS1	6.27053e-06	0.000151218	2.88596
GO:0006916	anti-apoptosis	F3	6.27053e-06	0.000151218	2.88596
GO:0006916	anti-apoptosis	CRYAB	6.27053e-06	0.000151218	2.88596
GO:0006916	anti-apoptosis	COMP	6.27053e-06	0.000151218	2.88596
GO:0006916	anti-apoptosis	CLU	6.27053e-06	0.000151218	2.88596
GO:0006916	anti-apoptosis	CCL2	6.27053e-06	0.000151218	2.88596
GO:0006916	anti-apoptosis	ANGPT1	6.27053e-06	0.000151218	2.88596
GO:0006916	anti-apoptosis	ALOX12	6.27053e-06	0.000151218	2.88596
GO:0007049	cell cycle	ZNF830	6.30077e-06	0.000151699	2.40782
GO:0007049	cell cycle	VPS4A	6.30077e-06	0.000151699	2.40782
GO:0007049	cell cycle	USP16	6.30077e-06	0.000151699	2.40782
GO:0007049	cell cycle	UBE2C	6.30077e-06	0.000151699	2.40782
GO:0007049	cell cycle	TXLNG	6.30077e-06	0.000151699	2.40782
GO:0007049	cell cycle	TLK1	6.30077e-06	0.000151699	2.40782
GO:0007049	cell cycle	TAF1	6.30077e-06	0.000151699	2.40782
GO:0007049	cell cycle	SUV39H2	6.30077e-06	0.000151699	2.40782
GO:0007049	cell cycle	SPECC1L	6.30077e-06	0.000151699	2.40782
GO:0007049	cell cycle	SPAG5	6.30077e-06	0.000151699	2.40782
GO:0007049	cell cycle	RINT1	6.30077e-06	0.000151699	2.40782
GO:0007049	cell cycle	RGS2	6.30077e-06	0.000151699	2.40782
GO:0007049	cell cycle	RALA	6.30077e-06	0.000151699	2.40782
GO:0007049	cell cycle	PPP1CA	6.30077e-06	0.000151699	2.40782
GO:0007049	cell cycle	PARD6G	6.30077e-06	0.000151699	2.40782
GO:0007049	cell cycle	PARD3B	6.30077e-06	0.000151699	2.40782
GO:0007049	cell cycle	NEK4	6.30077e-06	0.000151699	2.40782
GO:0007049	cell cycle	NCAPD2	6.30077e-06	0.000151699	2.40782
GO:0007049	cell cycle	MAPK13	6.30077e-06	0.000151699	2.40782
GO:0007049	cell cycle	MAD2L2	6.30077e-06	0.000151699	2.40782
GO:0007049	cell cycle	LIN54	6.30077e-06	0.000151699	2.40782
GO:0007049	cell cycle	KRT18	6.30077e-06	0.000151699	2.40782
GO:0007049	cell cycle	KLHL13	6.30077e-06	0.000151699	2.40782
GO:0007049	cell cycle	KIAA1009	6.30077e-06	0.000151699	2.40782
GO:0007049	cell cycle	FANCI	6.30077e-06	0.000151699	2.40782
GO:0007049	cell cycle	EGFL6	6.30077e-06	0.000151699	2.40782
GO:0007049	cell cycle	E4F1	6.30077e-06	0.000151699	2.40782
GO:0007049	cell cycle	CNTROB	6.30077e-06	0.000151699	2.40782
GO:0007049	cell cycle	CKAP2	6.30077e-06	0.000151699	2.40782
GO:0007049	cell cycle	CD2AP	6.30077e-06	0.000151699	2.40782
GO:0007049	cell cycle	CCNDBP1	6.30077e-06	0.000151699	2.40782
GO:0007049	cell cycle	CCNB3	6.30077e-06	0.000151699	2.40782
GO:0007049	cell cycle	AURKA	6.30077e-06	0.000151699	2.40782
GO:0030308	negative regulation of cell growth	WFDC1	6.82637e-06	0.000160516	3.65915
GO:0030308	negative regulation of cell growth	TGFB2	6.82637e-06	0.000160516	3.65915
GO:0030308	negative regulation of cell growth	TGFB1	6.82637e-06	0.000160516	3.65915
GO:0030308	negative regulation of cell growth	TCHP	6.82637e-06	0.000160516	3.65915
GO:0030308	negative regulation of cell growth	SLIT3	6.82637e-06	0.000160516	3.65915
GO:0030308	negative regulation of cell growth	RRAD	6.82637e-06	0.000160516	3.65915
GO:0030308	negative regulation of cell growth	PPARG	6.82637e-06	0.000160516	3.65915
GO:0030308	negative regulation of cell growth	MYL2	6.82637e-06	0.000160516	3.65915
GO:0030308	negative regulation of cell growth	MSX1	6.82637e-06	0.000160516	3.65915
GO:0030308	negative regulation of cell growth	FGF2	6.82637e-06	0.000160516	3.65915
GO:0030308	negative regulation of cell growth	FBP1	6.82637e-06	0.000160516	3.65915
GO:0030308	negative regulation of cell growth	DAB2	6.82637e-06	0.000160516	3.65915
GO:0030308	negative regulation of cell growth	CYP27B1	6.82637e-06	0.000160516	3.65915
GO:0030308	negative regulation of cell growth	CRYAB	6.82637e-06	0.000160516	3.65915
GO:0030308	negative regulation of cell growth	CDA	6.82637e-06	0.000160516	3.65915
GO:0030308	negative regulation of cell growth	CAPRIN2	6.82637e-06	0.000160516	3.65915
GO:0030308	negative regulation of cell growth	AGT	6.82637e-06	0.000160516	3.65915
GO:0015031	protein transport	VPS4A	7.29476e-06	0.000168034	2.3916
GO:0015031	protein transport	VPS28	7.29476e-06	0.000168034	2.3916
GO:0015031	protein transport	TRAM1	7.29476e-06	0.000168034	2.3916
GO:0015031	protein transport	TNKS	7.29476e-06	0.000168034	2.3916
GO:0015031	protein transport	TAMM41	7.29476e-06	0.000168034	2.3916
GO:0015031	protein transport	SNX7	7.29476e-06	0.000168034	2.3916
GO:0015031	protein transport	SNX4	7.29476e-06	0.000168034	2.3916
GO:0015031	protein transport	SNX10	7.29476e-06	0.000168034	2.3916
GO:0015031	protein transport	SLC15A1	7.29476e-06	0.000168034	2.3916
GO:0015031	protein transport	SEC61A1	7.29476e-06	0.000168034	2.3916
GO:0015031	protein transport	SEC31A	7.29476e-06	0.000168034	2.3916
GO:0015031	protein transport	RUFY1	7.29476e-06	0.000168034	2.3916
GO:0015031	protein transport	RINT1	7.29476e-06	0.000168034	2.3916
GO:0015031	protein transport	RASEF	7.29476e-06	0.000168034	2.3916
GO:0015031	protein transport	RANBP3	7.29476e-06	0.000168034	2.3916
GO:0015031	protein transport	RAB32	7.29476e-06	0.000168034	2.3916
GO:0015031	protein transport	RAB24	7.29476e-06	0.000168034	2.3916
GO:0015031	protein transport	PSEN2	7.29476e-06	0.000168034	2.3916
GO:0015031	protein transport	NUP85	7.29476e-06	0.000168034	2.3916
GO:0015031	protein transport	NUP133	7.29476e-06	0.000168034	2.3916
GO:0015031	protein transport	MYO5B	7.29476e-06	0.000168034	2.3916
GO:0015031	protein transport	MYO1C	7.29476e-06	0.000168034	2.3916
GO:0015031	protein transport	MYH9	7.29476e-06	0.000168034	2.3916
GO:0015031	protein transport	LMAN1	7.29476e-06	0.000168034	2.3916
GO:0015031	protein transport	KIF20A	7.29476e-06	0.000168034	2.3916
GO:0015031	protein transport	KDELR3	7.29476e-06	0.000168034	2.3916
GO:0015031	protein transport	JAKMIP1	7.29476e-06	0.000168034	2.3916
GO:0015031	protein transport	HOOK3	7.29476e-06	0.000168034	2.3916
GO:0015031	protein transport	GOLT1B	7.29476e-06	0.000168034	2.3916
GO:0015031	protein transport	ERC1	7.29476e-06	0.000168034	2.3916
GO:0015031	protein transport	COL1A1	7.29476e-06	0.000168034	2.3916
GO:0015031	protein transport	CCT6B	7.29476e-06	0.000168034	2.3916
GO:0015031	protein transport	CADPS	7.29476e-06	0.000168034	2.3916
GO:0003009	skeletal muscle contraction	TNNT3	7.51546e-06	0.000171471	11.7406
GO:0003009	skeletal muscle contraction	TNNT1	7.51546e-06	0.000171471	11.7406
GO:0003009	skeletal muscle contraction	TNNI2	7.51546e-06	0.000171471	11.7406
GO:0003009	skeletal muscle contraction	TNNC2	7.51546e-06	0.000171471	11.7406
GO:0003009	skeletal muscle contraction	TCAP	7.51546e-06	0.000171471	11.7406
GO:0003009	skeletal muscle contraction	CHRNA1	7.51546e-06	0.000171471	11.7406
GO:0000122	negative regulation of transcription from RNA polymerase II promoter	XPO1	7.61342e-06	0.000172975	2.31801
GO:0000122	negative regulation of transcription from RNA polymerase II promoter	WNT10B	7.61342e-06	0.000172975	2.31801
GO:0000122	negative regulation of transcription from RNA polymerase II promoter	VPS72	7.61342e-06	0.000172975	2.31801
GO:0000122	negative regulation of transcription from RNA polymerase II promoter	TLE1	7.61342e-06	0.000172975	2.31801
GO:0000122	negative regulation of transcription from RNA polymerase II promoter	TGFB1	7.61342e-06	0.000172975	2.31801
GO:0000122	negative regulation of transcription from RNA polymerase II promoter	TFAP2B	7.61342e-06	0.000172975	2.31801
GO:0000122	negative regulation of transcription from RNA polymerase II promoter	TCF21	7.61342e-06	0.000172975	2.31801
GO:0000122	negative regulation of transcription from RNA polymerase II promoter	SMYD2	7.61342e-06	0.000172975	2.31801
GO:0000122	negative regulation of transcription from RNA polymerase II promoter	SATB1	7.61342e-06	0.000172975	2.31801
GO:0000122	negative regulation of transcription from RNA polymerase II promoter	S100A1	7.61342e-06	0.000172975	2.31801
GO:0000122	negative regulation of transcription from RNA polymerase II promoter	PRMT5	7.61342e-06	0.000172975	2.31801
GO:0000122	negative regulation of transcription from RNA polymerase II promoter	PPP1R13L	7.61342e-06	0.000172975	2.31801
GO:0000122	negative regulation of transcription from RNA polymerase II promoter	PPARG	7.61342e-06	0.000172975	2.31801
GO:0000122	negative regulation of transcription from RNA polymerase II promoter	PPARA	7.61342e-06	0.000172975	2.31801
GO:0000122	negative regulation of transcription from RNA polymerase II promoter	POU3F3	7.61342e-06	0.000172975	2.31801
GO:0000122	negative regulation of transcription from RNA polymerase II promoter	PKIA	7.61342e-06	0.000172975	2.31801
GO:0000122	negative regulation of transcription from RNA polymerase II promoter	PER1	7.61342e-06	0.000172975	2.31801
GO:0000122	negative regulation of transcription from RNA polymerase II promoter	NSD1	7.61342e-06	0.000172975	2.31801
GO:0000122	negative regulation of transcription from RNA polymerase II promoter	NR2F2	7.61342e-06	0.000172975	2.31801
GO:0000122	negative regulation of transcription from RNA polymerase II promoter	NFIB	7.61342e-06	0.000172975	2.31801
GO:0000122	negative regulation of transcription from RNA polymerase II promoter	NCOR1	7.61342e-06	0.000172975	2.31801
GO:0000122	negative regulation of transcription from RNA polymerase II promoter	MSX1	7.61342e-06	0.000172975	2.31801
GO:0000122	negative regulation of transcription from RNA polymerase II promoter	MEIS2	7.61342e-06	0.000172975	2.31801
GO:0000122	negative regulation of transcription from RNA polymerase II promoter	IRF2	7.61342e-06	0.000172975	2.31801
GO:0000122	negative regulation of transcription from RNA polymerase II promoter	HSBP1	7.61342e-06	0.000172975	2.31801
GO:0000122	negative regulation of transcription from RNA polymerase II promoter	HOPX	7.61342e-06	0.000172975	2.31801
GO:0000122	negative regulation of transcription from RNA polymerase II promoter	HDAC3	7.61342e-06	0.000172975	2.31801
GO:0000122	negative regulation of transcription from RNA polymerase II promoter	HBZ	7.61342e-06	0.000172975	2.31801
GO:0000122	negative regulation of transcription from RNA polymerase II promoter	FGFR1	7.61342e-06	0.000172975	2.31801
GO:0000122	negative regulation of transcription from RNA polymerase II promoter	EHMT2	7.61342e-06	0.000172975	2.31801
GO:0000122	negative regulation of transcription from RNA polymerase II promoter	E4F1	7.61342e-06	0.000172975	2.31801
GO:0000122	negative regulation of transcription from RNA polymerase II promoter	DNMT1	7.61342e-06	0.000172975	2.31801
GO:0000122	negative regulation of transcription from RNA polymerase II promoter	DICER1	7.61342e-06	0.000172975	2.31801
GO:0000122	negative regulation of transcription from RNA polymerase II promoter	BMP2	7.61342e-06	0.000172975	2.31801
GO:0000122	negative regulation of transcription from RNA polymerase II promoter	ASCL2	7.61342e-06	0.000172975	2.31801
GO:0006569	tryptophan catabolic process	KYNU	8.34641e-06	0.000186995	15.3746
GO:0006569	tryptophan catabolic process	KMO	8.34641e-06	0.000186995	15.3746
GO:0006569	tryptophan catabolic process	HAAO	8.34641e-06	0.000186995	15.3746
GO:0006569	tryptophan catabolic process	AFMID	8.34641e-06	0.000186995	15.3746
GO:0006569	tryptophan catabolic process	ACMSD	8.34641e-06	0.000186995	15.3746
GO:0008152	metabolic process	UCK1	1.0356e-05	0.000224142	3.05414
GO:0008152	metabolic process	TMEM68	1.0356e-05	0.000224142	3.05414
GO:0008152	metabolic process	NCEH1	1.0356e-05	0.000224142	3.05414
GO:0008152	metabolic process	NAT9	1.0356e-05	0.000224142	3.05414
GO:0008152	metabolic process	NAT6	1.0356e-05	0.000224142	3.05414
GO:0008152	metabolic process	NAT10	1.0356e-05	0.000224142	3.05414
GO:0008152	metabolic process	MMP9	1.0356e-05	0.000224142	3.05414
GO:0008152	metabolic process	MMP3	1.0356e-05	0.000224142	3.05414
GO:0008152	metabolic process	MMP20	1.0356e-05	0.000224142	3.05414
GO:0008152	metabolic process	METTL7A	1.0356e-05	0.000224142	3.05414
GO:0008152	metabolic process	MAN1A1	1.0356e-05	0.000224142	3.05414
GO:0008152	metabolic process	LPCAT4	1.0356e-05	0.000224142	3.05414
GO:0008152	metabolic process	GSTA5	1.0356e-05	0.000224142	3.05414
GO:0008152	metabolic process	GSTA1	1.0356e-05	0.000224142	3.05414
GO:0008152	metabolic process	GRHPR	1.0356e-05	0.000224142	3.05414
GO:0008152	metabolic process	GPAM	1.0356e-05	0.000224142	3.05414
GO:0008152	metabolic process	GFPT1	1.0356e-05	0.000224142	3.05414
GO:0008152	metabolic process	ESPL1	1.0356e-05	0.000224142	3.05414
GO:0008152	metabolic process	CYP26A1	1.0356e-05	0.000224142	3.05414
GO:0008152	metabolic process	AGPAT5	1.0356e-05	0.000224142	3.05414
GO:0008152	metabolic process	AFMID	1.0356e-05	0.000224142	3.05414
GO:0007067	mitosis	ZNF830	1.03709e-05	0.000224409	3.27171
GO:0007067	mitosis	USP16	1.03709e-05	0.000224409	3.27171
GO:0007067	mitosis	UBE2C	1.03709e-05	0.000224409	3.27171
GO:0007067	mitosis	SPAG5	1.03709e-05	0.000224409	3.27171
GO:0007067	mitosis	PLK1	1.03709e-05	0.000224409	3.27171
GO:0007067	mitosis	OFD1	1.03709e-05	0.000224409	3.27171
GO:0007067	mitosis	NEK4	1.03709e-05	0.000224409	3.27171
GO:0007067	mitosis	NCAPD2	1.03709e-05	0.000224409	3.27171
GO:0007067	mitosis	MAD2L2	1.03709e-05	0.000224409	3.27171
GO:0007067	mitosis	KLHL13	1.03709e-05	0.000224409	3.27171
GO:0007067	mitosis	KIAA1009	1.03709e-05	0.000224409	3.27171
GO:0007067	mitosis	EML4	1.03709e-05	0.000224409	3.27171
GO:0007067	mitosis	E4F1	1.03709e-05	0.000224409	3.27171
GO:0007067	mitosis	CLIP1	1.03709e-05	0.000224409	3.27171
GO:0007067	mitosis	CEP63	1.03709e-05	0.000224409	3.27171
GO:0007067	mitosis	CDC25A	1.03709e-05	0.000224409	3.27171
GO:0007067	mitosis	CD2AP	1.03709e-05	0.000224409	3.27171
GO:0007067	mitosis	AURKA	1.03709e-05	0.000224409	3.27171
GO:0007067	mitosis	ANAPC1	1.03709e-05	0.000224409	3.27171
GO:0007204	elevation of cytosolic calcium ion concentration	XCR1	1.16746e-05	0.000247176	3.88995
GO:0007204	elevation of cytosolic calcium ion concentration	PTH1R	1.16746e-05	0.000247176	3.88995
GO:0007204	elevation of cytosolic calcium ion concentration	PTGER3	1.16746e-05	0.000247176	3.88995
GO:0007204	elevation of cytosolic calcium ion concentration	PMCH	1.16746e-05	0.000247176	3.88995
GO:0007204	elevation of cytosolic calcium ion concentration	PDGFRA	1.16746e-05	0.000247176	3.88995
GO:0007204	elevation of cytosolic calcium ion concentration	NPTN	1.16746e-05	0.000247176	3.88995
GO:0007204	elevation of cytosolic calcium ion concentration	LPAR3	1.16746e-05	0.000247176	3.88995
GO:0007204	elevation of cytosolic calcium ion concentration	KNG1	1.16746e-05	0.000247176	3.88995
GO:0007204	elevation of cytosolic calcium ion concentration	GNB1	1.16746e-05	0.000247176	3.88995
GO:0007204	elevation of cytosolic calcium ion concentration	F2RL1	1.16746e-05	0.000247176	3.88995
GO:0007204	elevation of cytosolic calcium ion concentration	EDNRA	1.16746e-05	0.000247176	3.88995
GO:0007204	elevation of cytosolic calcium ion concentration	CD55	1.16746e-05	0.000247176	3.88995
GO:0007204	elevation of cytosolic calcium ion concentration	CALCR	1.16746e-05	0.000247176	3.88995
GO:0007204	elevation of cytosolic calcium ion concentration	CALCA	1.16746e-05	0.000247176	3.88995
GO:0007204	elevation of cytosolic calcium ion concentration	AVP	1.16746e-05	0.000247176	3.88995
GO:0007160	cell-matrix adhesion	VTN	1.27628e-05	0.000265443	4.37215
GO:0007160	cell-matrix adhesion	TSC1	1.27628e-05	0.000265443	4.37215
GO:0007160	cell-matrix adhesion	TNN	1.27628e-05	0.000265443	4.37215
GO:0007160	cell-matrix adhesion	THBS3	1.27628e-05	0.000265443	4.37215
GO:0007160	cell-matrix adhesion	SGCE	1.27628e-05	0.000265443	4.37215
GO:0007160	cell-matrix adhesion	NID2	1.27628e-05	0.000265443	4.37215
GO:0007160	cell-matrix adhesion	ITGBL1	1.27628e-05	0.000265443	4.37215
GO:0007160	cell-matrix adhesion	ITGB6	1.27628e-05	0.000265443	4.37215
GO:0007160	cell-matrix adhesion	ITGB4	1.27628e-05	0.000265443	4.37215
GO:0007160	cell-matrix adhesion	ITGB3	1.27628e-05	0.000265443	4.37215
GO:0007160	cell-matrix adhesion	ITGA2	1.27628e-05	0.000265443	4.37215
GO:0007160	cell-matrix adhesion	AGT	1.27628e-05	0.000265443	4.37215
GO:0007160	cell-matrix adhesion	ADAM15	1.27628e-05	0.000265443	4.37215
GO:0009887	organ morphogenesis	TLE2	1.29231e-05	0.000268079	3.66373
GO:0009887	organ morphogenesis	TLE1	1.29231e-05	0.000268079	3.66373
GO:0009887	organ morphogenesis	TGM1	1.29231e-05	0.000268079	3.66373
GO:0009887	organ morphogenesis	PTCH1	1.29231e-05	0.000268079	3.66373
GO:0009887	organ morphogenesis	PHLDA2	1.29231e-05	0.000268079	3.66373
GO:0009887	organ morphogenesis	ITGA2	1.29231e-05	0.000268079	3.66373
GO:0009887	organ morphogenesis	IGF2	1.29231e-05	0.000268079	3.66373
GO:0009887	organ morphogenesis	IFT88	1.29231e-05	0.000268079	3.66373
GO:0009887	organ morphogenesis	GPC3	1.29231e-05	0.000268079	3.66373
GO:0009887	organ morphogenesis	FGF2	1.29231e-05	0.000268079	3.66373
GO:0009887	organ morphogenesis	FABP1	1.29231e-05	0.000268079	3.66373
GO:0009887	organ morphogenesis	COMP	1.29231e-05	0.000268079	3.66373
GO:0009887	organ morphogenesis	CCL2	1.29231e-05	0.000268079	3.66373
GO:0009887	organ morphogenesis	BMP7	1.29231e-05	0.000268079	3.66373
GO:0009887	organ morphogenesis	BMP2	1.29231e-05	0.000268079	3.66373
GO:0009887	organ morphogenesis	ABLIM1	1.29231e-05	0.000268079	3.66373
GO:0051301	cell division	ZNF830	1.34963e-05	0.000277396	2.76249
GO:0051301	cell division	USP16	1.34963e-05	0.000277396	2.76249
GO:0051301	cell division	UBE2C	1.34963e-05	0.000277396	2.76249
GO:0051301	cell division	SPECC1L	1.34963e-05	0.000277396	2.76249
GO:0051301	cell division	SPC25	1.34963e-05	0.000277396	2.76249
GO:0051301	cell division	SPAG5	1.34963e-05	0.000277396	2.76249
GO:0051301	cell division	PPP1CA	1.34963e-05	0.000277396	2.76249
GO:0051301	cell division	PARD6G	1.34963e-05	0.000277396	2.76249
GO:0051301	cell division	PARD3B	1.34963e-05	0.000277396	2.76249
GO:0051301	cell division	NEK4	1.34963e-05	0.000277396	2.76249
GO:0051301	cell division	NCAPD2	1.34963e-05	0.000277396	2.76249
GO:0051301	cell division	MCM5	1.34963e-05	0.000277396	2.76249
GO:0051301	cell division	MAD2L2	1.34963e-05	0.000277396	2.76249
GO:0051301	cell division	KIAA1009	1.34963e-05	0.000277396	2.76249
GO:0051301	cell division	E4F1	1.34963e-05	0.000277396	2.76249
GO:0051301	cell division	DSN1	1.34963e-05	0.000277396	2.76249
GO:0051301	cell division	CEP63	1.34963e-05	0.000277396	2.76249
GO:0051301	cell division	CDC25C	1.34963e-05	0.000277396	2.76249
GO:0051301	cell division	CDC25A	1.34963e-05	0.000277396	2.76249
GO:0051301	cell division	CD2AP	1.34963e-05	0.000277396	2.76249
GO:0051301	cell division	CCNB3	1.34963e-05	0.000277396	2.76249
GO:0051301	cell division	BUB1	1.34963e-05	0.000277396	2.76249
GO:0051301	cell division	AURKA	1.34963e-05	0.000277396	2.76249
GO:0051301	cell division	ANAPC1	1.34963e-05	0.000277396	2.76249
GO:0016192	vesicle-mediated transport	ZFPL1	1.39068e-05	0.000283963	3.09704
GO:0016192	vesicle-mediated transport	VPS4A	1.39068e-05	0.000283963	3.09704
GO:0016192	vesicle-mediated transport	TSC2	1.39068e-05	0.000283963	3.09704
GO:0016192	vesicle-mediated transport	SEC31A	1.39068e-05	0.000283963	3.09704
GO:0016192	vesicle-mediated transport	SEC24D	1.39068e-05	0.000283963	3.09704
GO:0016192	vesicle-mediated transport	RINT1	1.39068e-05	0.000283963	3.09704
GO:0016192	vesicle-mediated transport	PICALM	1.39068e-05	0.000283963	3.09704
GO:0016192	vesicle-mediated transport	NCALD	1.39068e-05	0.000283963	3.09704
GO:0016192	vesicle-mediated transport	MYO5B	1.39068e-05	0.000283963	3.09704
GO:0016192	vesicle-mediated transport	LMAN1	1.39068e-05	0.000283963	3.09704
GO:0016192	vesicle-mediated transport	KIF20A	1.39068e-05	0.000283963	3.09704
GO:0016192	vesicle-mediated transport	KDELR3	1.39068e-05	0.000283963	3.09704
GO:0016192	vesicle-mediated transport	GSN	1.39068e-05	0.000283963	3.09704
GO:0016192	vesicle-mediated transport	GOLT1B	1.39068e-05	0.000283963	3.09704
GO:0016192	vesicle-mediated transport	GOLGA4	1.39068e-05	0.000283963	3.09704
GO:0016192	vesicle-mediated transport	COPZ2	1.39068e-05	0.000283963	3.09704
GO:0016192	vesicle-mediated transport	COPB2	1.39068e-05	0.000283963	3.09704
GO:0016192	vesicle-mediated transport	COPA	1.39068e-05	0.000283963	3.09704
GO:0016192	vesicle-mediated transport	CLTB	1.39068e-05	0.000283963	3.09704
GO:0016192	vesicle-mediated transport	CLTA	1.39068e-05	0.000283963	3.09704
GO:0005975	carbohydrate metabolic process	XYLB	1.6407e-05	0.000327552	2.45751
GO:0005975	carbohydrate metabolic process	ST8SIA1	1.6407e-05	0.000327552	2.45751
GO:0005975	carbohydrate metabolic process	SLC2A1	1.6407e-05	0.000327552	2.45751
GO:0005975	carbohydrate metabolic process	PYGM	1.6407e-05	0.000327552	2.45751
GO:0005975	carbohydrate metabolic process	PRPS1	1.6407e-05	0.000327552	2.45751
GO:0005975	carbohydrate metabolic process	PPP1R1A	1.6407e-05	0.000327552	2.45751
GO:0005975	carbohydrate metabolic process	PPP1CA	1.6407e-05	0.000327552	2.45751
GO:0005975	carbohydrate metabolic process	PGAM2	1.6407e-05	0.000327552	2.45751
GO:0005975	carbohydrate metabolic process	PFKP	1.6407e-05	0.000327552	2.45751
GO:0005975	carbohydrate metabolic process	PDK1	1.6407e-05	0.000327552	2.45751
GO:0005975	carbohydrate metabolic process	PCK2	1.6407e-05	0.000327552	2.45751
GO:0005975	carbohydrate metabolic process	NUP85	1.6407e-05	0.000327552	2.45751
[truncated: 506 more rows]
