# Supplementary material for: Stage-specific differential gene expression profiling and functional network analysis during morphogenesis of diphyodont dentition in miniature pigs, Sus Scrofa
Source: BMC Genomics. 2014 Feb 6;15:103. doi: 10.1186/1471-2164-15-103 (PMC3937075; doi:10.1186/1471-2164-15-103)
Supplement: Additional file 5 — The genes significantly correlated with odontogenesis, from enriched GO categories. [file 1471-2164-15-103-S5.xls]

## Sheet: Sheet1
Additional file 5:The genes significantly correlated with odontogenesis from enriched GO categories
GO_ID	GO_name	Gene Symbol	p-value	FDR	Enrichment
GO:0042475	odontogenesis of dentine-containing tooth	AMELX, PDGFRA, LRP6, BMP7, CA2, WNT6, MSX1, BMP2, AMBN	0.000179	0.002379	4.72487
GO:0034505	tooth mineralization	AMELX, COL1A1	0.004314	0.02459	21.5244
GO:0042487	regulation of odontogenesis of dentine-containing tooth	IFT88, DICER1	0.004314	0.02459	21.5244
GO:0070172	positive regulation of tooth mineralization	WNT6, AMELX	0.012542	0.048766	14.3496
