# Supplementary material for: Stage-specific differential gene expression profiling and functional network analysis during morphogenesis of diphyodont dentition in miniature pigs, Sus Scrofa
Source: BMC Genomics. 2014 Feb 6;15:103. doi: 10.1186/1471-2164-15-103 (PMC3937075; doi:10.1186/1471-2164-15-103)
Supplement: Additional file 6 — The genes correlated with epithelium determination, derived from enriched GO categories. [file 1471-2164-15-103-S6.xls]

## Sheet: Sheet1
Addidtional file 6: The genes correlated with epithelium determination, derived from enriched GO categories
GO_ID	GO_name	Genes	p-value	FDR	Enrichment
GO:0030855	epithelial cell differentiation	BMP7,PPARG,TCF21,SPINK5,PTHLH,KRT14,UPK3A,ELF3,WNT10B,TGFB2,TSC2,GPC3,LRP6,TGFB1,WFDC1,PTCH1	0.000326	0.003926	4.91987
GO:0001837	epithelial to mesenchymal transition	AMELX,BMP2,BMP7,TGFB2,S100A4,HIF1A	0.001015	0.009336	5.61507
GO:0010718	positive regulation of epithelial to mesenchymal transition	BAMBI,TGFB1,COL1A1,BMP2,TGFB2,CTSH,HDAC6,HIF1A,TGFB2	0.002894	0.019596	5.66432
