# Supplementary material for: Stage-specific differential gene expression profiling and functional network analysis during morphogenesis of diphyodont dentition in miniature pigs, Sus Scrofa
Source: BMC Genomics. 2014 Feb 6;15:103. doi: 10.1186/1471-2164-15-103 (PMC3937075; doi:10.1186/1471-2164-15-103)
Supplement: Additional file 7 — The significant pathways. Table listing the significant pathways and enriched genes. [file 1471-2164-15-103-S7.xls]

## Sheet: Significant pathways
Additional file 7: The significant pathways involving differentially expressed genes （p<0.05)
Path_ID	Path_name	Path_diffgene_count	Path_gene_count	p_value	FDR	Enrichment
4512	ECM-receptor interaction	26	85	1.26073e-14	1.54529e-12	6.58394
4510	Focal adhesion	35	200	2.46284e-11	1.50936e-09	3.76677
5200	Pathways in cancer	41	326	1.59828e-08	3.26504e-07	2.70706
330	Arginine and proline metabolism	14	57	4.81748e-07	8.43547e-06	5.2867
3320	PPAR signaling pathway	15	71	1.48094e-06	2.09972e-05	4.54741
480	Glutathione metabolism	11	50	2.9357e-05	0.00025386	4.73537
4974	Protein digestion and absorption	14	81	4.02729e-05	0.000308518	3.72027
4530	Tight junction	18	132	8.20845e-05	0.000527029	2.93515
4060	Cytokine-cytokine receptor interaction	28	265	9.59498e-05	0.000584666	2.27428
5164	Influenza A	21	174	0.000124199	0.000685633	2.59777
4144	Endocytosis	23	202	0.00014186	0.000739644	2.4508
4610	Complement and coagulation cascades	12	69	0.000145793	0.000750866	3.74338
4910	Insulin signaling pathway	18	138	0.00014851	0.000758457	2.80753
5323	Rheumatoid arthritis	14	93	0.000195057	0.000935962	3.24023
4350	TGF-beta signaling pathway	13	84	0.000257001	0.00114138	3.33116
4010	MAPK signaling pathway	27	268	0.00028941	0.00123713	2.1685
4514	Cell adhesion molecules (CAMs)	17	133	0.00029924	0.00126476	2.75124
4110	Cell cycle	16	124	0.000414713	0.00169439	2.77734
4810	Regulation of actin cytoskeleton	22	212	0.000762034	0.00296146	2.23367
380	Tryptophan metabolism	8	40	0.000865896	0.00331668	4.30488
4020	Calcium signaling pathway	19	179	0.00140381	0.00502341	2.28471
120	Primary bile acid biosynthesis	5	17	0.00166434	0.00577182	6.33071
4380	Osteoclast differentiation	15	128	0.00180812	0.0061654	2.52239
4670	Leukocyte transendothelial migration	14	116	0.0019805	0.00662021	2.59777
51	Fructose and mannose metabolism	7	36	0.00234883	0.00753444	4.1853
4920	Adipocytokine signaling pathway	10	69	0.00253722	0.00797408	3.11948
590	Arachidonic acid metabolism	9	59	0.00303461	0.00908979	3.28339
4961	Endocrine and other factor-regulated calcium reabsorption	8	49	0.00350924	0.010061	3.51419
10	Glycolysis / Gluconeogenesis	9	65	0.00602457	0.0151175	2.9803
250	Alanine, aspartate and glutamate metabolism	6	32	0.0063749	0.0158038	4.03583
71	Fatty acid metabolism	7	44	0.00781036	0.0184515	3.42434
604	Glycosphingolipid biosynthesis - ganglio series	4	15	0.00838922	0.01945	5.73984
980	Metabolism of xenobiotics by cytochrome P450	10	82	0.0092874	0.0209278	2.62493
4141	Protein processing in endoplasmic reticulum	16	166	0.00939379	0.0210973	2.07464
4724	Glutamatergic synapse	13	126	0.0117121	0.0245319	2.22077
4210	Apoptosis	10	85	0.0119955	0.0249203	2.53228
310	Lysine degradation	7	49	0.0143286	0.0285778	3.07492
4270	Vascular smooth muscle contraction	12	116	0.0155225	0.0303387	2.22666
190	Oxidative phosphorylation	13	132	0.0171538	0.0326336	2.11983
3015	mRNA surveillance pathway	10	90	0.0178313	0.0335512	2.3916
4080	Neuroactive ligand-receptor interaction	22	273	0.0179321	0.033686	1.73457
4146	Peroxisome	9	78	0.0201495	0.0365443	2.48359
100	Steroid biosynthesis	4	19	0.0205466	0.0370355	4.53146
4115	p53 signaling pathway	8	68	0.0265776	0.0452734	2.53228
4340	Hedgehog signaling pathway	7	56	0.0292663	0.0490396	2.69055
4976	Bile secretion	8	71	0.0338982	0.0552662	2.42529
4728	Dopaminergic synapse	12	130	0.0362248	0.0582686	1.98687
4972	Pancreatic secretion	10	101	0.0380735	0.0605975	2.13113
4640	Hematopoietic cell lineage	9	90	0.047871	0.072398	2.15244
603	Glycosphingolipid biosynthesis - globo series	3	14	0.0495989	0.0743708	4.61237

## Sheet: Genes involving pathways
Additional file 7: The genes involving significant pathways（p<0.05)
Path_ID	Path_name	Gene symbol	p_value	FDR	Enrichment
4512	ECM-receptor interaction	COL5A2	1.26073e-14	1.54529e-12	6.58394
4512	ECM-receptor interaction	TNXB	1.26073e-14	1.54529e-12	6.58394
4512	ECM-receptor interaction	COL5A1	1.26073e-14	1.54529e-12	6.58394
4512	ECM-receptor interaction	ITGB4	1.26073e-14	1.54529e-12	6.58394
4512	ECM-receptor interaction	LAMA1	1.26073e-14	1.54529e-12	6.58394
4512	ECM-receptor interaction	CD47	1.26073e-14	1.54529e-12	6.58394
4512	ECM-receptor interaction	COL11A1	1.26073e-14	1.54529e-12	6.58394
4512	ECM-receptor interaction	THBS1	1.26073e-14	1.54529e-12	6.58394
4512	ECM-receptor interaction	ITGB3	1.26073e-14	1.54529e-12	6.58394
4512	ECM-receptor interaction	LAMC1	1.26073e-14	1.54529e-12	6.58394
4512	ECM-receptor interaction	COL1A2	1.26073e-14	1.54529e-12	6.58394
4512	ECM-receptor interaction	THBS3	1.26073e-14	1.54529e-12	6.58394
4512	ECM-receptor interaction	COL6A3	1.26073e-14	1.54529e-12	6.58394
4512	ECM-receptor interaction	COL1A1	1.26073e-14	1.54529e-12	6.58394
4512	ECM-receptor interaction	LAMA4	1.26073e-14	1.54529e-12	6.58394
4512	ECM-receptor interaction	ITGB6	1.26073e-14	1.54529e-12	6.58394
4512	ECM-receptor interaction	TNC	1.26073e-14	1.54529e-12	6.58394
4512	ECM-receptor interaction	THBS4	1.26073e-14	1.54529e-12	6.58394
4512	ECM-receptor interaction	LAMA3	1.26073e-14	1.54529e-12	6.58394
4512	ECM-receptor interaction	COL6A1	1.26073e-14	1.54529e-12	6.58394
4512	ECM-receptor interaction	COMP	1.26073e-14	1.54529e-12	6.58394
4512	ECM-receptor interaction	VTN	1.26073e-14	1.54529e-12	6.58394
4512	ECM-receptor interaction	TNN	1.26073e-14	1.54529e-12	6.58394
4512	ECM-receptor interaction	ITGA2	1.26073e-14	1.54529e-12	6.58394
4512	ECM-receptor interaction	LAMB3	1.26073e-14	1.54529e-12	6.58394
4512	ECM-receptor interaction	HMMR	1.26073e-14	1.54529e-12	6.58394
4510	Focal adhesion	COL5A2	2.46284e-11	1.50936e-09	3.76677
4510	Focal adhesion	PRKCA	2.46284e-11	1.50936e-09	3.76677
4510	Focal adhesion	TNXB	2.46284e-11	1.50936e-09	3.76677
4510	Focal adhesion	COL5A1	2.46284e-11	1.50936e-09	3.76677
4510	Focal adhesion	ITGB4	2.46284e-11	1.50936e-09	3.76677
4510	Focal adhesion	ACTN2	2.46284e-11	1.50936e-09	3.76677
4510	Focal adhesion	LAMA1	2.46284e-11	1.50936e-09	3.76677
4510	Focal adhesion	COL11A1	2.46284e-11	1.50936e-09	3.76677
4510	Focal adhesion	THBS1	2.46284e-11	1.50936e-09	3.76677
4510	Focal adhesion	ITGB3	2.46284e-11	1.50936e-09	3.76677
4510	Focal adhesion	PDGFRA	2.46284e-11	1.50936e-09	3.76677
4510	Focal adhesion	LAMC1	2.46284e-11	1.50936e-09	3.76677
4510	Focal adhesion	COL1A2	2.46284e-11	1.50936e-09	3.76677
4510	Focal adhesion	THBS3	2.46284e-11	1.50936e-09	3.76677
4510	Focal adhesion	COL6A3	2.46284e-11	1.50936e-09	3.76677
4510	Focal adhesion	COL1A1	2.46284e-11	1.50936e-09	3.76677
4510	Focal adhesion	LAMA4	2.46284e-11	1.50936e-09	3.76677
4510	Focal adhesion	EGF	2.46284e-11	1.50936e-09	3.76677
4510	Focal adhesion	IGF1	2.46284e-11	1.50936e-09	3.76677
4510	Focal adhesion	ITGB6	2.46284e-11	1.50936e-09	3.76677
4510	Focal adhesion	TNC	2.46284e-11	1.50936e-09	3.76677
4510	Focal adhesion	THBS4	2.46284e-11	1.50936e-09	3.76677
4510	Focal adhesion	PIK3CG	2.46284e-11	1.50936e-09	3.76677
4510	Focal adhesion	LAMA3	2.46284e-11	1.50936e-09	3.76677
4510	Focal adhesion	PPP1CA	2.46284e-11	1.50936e-09	3.76677
4510	Focal adhesion	COL6A1	2.46284e-11	1.50936e-09	3.76677
4510	Focal adhesion	TLN1	2.46284e-11	1.50936e-09	3.76677
4510	Focal adhesion	MYLPF	2.46284e-11	1.50936e-09	3.76677
4510	Focal adhesion	COMP	2.46284e-11	1.50936e-09	3.76677
4510	Focal adhesion	VTN	2.46284e-11	1.50936e-09	3.76677
4510	Focal adhesion	TNN	2.46284e-11	1.50936e-09	3.76677
4510	Focal adhesion	MYL2	2.46284e-11	1.50936e-09	3.76677
4510	Focal adhesion	FLNB	2.46284e-11	1.50936e-09	3.76677
4510	Focal adhesion	ITGA2	2.46284e-11	1.50936e-09	3.76677
4510	Focal adhesion	LAMB3	2.46284e-11	1.50936e-09	3.76677
5200	Pathways in cancer	ARNT	1.59828e-08	3.26504e-07	2.70706
5200	Pathways in cancer	NOS2	1.59828e-08	3.26504e-07	2.70706
5200	Pathways in cancer	FGFR1	1.59828e-08	3.26504e-07	2.70706
5200	Pathways in cancer	CYCS	1.59828e-08	3.26504e-07	2.70706
5200	Pathways in cancer	SLC2A1	1.59828e-08	3.26504e-07	2.70706
5200	Pathways in cancer	EGF	1.59828e-08	3.26504e-07	2.70706
5200	Pathways in cancer	CBLB	1.59828e-08	3.26504e-07	2.70706
5200	Pathways in cancer	PDGFRA	1.59828e-08	3.26504e-07	2.70706
5200	Pathways in cancer	PTCH1	1.59828e-08	3.26504e-07	2.70706
5200	Pathways in cancer	CDH1	1.59828e-08	3.26504e-07	2.70706
5200	Pathways in cancer	FGF7	1.59828e-08	3.26504e-07	2.70706
5200	Pathways in cancer	LAMA4	1.59828e-08	3.26504e-07	2.70706
5200	Pathways in cancer	MYC	1.59828e-08	3.26504e-07	2.70706
5200	Pathways in cancer	LAMC1	1.59828e-08	3.26504e-07	2.70706
5200	Pathways in cancer	FGF2	1.59828e-08	3.26504e-07	2.70706
5200	Pathways in cancer	LAMA3	1.59828e-08	3.26504e-07	2.70706
5200	Pathways in cancer	KIT	1.59828e-08	3.26504e-07	2.70706
5200	Pathways in cancer	PTGS2	1.59828e-08	3.26504e-07	2.70706
5200	Pathways in cancer	FADD	1.59828e-08	3.26504e-07	2.70706
5200	Pathways in cancer	MMP9	1.59828e-08	3.26504e-07	2.70706
5200	Pathways in cancer	TGFB2	1.59828e-08	3.26504e-07	2.70706
5200	Pathways in cancer	TGFB1	1.59828e-08	3.26504e-07	2.70706
5200	Pathways in cancer	TRAF5	1.59828e-08	3.26504e-07	2.70706
5200	Pathways in cancer	IL8	1.59828e-08	3.26504e-07	2.70706
5200	Pathways in cancer	LAMB3	1.59828e-08	3.26504e-07	2.70706
5200	Pathways in cancer	PPARG	1.59828e-08	3.26504e-07	2.70706
5200	Pathways in cancer	FGF18	1.59828e-08	3.26504e-07	2.70706
5200	Pathways in cancer	BMP2	1.59828e-08	3.26504e-07	2.70706
5200	Pathways in cancer	ITGA2	1.59828e-08	3.26504e-07	2.70706
5200	Pathways in cancer	HIF1A	1.59828e-08	3.26504e-07	2.70706
5200	Pathways in cancer	RALA	1.59828e-08	3.26504e-07	2.70706
5200	Pathways in cancer	WNT10B	1.59828e-08	3.26504e-07	2.70706
5200	Pathways in cancer	FZD9	1.59828e-08	3.26504e-07	2.70706
5200	Pathways in cancer	IGF1	1.59828e-08	3.26504e-07	2.70706
5200	Pathways in cancer	STK36	1.59828e-08	3.26504e-07	2.70706
5200	Pathways in cancer	GLI1	1.59828e-08	3.26504e-07	2.70706
5200	Pathways in cancer	PIK3CG	1.59828e-08	3.26504e-07	2.70706
5200	Pathways in cancer	WNT6	1.59828e-08	3.26504e-07	2.70706
5200	Pathways in cancer	RXRG	1.59828e-08	3.26504e-07	2.70706
5200	Pathways in cancer	LAMA1	1.59828e-08	3.26504e-07	2.70706
5200	Pathways in cancer	PRKCA	1.59828e-08	3.26504e-07	2.70706
330	Arginine and proline metabolism	DAO	4.81748e-07	8.43547e-06	5.2867
330	Arginine and proline metabolism	CKB	4.81748e-07	8.43547e-06	5.2867
330	Arginine and proline metabolism	ALDH2	4.81748e-07	8.43547e-06	5.2867
330	Arginine and proline metabolism	NOS2	4.81748e-07	8.43547e-06	5.2867
330	Arginine and proline metabolism	P4HA2	4.81748e-07	8.43547e-06	5.2867
330	Arginine and proline metabolism	ARG1	4.81748e-07	8.43547e-06	5.2867
330	Arginine and proline metabolism	ARG2	4.81748e-07	8.43547e-06	5.2867
330	Arginine and proline metabolism	CKM	4.81748e-07	8.43547e-06	5.2867
330	Arginine and proline metabolism	ALDH4A1	4.81748e-07	8.43547e-06	5.2867
330	Arginine and proline metabolism	GLUL	4.81748e-07	8.43547e-06	5.2867
330	Arginine and proline metabolism	CKMT1A	4.81748e-07	8.43547e-06	5.2867
330	Arginine and proline metabolism	ASS1	4.81748e-07	8.43547e-06	5.2867
330	Arginine and proline metabolism	AMD1	4.81748e-07	8.43547e-06	5.2867
330	Arginine and proline metabolism	CKMT1B	4.81748e-07	8.43547e-06	5.2867
3320	PPAR signaling pathway	ACSL6	1.48094e-06	2.09972e-05	4.54741
3320	PPAR signaling pathway	ACOX1	1.48094e-06	2.09972e-05	4.54741
3320	PPAR signaling pathway	ACSL5	1.48094e-06	2.09972e-05	4.54741
3320	PPAR signaling pathway	PPARA	1.48094e-06	2.09972e-05	4.54741
3320	PPAR signaling pathway	CYP7A1	1.48094e-06	2.09972e-05	4.54741
3320	PPAR signaling pathway	PPARG	1.48094e-06	2.09972e-05	4.54741
3320	PPAR signaling pathway	PCK2	1.48094e-06	2.09972e-05	4.54741
3320	PPAR signaling pathway	CYP27A1	1.48094e-06	2.09972e-05	4.54741
3320	PPAR signaling pathway	SLC27A6	1.48094e-06	2.09972e-05	4.54741
3320	PPAR signaling pathway	RXRG	1.48094e-06	2.09972e-05	4.54741
3320	PPAR signaling pathway	CYP4A11	1.48094e-06	2.09972e-05	4.54741
3320	PPAR signaling pathway	FABP3	1.48094e-06	2.09972e-05	4.54741
3320	PPAR signaling pathway	FABP1	1.48094e-06	2.09972e-05	4.54741
3320	PPAR signaling pathway	FABP5	1.48094e-06	2.09972e-05	4.54741
3320	PPAR signaling pathway	CPT1B	1.48094e-06	2.09972e-05	4.54741
480	Glutathione metabolism	RRM2B	2.9357e-05	0.00025386	4.73537
480	Glutathione metabolism	GCLM	2.9357e-05	0.00025386	4.73537
480	Glutathione metabolism	MGST2	2.9357e-05	0.00025386	4.73537
480	Glutathione metabolism	ANPEP	2.9357e-05	0.00025386	4.73537
480	Glutathione metabolism	TXNDC12	2.9357e-05	0.00025386	4.73537
480	Glutathione metabolism	GPX5	2.9357e-05	0.00025386	4.73537
480	Glutathione metabolism	GSTA1	2.9357e-05	0.00025386	4.73537
480	Glutathione metabolism	GGCT	2.9357e-05	0.00025386	4.73537
480	Glutathione metabolism	GPX3	2.9357e-05	0.00025386	4.73537
480	Glutathione metabolism	GCLC	2.9357e-05	0.00025386	4.73537
480	Glutathione metabolism	GSTA5	2.9357e-05	0.00025386	4.73537
4974	Protein digestion and absorption	COL5A2	4.02729e-05	0.000308518	3.72027
4974	Protein digestion and absorption	COL5A1	4.02729e-05	0.000308518	3.72027
4974	Protein digestion and absorption	COL11A1	4.02729e-05	0.000308518	3.72027
4974	Protein digestion and absorption	COL14A1	4.02729e-05	0.000308518	3.72027
4974	Protein digestion and absorption	CPA1	4.02729e-05	0.000308518	3.72027
4974	Protein digestion and absorption	COL6A3	4.02729e-05	0.000308518	3.72027
4974	Protein digestion and absorption	COL6A1	4.02729e-05	0.000308518	3.72027
4974	Protein digestion and absorption	COL1A2	4.02729e-05	0.000308518	3.72027
4974	Protein digestion and absorption	PRSS2	4.02729e-05	0.000308518	3.72027
4974	Protein digestion and absorption	COL1A1	4.02729e-05	0.000308518	3.72027
4974	Protein digestion and absorption	SLC15A1	4.02729e-05	0.000308518	3.72027
4974	Protein digestion and absorption	SLC1A1	4.02729e-05	0.000308518	3.72027
4974	Protein digestion and absorption	SLC7A7	4.02729e-05	0.000308518	3.72027
4974	Protein digestion and absorption	ATP1B1	4.02729e-05	0.000308518	3.72027
4530	Tight junction	MYH10	8.20845e-05	0.000527029	2.93515
4530	Tight junction	PRKCA	8.20845e-05	0.000527029	2.93515
4530	Tight junction	LLGL1	8.20845e-05	0.000527029	2.93515
4530	Tight junction	MYH7	8.20845e-05	0.000527029	2.93515
4530	Tight junction	MYH9	8.20845e-05	0.000527029	2.93515
4530	Tight junction	TJP2	8.20845e-05	0.000527029	2.93515
4530	Tight junction	MYH8	8.20845e-05	0.000527029	2.93515
4530	Tight junction	CLDN1	8.20845e-05	0.000527029	2.93515
4530	Tight junction	ACTN2	8.20845e-05	0.000527029	2.93515
4530	Tight junction	MAGI3	8.20845e-05	0.000527029	2.93515
4530	Tight junction	PARD6G	8.20845e-05	0.000527029	2.93515
4530	Tight junction	ASH1L	8.20845e-05	0.000527029	2.93515
4530	Tight junction	MPDZ	8.20845e-05	0.000527029	2.93515
4530	Tight junction	OCLN	8.20845e-05	0.000527029	2.93515
4530	Tight junction	MYLPF	8.20845e-05	0.000527029	2.93515
4530	Tight junction	MYL2	8.20845e-05	0.000527029	2.93515
4530	Tight junction	CLDN3	8.20845e-05	0.000527029	2.93515
4530	Tight junction	MYH3	8.20845e-05	0.000527029	2.93515
4060	Cytokine-cytokine receptor interaction	LIFR	9.59498e-05	0.000584666	2.27428
4060	Cytokine-cytokine receptor interaction	IL10RB	9.59498e-05	0.000584666	2.27428
4060	Cytokine-cytokine receptor interaction	BMPR1B	9.59498e-05	0.000584666	2.27428
4060	Cytokine-cytokine receptor interaction	BMP2	9.59498e-05	0.000584666	2.27428
4060	Cytokine-cytokine receptor interaction	IL10	9.59498e-05	0.000584666	2.27428
4060	Cytokine-cytokine receptor interaction	CCL2	9.59498e-05	0.000584666	2.27428
4060	Cytokine-cytokine receptor interaction	CCL25	9.59498e-05	0.000584666	2.27428
4060	Cytokine-cytokine receptor interaction	TGFB2	9.59498e-05	0.000584666	2.27428
4060	Cytokine-cytokine receptor interaction	XCR1	9.59498e-05	0.000584666	2.27428
4060	Cytokine-cytokine receptor interaction	ACVR2A	9.59498e-05	0.000584666	2.27428
4060	Cytokine-cytokine receptor interaction	PDGFRA	9.59498e-05	0.000584666	2.27428
4060	Cytokine-cytokine receptor interaction	IL8	9.59498e-05	0.000584666	2.27428
4060	Cytokine-cytokine receptor interaction	IFNAR2	9.59498e-05	0.000584666	2.27428
4060	Cytokine-cytokine receptor interaction	IL17B	9.59498e-05	0.000584666	2.27428
4060	Cytokine-cytokine receptor interaction	IL1A	9.59498e-05	0.000584666	2.27428
4060	Cytokine-cytokine receptor interaction	EGF	9.59498e-05	0.000584666	2.27428
4060	Cytokine-cytokine receptor interaction	TNFRSF25	9.59498e-05	0.000584666	2.27428
4060	Cytokine-cytokine receptor interaction	IL3RA	9.59498e-05	0.000584666	2.27428
4060	Cytokine-cytokine receptor interaction	CSF1	9.59498e-05	0.000584666	2.27428
4060	Cytokine-cytokine receptor interaction	CXCL3	9.59498e-05	0.000584666	2.27428
4060	Cytokine-cytokine receptor interaction	BMP7	9.59498e-05	0.000584666	2.27428
4060	Cytokine-cytokine receptor interaction	TNFSF4	9.59498e-05	0.000584666	2.27428
4060	Cytokine-cytokine receptor interaction	CXCL12	9.59498e-05	0.000584666	2.27428
4060	Cytokine-cytokine receptor interaction	KIT	9.59498e-05	0.000584666	2.27428
4060	Cytokine-cytokine receptor interaction	PF4	9.59498e-05	0.000584666	2.27428
4060	Cytokine-cytokine receptor interaction	PRL	9.59498e-05	0.000584666	2.27428
4060	Cytokine-cytokine receptor interaction	TGFB1	9.59498e-05	0.000584666	2.27428
4060	Cytokine-cytokine receptor interaction	MPL	9.59498e-05	0.000584666	2.27428
5164	Influenza A	NXF1	0.000124199	0.000685633	2.59777
5164	Influenza A	IL1A	0.000124199	0.000685633	2.59777
5164	Influenza A	PABPN1	0.000124199	0.000685633	2.59777
5164	Influenza A	IFNAR2	0.000124199	0.000685633	2.59777
5164	Influenza A	KPNA1	0.000124199	0.000685633	2.59777
5164	Influenza A	PRSS2	0.000124199	0.000685633	2.59777
5164	Influenza A	HSPA8	0.000124199	0.000685633	2.59777
5164	Influenza A	MAPK13	0.000124199	0.000685633	2.59777
5164	Influenza A	IL8	0.000124199	0.000685633	2.59777
5164	Influenza A	RSAD2	0.000124199	0.000685633	2.59777
5164	Influenza A	EIF2AK4	0.000124199	0.000685633	2.59777
5164	Influenza A	MYD88	0.000124199	0.000685633	2.59777
5164	Influenza A	XPO1	0.000124199	0.000685633	2.59777
5164	Influenza A	PIK3CG	0.000124199	0.000685633	2.59777
5164	Influenza A	DNAJC3	0.000124199	0.000685633	2.59777
5164	Influenza A	CYCS	0.000124199	0.000685633	2.59777
5164	Influenza A	CCL2	0.000124199	0.000685633	2.59777
5164	Influenza A	PRKCA	0.000124199	0.000685633	2.59777
5164	Influenza A	HLA-DQA1	0.000124199	0.000685633	2.59777
5164	Influenza A	DDX58	0.000124199	0.000685633	2.59777
5164	Influenza A	MX1	0.000124199	0.000685633	2.59777
4144	Endocytosis	TGFB1	0.00014186	0.000739644	2.4508
4144	Endocytosis	GRK7	0.00014186	0.000739644	2.4508
4144	Endocytosis	SMAD6	0.00014186	0.000739644	2.4508
4144	Endocytosis	RUFY1	0.00014186	0.000739644	2.4508
4144	Endocytosis	EEA1	0.00014186	0.000739644	2.4508
4144	Endocytosis	VPS28	0.00014186	0.000739644	2.4508
4144	Endocytosis	VPS4A	0.00014186	0.000739644	2.4508
4144	Endocytosis	TGFB2	0.00014186	0.000739644	2.4508
4144	Endocytosis	HSPA8	0.00014186	0.000739644	2.4508
4144	Endocytosis	PDGFRA	0.00014186	0.000739644	2.4508
4144	Endocytosis	GIT2	0.00014186	0.000739644	2.4508
4144	Endocytosis	CBLB	0.00014186	0.000739644	2.4508
4144	Endocytosis	ADRB2	0.00014186	0.000739644	2.4508
4144	Endocytosis	CLTA	0.00014186	0.000739644	2.4508
4144	Endocytosis	PARD6G	0.00014186	0.000739644	2.4508
4144	Endocytosis	EGF	0.00014186	0.000739644	2.4508
4144	Endocytosis	FOLR2	0.00014186	0.000739644	2.4508
4144	Endocytosis	CLTB	0.00014186	0.000739644	2.4508
4144	Endocytosis	FOLR1	0.00014186	0.000739644	2.4508
4144	Endocytosis	HLA-G	0.00014186	0.000739644	2.4508
4144	Endocytosis	KIT	0.00014186	0.000739644	2.4508
4144	Endocytosis	SH3GL3	0.00014186	0.000739644	2.4508
4144	Endocytosis	DAB2	0.00014186	0.000739644	2.4508
4610	Complement and coagulation cascades	F9	0.000145793	0.000750866	3.74338
4610	Complement and coagulation cascades	A2M	0.000145793	0.000750866	3.74338
4610	Complement and coagulation cascades	SERPINA1	0.000145793	0.000750866	3.74338
4610	Complement and coagulation cascades	C8G	0.000145793	0.000750866	3.74338
4610	Complement and coagulation cascades	C6	0.000145793	0.000750866	3.74338
4610	Complement and coagulation cascades	C1QB	0.000145793	0.000750866	3.74338
4610	Complement and coagulation cascades	KNG1	0.000145793	0.000750866	3.74338
4610	Complement and coagulation cascades	F5	0.000145793	0.000750866	3.74338
4610	Complement and coagulation cascades	C5	0.000145793	0.000750866	3.74338
4610	Complement and coagulation cascades	F3	0.000145793	0.000750866	3.74338
4610	Complement and coagulation cascades	C4B	0.000145793	0.000750866	3.74338
4610	Complement and coagulation cascades	CD55	0.000145793	0.000750866	3.74338
4910	Insulin signaling pathway	CBLB	0.00014851	0.000758457	2.80753
4910	Insulin signaling pathway	TSC2	0.00014851	0.000758457	2.80753
4910	Insulin signaling pathway	ACACA	0.00014851	0.000758457	2.80753
4910	Insulin signaling pathway	HK3	0.00014851	0.000758457	2.80753
4910	Insulin signaling pathway	PTPN1	0.00014851	0.000758457	2.80753
4910	Insulin signaling pathway	FBP1	0.00014851	0.000758457	2.80753
4910	Insulin signaling pathway	PPP1CA	0.00014851	0.000758457	2.80753
4910	Insulin signaling pathway	PIK3CG	0.00014851	0.000758457	2.80753
4910	Insulin signaling pathway	PDE3A	0.00014851	0.000758457	2.80753
4910	Insulin signaling pathway	PCK2	0.00014851	0.000758457	2.80753
4910	Insulin signaling pathway	PRKAA2	0.00014851	0.000758457	2.80753
4910	Insulin signaling pathway	CALML5	0.00014851	0.000758457	2.80753
4910	Insulin signaling pathway	PPARGC1A	0.00014851	0.000758457	2.80753
4910	Insulin signaling pathway	PTPRF	0.00014851	0.000758457	2.80753
4910	Insulin signaling pathway	SOCS1	0.00014851	0.000758457	2.80753
4910	Insulin signaling pathway	PRKAR2B	0.00014851	0.000758457	2.80753
4910	Insulin signaling pathway	PYGM	0.00014851	0.000758457	2.80753
4910	Insulin signaling pathway	TSC1	0.00014851	0.000758457	2.80753
5323	Rheumatoid arthritis	HLA-DQA1	0.000195057	0.000935962	3.24023
5323	Rheumatoid arthritis	ATP6V0D2	0.000195057	0.000935962	3.24023
5323	Rheumatoid arthritis	CXCL12	0.000195057	0.000935962	3.24023
5323	Rheumatoid arthritis	IL1A	0.000195057	0.000935962	3.24023
5323	Rheumatoid arthritis	ANGPT1	0.000195057	0.000935962	3.24023
5323	Rheumatoid arthritis	ATP6V0A4	0.000195057	0.000935962	3.24023
5323	Rheumatoid arthritis	IL8	0.000195057	0.000935962	3.24023
5323	Rheumatoid arthritis	TGFB2	0.000195057	0.000935962	3.24023
5323	Rheumatoid arthritis	TGFB1	0.000195057	0.000935962	3.24023
5323	Rheumatoid arthritis	ATP6V1H	0.000195057	0.000935962	3.24023
5323	Rheumatoid arthritis	MMP3	0.000195057	0.000935962	3.24023
5323	Rheumatoid arthritis	ATP6V1D	0.000195057	0.000935962	3.24023
5323	Rheumatoid arthritis	CSF1	0.000195057	0.000935962	3.24023
5323	Rheumatoid arthritis	CCL2	0.000195057	0.000935962	3.24023
4350	TGF-beta signaling pathway	TGFB1	0.000257001	0.00114138	3.33116
4350	TGF-beta signaling pathway	BMPR1B	0.000257001	0.00114138	3.33116
4350	TGF-beta signaling pathway	BMP2	0.000257001	0.00114138	3.33116
4350	TGF-beta signaling pathway	SMAD6	0.000257001	0.00114138	3.33116
4350	TGF-beta signaling pathway	RBL2	0.000257001	0.00114138	3.33116
4350	TGF-beta signaling pathway	ACVR2A	0.000257001	0.00114138	3.33116
4350	TGF-beta signaling pathway	THBS1	0.000257001	0.00114138	3.33116
4350	TGF-beta signaling pathway	TGFB2	0.000257001	0.00114138	3.33116
4350	TGF-beta signaling pathway	THBS3	0.000257001	0.00114138	3.33116
4350	TGF-beta signaling pathway	THBS4	0.000257001	0.00114138	3.33116
4350	TGF-beta signaling pathway	MYC	0.000257001	0.00114138	3.33116
4350	TGF-beta signaling pathway	COMP	0.000257001	0.00114138	3.33116
4350	TGF-beta signaling pathway	BMP7	0.000257001	0.00114138	3.33116
4010	MAPK signaling pathway	PPM1B	0.00028941	0.00123713	2.1685
4010	MAPK signaling pathway	FGFR1	0.00028941	0.00123713	2.1685
4010	MAPK signaling pathway	CACNA2D1	0.00028941	0.00123713	2.1685
4010	MAPK signaling pathway	CACNB1	0.00028941	0.00123713	2.1685
4010	MAPK signaling pathway	TGFB2	0.00028941	0.00123713	2.1685
4010	MAPK signaling pathway	FGF2	0.00028941	0.00123713	2.1685
4010	MAPK signaling pathway	PDGFRA	0.00028941	0.00123713	2.1685
4010	MAPK signaling pathway	HSPA8	0.00028941	0.00123713	2.1685
4010	MAPK signaling pathway	MAPKAPK5	0.00028941	0.00123713	2.1685
4010	MAPK signaling pathway	FGF18	0.00028941	0.00123713	2.1685
4010	MAPK signaling pathway	DUSP10	0.00028941	0.00123713	2.1685
4010	MAPK signaling pathway	CACNB4	0.00028941	0.00123713	2.1685
4010	MAPK signaling pathway	CACNA2D3	0.00028941	0.00123713	2.1685
4010	MAPK signaling pathway	MAPT	0.00028941	0.00123713	2.1685
4010	MAPK signaling pathway	EGF	0.00028941	0.00123713	2.1685
4010	MAPK signaling pathway	IL1A	0.00028941	0.00123713	2.1685
4010	MAPK signaling pathway	MAP3K13	0.00028941	0.00123713	2.1685
4010	MAPK signaling pathway	MYC	0.00028941	0.00123713	2.1685
4010	MAPK signaling pathway	GADD45B	0.00028941	0.00123713	2.1685
4010	MAPK signaling pathway	PRKCA	0.00028941	0.00123713	2.1685
4010	MAPK signaling pathway	RASA1	0.00028941	0.00123713	2.1685
4010	MAPK signaling pathway	MAPK13	0.00028941	0.00123713	2.1685
4010	MAPK signaling pathway	FLNB	0.00028941	0.00123713	2.1685
4010	MAPK signaling pathway	FGF7	0.00028941	0.00123713	2.1685
4010	MAPK signaling pathway	RAPGEF2	0.00028941	0.00123713	2.1685
4010	MAPK signaling pathway	TGFB1	0.00028941	0.00123713	2.1685
4010	MAPK signaling pathway	CHP	0.00028941	0.00123713	2.1685
4514	Cell adhesion molecules (CAMs)	SELL	0.00029924	0.00126476	2.75124
4514	Cell adhesion molecules (CAMs)	CDH3	0.00029924	0.00126476	2.75124
4514	Cell adhesion molecules (CAMs)	CDH5	0.00029924	0.00126476	2.75124
4514	Cell adhesion molecules (CAMs)	CADM3	0.00029924	0.00126476	2.75124
4514	Cell adhesion molecules (CAMs)	CLDN1	0.00029924	0.00126476	2.75124
4514	Cell adhesion molecules (CAMs)	HLA-DQA1	0.00029924	0.00126476	2.75124
4514	Cell adhesion molecules (CAMs)	CNTN1	0.00029924	0.00126476	2.75124
4514	Cell adhesion molecules (CAMs)	VCAN	0.00029924	0.00126476	2.75124
4514	Cell adhesion molecules (CAMs)	PTPRF	0.00029924	0.00126476	2.75124
4514	Cell adhesion molecules (CAMs)	SELE	0.00029924	0.00126476	2.75124
4514	Cell adhesion molecules (CAMs)	CD8A	0.00029924	0.00126476	2.75124
4514	Cell adhesion molecules (CAMs)	OCLN	0.00029924	0.00126476	2.75124
4514	Cell adhesion molecules (CAMs)	NEO1	0.00029924	0.00126476	2.75124
4514	Cell adhesion molecules (CAMs)	ESAM	0.00029924	0.00126476	2.75124
4514	Cell adhesion molecules (CAMs)	HLA-G	0.00029924	0.00126476	2.75124
4514	Cell adhesion molecules (CAMs)	CLDN3	0.00029924	0.00126476	2.75124
4514	Cell adhesion molecules (CAMs)	CDH1	0.00029924	0.00126476	2.75124
4110	Cell cycle	TGFB1	0.000414713	0.00169439	2.77734
4110	Cell cycle	ESPL1	0.000414713	0.00169439	2.77734
4110	Cell cycle	RBL2	0.000414713	0.00169439	2.77734
4110	Cell cycle	MCM5	0.000414713	0.00169439	2.77734
4110	Cell cycle	TGFB2	0.000414713	0.00169439	2.77734
4110	Cell cycle	CCNB3	0.000414713	0.00169439	2.77734
4110	Cell cycle	ORC4	0.000414713	0.00169439	2.77734
4110	Cell cycle	CDC25C	0.000414713	0.00169439	2.77734
4110	Cell cycle	MAD2L2	0.000414713	0.00169439	2.77734
4110	Cell cycle	YWHAZ	0.000414713	0.00169439	2.77734
4110	Cell cycle	CDC25A	0.000414713	0.00169439	2.77734
4110	Cell cycle	ANAPC1	0.000414713	0.00169439	2.77734
4110	Cell cycle	MYC	0.000414713	0.00169439	2.77734
4110	Cell cycle	BUB1	0.000414713	0.00169439	2.77734
4110	Cell cycle	PLK1	0.000414713	0.00169439	2.77734
4110	Cell cycle	GADD45B	0.000414713	0.00169439	2.77734
4810	Regulation of actin cytoskeleton	MYL2	0.000762034	0.00296146	2.23367
4810	Regulation of actin cytoskeleton	FGFR1	0.000762034	0.00296146	2.23367
4810	Regulation of actin cytoskeleton	EGF	0.000762034	0.00296146	2.23367
4810	Regulation of actin cytoskeleton	CHRM2	0.000762034	0.00296146	2.23367
4810	Regulation of actin cytoskeleton	MYH10	0.000762034	0.00296146	2.23367
4810	Regulation of actin cytoskeleton	PDGFRA	0.000762034	0.00296146	2.23367
4810	Regulation of actin cytoskeleton	ITGB4	0.000762034	0.00296146	2.23367
4810	Regulation of actin cytoskeleton	SCIN	0.000762034	0.00296146	2.23367
4810	Regulation of actin cytoskeleton	FGF7	0.000762034	0.00296146	2.23367
4810	Regulation of actin cytoskeleton	ITGB3	0.000762034	0.00296146	2.23367
4810	Regulation of actin cytoskeleton	ACTN2	0.000762034	0.00296146	2.23367
4810	Regulation of actin cytoskeleton	GSN	0.000762034	0.00296146	2.23367
4810	Regulation of actin cytoskeleton	PPP1CA	0.000762034	0.00296146	2.23367
4810	Regulation of actin cytoskeleton	FGF2	0.000762034	0.00296146	2.23367
4810	Regulation of actin cytoskeleton	PIK3CG	0.000762034	0.00296146	2.23367
4810	Regulation of actin cytoskeleton	ITGB6	0.000762034	0.00296146	2.23367
4810	Regulation of actin cytoskeleton	ARHGEF12	0.000762034	0.00296146	2.23367
4810	Regulation of actin cytoskeleton	MYH9	0.000762034	0.00296146	2.23367
4810	Regulation of actin cytoskeleton	FGF18	0.000762034	0.00296146	2.23367
4810	Regulation of actin cytoskeleton	WASF1	0.000762034	0.00296146	2.23367
4810	Regulation of actin cytoskeleton	MYLPF	0.000762034	0.00296146	2.23367
4810	Regulation of actin cytoskeleton	ITGA2	0.000762034	0.00296146	2.23367
380	Tryptophan metabolism	CYP1B1	0.000865896	0.00331668	4.30488
380	Tryptophan metabolism	KYNU	0.000865896	0.00331668	4.30488
380	Tryptophan metabolism	ALDH2	0.000865896	0.00331668	4.30488
380	Tryptophan metabolism	KMO	0.000865896	0.00331668	4.30488
380	Tryptophan metabolism	AFMID	0.000865896	0.00331668	4.30488
380	Tryptophan metabolism	HAAO	0.000865896	0.00331668	4.30488
380	Tryptophan metabolism	ACMSD	0.000865896	0.00331668	4.30488
380	Tryptophan metabolism	DDC	0.000865896	0.00331668	4.30488
4020	Calcium signaling pathway	PLCD1	0.00140381	0.00502341	2.28471
4020	Calcium signaling pathway	ATP2A1	0.00140381	0.00502341	2.28471
4020	Calcium signaling pathway	EDNRA	0.00140381	0.00502341	2.28471
4020	Calcium signaling pathway	PTGER3	0.00140381	0.00502341	2.28471
4020	Calcium signaling pathway	NOS2	0.00140381	0.00502341	2.28471
4020	Calcium signaling pathway	PDGFRA	0.00140381	0.00502341	2.28471
4020	Calcium signaling pathway	ATP2B1	0.00140381	0.00502341	2.28471
4020	Calcium signaling pathway	ADRB2	0.00140381	0.00502341	2.28471
4020	Calcium signaling pathway	HTR2B	0.00140381	0.00502341	2.28471
4020	Calcium signaling pathway	CHRM2	0.00140381	0.00502341	2.28471
4020	Calcium signaling pathway	CALML5	0.00140381	0.00502341	2.28471
4020	Calcium signaling pathway	TNNC2	0.00140381	0.00502341	2.28471
4020	Calcium signaling pathway	P2RX4	0.00140381	0.00502341	2.28471
4020	Calcium signaling pathway	TNNC1	0.00140381	0.00502341	2.28471
4020	Calcium signaling pathway	RYR3	0.00140381	0.00502341	2.28471
4020	Calcium signaling pathway	PRKCA	0.00140381	0.00502341	2.28471
4020	Calcium signaling pathway	RYR1	0.00140381	0.00502341	2.28471
4020	Calcium signaling pathway	PLCD3	0.00140381	0.00502341	2.28471
4020	Calcium signaling pathway	CHP	0.00140381	0.00502341	2.28471
120	Primary bile acid biosynthesis	ACOT8	0.00166434	0.00577182	6.33071
120	Primary bile acid biosynthesis	CYP7A1	0.00166434	0.00577182	6.33071
120	Primary bile acid biosynthesis	CH25H	0.00166434	0.00577182	6.33071
120	Primary bile acid biosynthesis	CYP27A1	0.00166434	0.00577182	6.33071
120	Primary bile acid biosynthesis	CYP39A1	0.00166434	0.00577182	6.33071
4380	Osteoclast differentiation	TEC	0.00180812	0.0061654	2.52239
4380	Osteoclast differentiation	TGFB1	0.00180812	0.0061654	2.52239
4380	Osteoclast differentiation	FCGR3A	0.00180812	0.0061654	2.52239
4380	Osteoclast differentiation	PPARG	0.00180812	0.0061654	2.52239
4380	Osteoclast differentiation	ITGB3	0.00180812	0.0061654	2.52239
4380	Osteoclast differentiation	IFNAR2	0.00180812	0.0061654	2.52239
4380	Osteoclast differentiation	TGFB2	0.00180812	0.0061654	2.52239
4380	Osteoclast differentiation	IL1A	0.00180812	0.0061654	2.52239
4380	Osteoclast differentiation	CALCR	0.00180812	0.0061654	2.52239
4380	Osteoclast differentiation	SOCS1	0.00180812	0.0061654	2.52239
4380	Osteoclast differentiation	FOSL1	0.00180812	0.0061654	2.52239
4380	Osteoclast differentiation	PIK3CG	0.00180812	0.0061654	2.52239
4380	Osteoclast differentiation	CSF1	0.00180812	0.0061654	2.52239
4380	Osteoclast differentiation	TYROBP	0.00180812	0.0061654	2.52239
4380	Osteoclast differentiation	MAPK13	0.00180812	0.0061654	2.52239
4670	Leukocyte transendothelial migration	CDH5	0.0019805	0.00662021	2.59777
4670	Leukocyte transendothelial migration	MAPK13	0.0019805	0.00662021	2.59777
4670	Leukocyte transendothelial migration	PRKCA	0.0019805	0.00662021	2.59777
4670	Leukocyte transendothelial migration	CLDN1	0.0019805	0.00662021	2.59777
4670	Leukocyte transendothelial migration	ACTN2	0.0019805	0.00662021	2.59777
4670	Leukocyte transendothelial migration	THY1	0.0019805	0.00662021	2.59777
4670	Leukocyte transendothelial migration	OCLN	0.0019805	0.00662021	2.59777
4670	Leukocyte transendothelial migration	MMP9	0.0019805	0.00662021	2.59777
4670	Leukocyte transendothelial migration	MYLPF	0.0019805	0.00662021	2.59777
4670	Leukocyte transendothelial migration	ESAM	0.0019805	0.00662021	2.59777
4670	Leukocyte transendothelial migration	PIK3CG	0.0019805	0.00662021	2.59777
4670	Leukocyte transendothelial migration	MYL2	0.0019805	0.00662021	2.59777
4670	Leukocyte transendothelial migration	CXCL12	0.0019805	0.00662021	2.59777
4670	Leukocyte transendothelial migration	CLDN3	0.0019805	0.00662021	2.59777
51	Fructose and mannose metabolism	SORD	0.00234883	0.00753444	4.1853
51	Fructose and mannose metabolism	FBP1	0.00234883	0.00753444	4.1853
51	Fructose and mannose metabolism	HK3	0.00234883	0.00753444	4.1853
51	Fructose and mannose metabolism	PFKP	0.00234883	0.00753444	4.1853
51	Fructose and mannose metabolism	GMPPB	0.00234883	0.00753444	4.1853
51	Fructose and mannose metabolism	MTMR2	0.00234883	0.00753444	4.1853
51	Fructose and mannose metabolism	MTMR7	0.00234883	0.00753444	4.1853
4920	Adipocytokine signaling pathway	ACSL6	0.00253722	0.00797408	3.11948
4920	Adipocytokine signaling pathway	ACSL5	0.00253722	0.00797408	3.11948
4920	Adipocytokine signaling pathway	CPT1B	0.00253722	0.00797408	3.11948
4920	Adipocytokine signaling pathway	NPY	0.00253722	0.00797408	3.11948
4920	Adipocytokine signaling pathway	PCK2	0.00253722	0.00797408	3.11948
4920	Adipocytokine signaling pathway	PPARA	0.00253722	0.00797408	3.11948
4920	Adipocytokine signaling pathway	PRKAA2	0.00253722	0.00797408	3.11948
4920	Adipocytokine signaling pathway	PPARGC1A	0.00253722	0.00797408	3.11948
4920	Adipocytokine signaling pathway	RXRG	0.00253722	0.00797408	3.11948
4920	Adipocytokine signaling pathway	SLC2A1	0.00253722	0.00797408	3.11948
590	Arachidonic acid metabolism	CYP2C9	0.00303461	0.00908979	3.28339
590	Arachidonic acid metabolism	PTGS2	0.00303461	0.00908979	3.28339
590	Arachidonic acid metabolism	PTGDS	0.00303461	0.00908979	3.28339
590	Arachidonic acid metabolism	ALOX12	0.00303461	0.00908979	3.28339
590	Arachidonic acid metabolism	CYP4A11	0.00303461	0.00908979	3.28339
590	Arachidonic acid metabolism	GPX5	0.00303461	0.00908979	3.28339
590	Arachidonic acid metabolism	GPX3	0.00303461	0.00908979	3.28339
590	Arachidonic acid metabolism	CBR1	0.00303461	0.00908979	3.28339
590	Arachidonic acid metabolism	CYP2C18	0.00303461	0.00908979	3.28339
4961	Endocrine and other factor-regulated calcium reabsorption	CLTB	0.00350924	0.010061	3.51419
4961	Endocrine and other factor-regulated calcium reabsorption	ATP2B1	0.00350924	0.010061	3.51419
4961	Endocrine and other factor-regulated calcium reabsorption	PTH1R	0.00350924	0.010061	3.51419
4961	Endocrine and other factor-regulated calcium reabsorption	ESR1	0.00350924	0.010061	3.51419
4961	Endocrine and other factor-regulated calcium reabsorption	PRKCA	0.00350924	0.010061	3.51419
4961	Endocrine and other factor-regulated calcium reabsorption	ATP1B1	0.00350924	0.010061	3.51419
4961	Endocrine and other factor-regulated calcium reabsorption	CLTA	0.00350924	0.010061	3.51419
4961	Endocrine and other factor-regulated calcium reabsorption	KLK1	0.00350924	0.010061	3.51419
10	Glycolysis / Gluconeogenesis	PGAM2	0.00602457	0.0151175	2.9803
10	Glycolysis / Gluconeogenesis	GALM	0.00602457	0.0151175	2.9803
10	Glycolysis / Gluconeogenesis	ALDH3B1	0.00602457	0.0151175	2.9803
10	Glycolysis / Gluconeogenesis	PCK2	0.00602457	0.0151175	2.9803
10	Glycolysis / Gluconeogenesis	FBP1	0.00602457	0.0151175	2.9803
10	Glycolysis / Gluconeogenesis	HK3	0.00602457	0.0151175	2.9803
10	Glycolysis / Gluconeogenesis	PFKP	0.00602457	0.0151175	2.9803
10	Glycolysis / Gluconeogenesis	GAPDH	0.00602457	0.0151175	2.9803
10	Glycolysis / Gluconeogenesis	ALDH2	0.00602457	0.0151175	2.9803
250	Alanine, aspartate and glutamate metabolism	ADSS	0.0063749	0.0158038	4.03583
250	Alanine, aspartate and glutamate metabolism	GFPT1	0.0063749	0.0158038	4.03583
250	Alanine, aspartate and glutamate metabolism	ALDH4A1	0.0063749	0.0158038	4.03583
250	Alanine, aspartate and glutamate metabolism	GLUL	0.0063749	0.0158038	4.03583
250	Alanine, aspartate and glutamate metabolism	GPT2	0.0063749	0.0158038	4.03583
250	Alanine, aspartate and glutamate metabolism	ASS1	0.0063749	0.0158038	4.03583
71	Fatty acid metabolism	ACOX1	0.00781036	0.0184515	3.42434
71	Fatty acid metabolism	ALDH2	0.00781036	0.0184515	3.42434
71	Fatty acid metabolism	ACSL6	0.00781036	0.0184515	3.42434
71	Fatty acid metabolism	ACSL5	0.00781036	0.0184515	3.42434
71	Fatty acid metabolism	CYP4A11	0.00781036	0.0184515	3.42434
71	Fatty acid metabolism	ECI2	0.00781036	0.0184515	3.42434
71	Fatty acid metabolism	CPT1B	0.00781036	0.0184515	3.42434
604	Glycosphingolipid biosynthesis - ganglio series	ST6GALNAC6	0.00838922	0.01945	5.73984
604	Glycosphingolipid biosynthesis - ganglio series	HEXB	0.00838922	0.01945	5.73984
604	Glycosphingolipid biosynthesis - ganglio series	ST8SIA1	0.00838922	0.01945	5.73984
604	Glycosphingolipid biosynthesis - ganglio series	SLC33A1	0.00838922	0.01945	5.73984
980	Metabolism of xenobiotics by cytochrome P450	CYP2C9	0.0092874	0.0209278	2.62493
980	Metabolism of xenobiotics by cytochrome P450	CYP1B1	0.0092874	0.0209278	2.62493
980	Metabolism of xenobiotics by cytochrome P450	MGST2	0.0092874	0.0209278	2.62493
980	Metabolism of xenobiotics by cytochrome P450	ALDH3B1	0.0092874	0.0209278	2.62493
980	Metabolism of xenobiotics by cytochrome P450	EPHX1	0.0092874	0.0209278	2.62493
980	Metabolism of xenobiotics by cytochrome P450	GSTA1	0.0092874	0.0209278	2.62493
980	Metabolism of xenobiotics by cytochrome P450	GSTA5	0.0092874	0.0209278	2.62493
980	Metabolism of xenobiotics by cytochrome P450	HSD11B1	0.0092874	0.0209278	2.62493
980	Metabolism of xenobiotics by cytochrome P450	CBR1	0.0092874	0.0209278	2.62493
980	Metabolism of xenobiotics by cytochrome P450	CYP2C18	0.0092874	0.0209278	2.62493
4141	Protein processing in endoplasmic reticulum	TRAM1	0.00939379	0.0210973	2.07464
4141	Protein processing in endoplasmic reticulum	MAN1A1	0.00939379	0.0210973	2.07464
4141	Protein processing in endoplasmic reticulum	HSPA8	0.00939379	0.0210973	2.07464
4141	Protein processing in endoplasmic reticulum	PDIA3	0.00939379	0.0210973	2.07464
4141	Protein processing in endoplasmic reticulum	TUSC3	0.00939379	0.0210973	2.07464
4141	Protein processing in endoplasmic reticulum	DNAJC3	0.00939379	0.0210973	2.07464
4141	Protein processing in endoplasmic reticulum	LMAN1	0.00939379	0.0210973	2.07464
4141	Protein processing in endoplasmic reticulum	CANX	0.00939379	0.0210973	2.07464
4141	Protein processing in endoplasmic reticulum	CRYAB	0.00939379	0.0210973	2.07464
4141	Protein processing in endoplasmic reticulum	SEC24D	0.00939379	0.0210973	2.07464
4141	Protein processing in endoplasmic reticulum	SEC31A	0.00939379	0.0210973	2.07464
4141	Protein processing in endoplasmic reticulum	SEC61A1	0.00939379	0.0210973	2.07464
4141	Protein processing in endoplasmic reticulum	EDEM1	0.00939379	0.0210973	2.07464
4141	Protein processing in endoplasmic reticulum	EIF2AK4	0.00939379	0.0210973	2.07464
4141	Protein processing in endoplasmic reticulum	FBXO2	0.00939379	0.0210973	2.07464
4141	Protein processing in endoplasmic reticulum	SEL1L	0.00939379	0.0210973	2.07464
4724	Glutamatergic synapse	HOMER3	0.0117121	0.0245319	2.22077
4724	Glutamatergic synapse	GRIA2	0.0117121	0.0245319	2.22077
4724	Glutamatergic synapse	GRIK5	0.0117121	0.0245319	2.22077
4724	Glutamatergic synapse	GLUL	0.0117121	0.0245319	2.22077
4724	Glutamatergic synapse	PRKCA	0.0117121	0.0245319	2.22077
4724	Glutamatergic synapse	CHP	0.0117121	0.0245319	2.22077
4724	Glutamatergic synapse	SLC1A3	0.0117121	0.0245319	2.22077
4724	Glutamatergic synapse	SLC1A6	0.0117121	0.0245319	2.22077
4724	Glutamatergic synapse	GNG2	0.0117121	0.0245319	2.22077
4724	Glutamatergic synapse	SLC1A1	0.0117121	0.0245319	2.22077
4724	Glutamatergic synapse	GNB1	0.0117121	0.0245319	2.22077
4724	Glutamatergic synapse	DLGAP1	0.0117121	0.0245319	2.22077
4724	Glutamatergic synapse	GNB4	0.0117121	0.0245319	2.22077
4210	Apoptosis	CHP	0.0119955	0.0249203	2.53228
4210	Apoptosis	CYCS	0.0119955	0.0249203	2.53228
4210	Apoptosis	AIFM1	0.0119955	0.0249203	2.53228
4210	Apoptosis	MYD88	0.0119955	0.0249203	2.53228
4210	Apoptosis	IL1A	0.0119955	0.0249203	2.53228
4210	Apoptosis	PIK3CG	0.0119955	0.0249203	2.53228
4210	Apoptosis	IL3RA	0.0119955	0.0249203	2.53228
4210	Apoptosis	DFFA	0.0119955	0.0249203	2.53228
4210	Apoptosis	FADD	0.0119955	0.0249203	2.53228
4210	Apoptosis	PRKAR2B	0.0119955	0.0249203	2.53228
310	Lysine degradation	NSD1	0.0143286	0.0285778	3.07492
310	Lysine degradation	ALDH2	0.0143286	0.0285778	3.07492
310	Lysine degradation	SUV39H2	0.0143286	0.0285778	3.07492
310	Lysine degradation	SUV420H1	0.0143286	0.0285778	3.07492
310	Lysine degradation	ASH1L	0.0143286	0.0285778	3.07492
310	Lysine degradation	WHSC1L1	0.0143286	0.0285778	3.07492
310	Lysine degradation	EHMT2	0.0143286	0.0285778	3.07492
4270	Vascular smooth muscle contraction	PPP1R14A	0.0155225	0.0303387	2.22666
4270	Vascular smooth muscle contraction	EDNRA	0.0155225	0.0303387	2.22666
4270	Vascular smooth muscle contraction	ARHGEF12	0.0155225	0.0303387	2.22666
4270	Vascular smooth muscle contraction	ACTG2	0.0155225	0.0303387	2.22666
4270	Vascular smooth muscle contraction	NPR2	0.0155225	0.0303387	2.22666
4270	Vascular smooth muscle contraction	PPP1CA	0.0155225	0.0303387	2.22666
4270	Vascular smooth muscle contraction	CALML5	0.0155225	0.0303387	2.22666
4270	Vascular smooth muscle contraction	CYP4A11	0.0155225	0.0303387	2.22666
4270	Vascular smooth muscle contraction	ACTA2	0.0155225	0.0303387	2.22666
4270	Vascular smooth muscle contraction	MYL6B	0.0155225	0.0303387	2.22666
4270	Vascular smooth muscle contraction	PRKCA	0.0155225	0.0303387	2.22666
4270	Vascular smooth muscle contraction	GUCY1B3	0.0155225	0.0303387	2.22666
190	Oxidative phosphorylation	ATP5I	0.0171538	0.0326336	2.11983
190	Oxidative phosphorylation	ATP6V1D	0.0171538	0.0326336	2.11983
190	Oxidative phosphorylation	ATP6V0D2	0.0171538	0.0326336	2.11983
190	Oxidative phosphorylation	COX11	0.0171538	0.0326336	2.11983
190	Oxidative phosphorylation	COX7A1	0.0171538	0.0326336	2.11983
190	Oxidative phosphorylation	COX4I2	0.0171538	0.0326336	2.11983
190	Oxidative phosphorylation	NDUFS6	0.0171538	0.0326336	2.11983
190	Oxidative phosphorylation	NDUFS4	0.0171538	0.0326336	2.11983
190	Oxidative phosphorylation	ATP6V0A4	0.0171538	0.0326336	2.11983
190	Oxidative phosphorylation	COX8A	0.0171538	0.0326336	2.11983
190	Oxidative phosphorylation	COX6A2	0.0171538	0.0326336	2.11983
190	Oxidative phosphorylation	NDUFB1	0.0171538	0.0326336	2.11983
190	Oxidative phosphorylation	ATP6V1H	0.0171538	0.0326336	2.11983
3015	mRNA surveillance pathway	PCF11	0.0178313	0.0335512	2.3916
3015	mRNA surveillance pathway	CSTF3	0.0178313	0.0335512	2.3916
3015	mRNA surveillance pathway	SMG1	0.0178313	0.0335512	2.3916
3015	mRNA surveillance pathway	SAP18	0.0178313	0.0335512	2.3916
3015	mRNA surveillance pathway	SSU72	0.0178313	0.0335512	2.3916
3015	mRNA surveillance pathway	CPSF7	0.0178313	0.0335512	2.3916
3015	mRNA surveillance pathway	PPP1CA	0.0178313	0.0335512	2.3916
3015	mRNA surveillance pathway	CSTF1	0.0178313	0.0335512	2.3916
3015	mRNA surveillance pathway	PABPN1	0.0178313	0.0335512	2.3916
3015	mRNA surveillance pathway	NXF1	0.0178313	0.0335512	2.3916
4080	Neuroactive ligand-receptor interaction	NR3C1	0.0179321	0.033686	1.73457
4080	Neuroactive ligand-receptor interaction	PRL	0.0179321	0.033686	1.73457
4080	Neuroactive ligand-receptor interaction	EDNRA	0.0179321	0.033686	1.73457
4080	Neuroactive ligand-receptor interaction	GHSR	0.0179321	0.033686	1.73457
4080	Neuroactive ligand-receptor interaction	PTGER3	0.0179321	0.033686	1.73457
4080	Neuroactive ligand-receptor interaction	LPAR3	0.0179321	0.033686	1.73457
4080	Neuroactive ligand-receptor interaction	GRIA2	0.0179321	0.033686	1.73457
4080	Neuroactive ligand-receptor interaction	ADRB2	0.0179321	0.033686	1.73457
4080	Neuroactive ligand-receptor interaction	HTR2B	0.0179321	0.033686	1.73457
4080	Neuroactive ligand-receptor interaction	CHRM2	0.0179321	0.033686	1.73457
4080	Neuroactive ligand-receptor interaction	CALCR	0.0179321	0.033686	1.73457
4080	Neuroactive ligand-receptor interaction	PRSS2	0.0179321	0.033686	1.73457
4080	Neuroactive ligand-receptor interaction	MC4R	0.0179321	0.033686	1.73457
4080	Neuroactive ligand-receptor interaction	PTH1R	0.0179321	0.033686	1.73457
4080	Neuroactive ligand-receptor interaction	GRIK5	0.0179321	0.033686	1.73457
4080	Neuroactive ligand-receptor interaction	P2RX4	0.0179321	0.033686	1.73457
4080	Neuroactive ligand-receptor interaction	F2RL1	0.0179321	0.033686	1.73457
4080	Neuroactive ligand-receptor interaction	HCRTR2	0.0179321	0.033686	1.73457
4080	Neuroactive ligand-receptor interaction	MC2R	0.0179321	0.033686	1.73457
4080	Neuroactive ligand-receptor interaction	OPRM1	0.0179321	0.033686	1.73457
4080	Neuroactive ligand-receptor interaction	CHRNA1	0.0179321	0.033686	1.73457
4080	Neuroactive ligand-receptor interaction	GLRB	0.0179321	0.033686	1.73457
4146	Peroxisome	ACOT8	0.0201495	0.0365443	2.48359
4146	Peroxisome	PMVK	0.0201495	0.0365443	2.48359
4146	Peroxisome	DAO	0.0201495	0.0365443	2.48359
4146	Peroxisome	ACSL6	0.0201495	0.0365443	2.48359
4146	Peroxisome	ACOX1	0.0201495	0.0365443	2.48359
4146	Peroxisome	ACSL5	0.0201495	0.0365443	2.48359
4146	Peroxisome	NOS2	0.0201495	0.0365443	2.48359
4146	Peroxisome	ECI2	0.0201495	0.0365443	2.48359
4146	Peroxisome	PAOX	0.0201495	0.0365443	2.48359
100	Steroid biosynthesis	CEL	0.0205466	0.0370355	4.53146
100	Steroid biosynthesis	MSMO1	0.0205466	0.0370355	4.53146
100	Steroid biosynthesis	SOAT1	0.0205466	0.0370355	4.53146
100	Steroid biosynthesis	CYP27B1	0.0205466	0.0370355	4.53146
4115	p53 signaling pathway	RRM2B	0.0265776	0.0452734	2.53228
4115	p53 signaling pathway	IGFBP3	0.0265776	0.0452734	2.53228
4115	p53 signaling pathway	CYCS	0.0265776	0.0452734	2.53228
4115	p53 signaling pathway	THBS1	0.0265776	0.0452734	2.53228
4115	p53 signaling pathway	CCNB3	0.0265776	0.0452734	2.53228
4115	p53 signaling pathway	IGF1	0.0265776	0.0452734	2.53228
4115	p53 signaling pathway	GADD45B	0.0265776	0.0452734	2.53228
4115	p53 signaling pathway	TSC2	0.0265776	0.0452734	2.53228
4340	Hedgehog signaling pathway	WNT6	0.0292663	0.0490396	2.69055
4340	Hedgehog signaling pathway	BMP2	0.0292663	0.0490396	2.69055
4340	Hedgehog signaling pathway	WNT10B	0.0292663	0.0490396	2.69055
4340	Hedgehog signaling pathway	PTCH1	0.0292663	0.0490396	2.69055
4340	Hedgehog signaling pathway	GLI1	0.0292663	0.0490396	2.69055
4340	Hedgehog signaling pathway	BMP7	0.0292663	0.0490396	2.69055
4340	Hedgehog signaling pathway	STK36	0.0292663	0.0490396	2.69055
4976	Bile secretion	SLC2A1	0.0338982	0.0552662	2.42529
4976	Bile secretion	EPHX1	0.0338982	0.0552662	2.42529
4976	Bile secretion	CYP7A1	0.0338982	0.0552662	2.42529
4976	Bile secretion	CA2	0.0338982	0.0552662	2.42529
4976	Bile secretion	ABCB1	0.0338982	0.0552662	2.42529
4976	Bile secretion	ABCG2	0.0338982	0.0552662	2.42529
4976	Bile secretion	NCEH1	0.0338982	0.0552662	2.42529
4976	Bile secretion	ATP1B1	0.0338982	0.0552662	2.42529
4728	Dopaminergic synapse	MAPK13	0.0362248	0.0582686	1.98687
4728	Dopaminergic synapse	GRIA2	0.0362248	0.0582686	1.98687
4728	Dopaminergic synapse	DDT	0.0362248	0.0582686	1.98687
4728	Dopaminergic synapse	SLC18A2	0.0362248	0.0582686	1.98687
4728	Dopaminergic synapse	PPP1CA	0.0362248	0.0582686	1.98687
4728	Dopaminergic synapse	KIF5C	0.0362248	0.0582686	1.98687
4728	Dopaminergic synapse	PRKCA	0.0362248	0.0582686	1.98687
4728	Dopaminergic synapse	CALML5	0.0362248	0.0582686	1.98687
4728	Dopaminergic synapse	GNG2	0.0362248	0.0582686	1.98687
4728	Dopaminergic synapse	SLC6A3	0.0362248	0.0582686	1.98687
4728	Dopaminergic synapse	GNB1	0.0362248	0.0582686	1.98687
4728	Dopaminergic synapse	GNB4	0.0362248	0.0582686	1.98687
4972	Pancreatic secretion	CPA1	0.0380735	0.0605975	2.13113
4972	Pancreatic secretion	ATP2B1	0.0380735	0.0605975	2.13113
4972	Pancreatic secretion	AMY2B	0.0380735	0.0605975	2.13113
4972	Pancreatic secretion	CA2	0.0380735	0.0605975	2.13113
4972	Pancreatic secretion	PRSS2	0.0380735	0.0605975	2.13113
4972	Pancreatic secretion	ATP2A1	0.0380735	0.0605975	2.13113
4972	Pancreatic secretion	PRKCA	0.0380735	0.0605975	2.13113
4972	Pancreatic secretion	PNLIPRP2	0.0380735	0.0605975	2.13113
4972	Pancreatic secretion	CEL	0.0380735	0.0605975	2.13113
4972	Pancreatic secretion	ATP1B1	0.0380735	0.0605975	2.13113
4640	Hematopoietic cell lineage	CD55	0.047871	0.072398	2.15244
4640	Hematopoietic cell lineage	ITGB3	0.047871	0.072398	2.15244
4640	Hematopoietic cell lineage	ANPEP	0.047871	0.072398	2.15244
4640	Hematopoietic cell lineage	IL1A	0.047871	0.072398	2.15244
4640	Hematopoietic cell lineage	CD8A	0.047871	0.072398	2.15244
4640	Hematopoietic cell lineage	CSF1	0.047871	0.072398	2.15244
4640	Hematopoietic cell lineage	IL3RA	0.047871	0.072398	2.15244
4640	Hematopoietic cell lineage	KIT	0.047871	0.072398	2.15244
4640	Hematopoietic cell lineage	ITGA2	0.047871	0.072398	2.15244
603	Glycosphingolipid biosynthesis - globo series	HEXB	0.0495989	0.0743708	4.61237
603	Glycosphingolipid biosynthesis - globo series	ST8SIA1	0.0495989	0.0743708	4.61237
603	Glycosphingolipid biosynthesis - globo series	FUT9	0.0495989	0.0743708	4.61237
