# Supplementary material for: Stage-specific differential gene expression profiling and functional network analysis during morphogenesis of diphyodont dentition in miniature pigs, Sus Scrofa
Source: BMC Genomics. 2014 Feb 6;15:103. doi: 10.1186/1471-2164-15-103 (PMC3937075; doi:10.1186/1471-2164-15-103)
Supplement: Additional file 9 — The genes involving significant profiles from STC. Table listing the genes in each significant profile. The E40, E50, and E60 values represent the time series of gene expression levels for the gene after Log normalized transformation. [file 1471-2164-15-103-S9.xls]

## Sheet: sheet 1
Additional file 9: The genes involving each significant profile from STC
probesetid	genesymbol	E40	E50	E60	profile_No.
Ssc.14551.1.S1_at	AMELX	0	6.65877	9.5867	2
Ssc.14551.1.S1_s_at	AMELX	0	8.29553	12.781	2
Ssc.21490.1.S1_at	C12orf45	0	0.735375	1.10249	2
Ssc.10122.1.A1_at	VWDE	0	3.32172	4.34711	2
Ssc.10192.1.A1_at	COX11	0	1.33087	2.1624	2
Ssc.10487.2.A1_at	RARRES1	0	0.8291	1.09212	2
Ssc.10571.1.S1_at	SNAP91	0	1.32001	2.02856	2
Ssc.1086.1.A1_at	MFAP5	0	1.16376	1.84337	2
Ssc.109.1.S1_at	PCSK2	0	1.66648	2.37452	2
Ssc.11416.1.A1_at	ZNF771	0	0.78607	1.27145	2
Ssc.12475.1.A1_at	PSPH	0	0.774317	1.08431	2
Ssc.12505.1.A1_at	CLGN	0	1.01661	1.67795	2
Ssc.12918.2.A1_at	NMI	0	0.772144	1.04791	2
Ssc.13020.1.A1_at	C5orf43	0	0.82879	1.07296	2
Ssc.13656.1.S1_at	SMYD2	0	0.807961	1.14873	2
Ssc.13780.2.S1_x_at	HLA-G	0	0.831085	1.13113	2
Ssc.140.1.S1_at	AMBN	0	5.48266	8.96712	2
Ssc.14134.1.S1_at	GALNT1	0	0.729449	1.23154	2
Ssc.14544.1.S1_at	FOLR2	0	0.868556	1.45237	2
Ssc.15276.1.S1_at	C10orf116	0	2.16999	3.47893	2
Ssc.1560.3.S1_a_at	RALA	0	0.612412	1.00917	2
Ssc.15789.1.A1_at	TAF1B	0	3.06605	4.01233	2
Ssc.15822.1.S1_at	F5	0	3.45019	5.38901	2
Ssc.15973.1.S1_at	ENTPD1	0	1.9229	3.05707	2
Ssc.16097.1.S1_at	SLC23A2	0	1.66108	2.39263	2
Ssc.16127.1.A1_at	MC2R	0	0.696288	1.1793	2
Ssc.16229.1.S1_at	HAPLN1	0	2.27739	3.04627	2
Ssc.18073.1.A1_at	FN3K	0	0.835107	1.04342	2
Ssc.18215.1.S1_at	PEMT	0	0.766591	1.12877	2
Ssc.18377.3.S1_a_at	P2RX4	0	0.773547	1.20963	2
Ssc.18649.1.S1_at	COX4I2	0	1.09139	1.42623	2
Ssc.18715.1.A1_at	CITED4	0	2.64707	3.38324	2
Ssc.18898.1.A1_s_at	GPR68	0	2.24741	3.61253	2
Ssc.19612.1.S1_at	ABCC1	0	1.05994	1.51038	2
Ssc.19656.1.S1_at	NAT6	0	1.18106	1.8615	2
Ssc.21231.2.S1_at	TMUB2	0	0.70683	1.03564	2
Ssc.21766.1.A1_at	RAB32	0	1.02793	1.73144	2
Ssc.21774.1.S1_at	BMP7	0	1.09346	1.46271	2
Ssc.21818.1.A1_at	C7orf55	0	0.742681	1.04012	2
Ssc.23516.1.S1_at	SATB1	0	2.33563	3.3555	2
Ssc.23553.1.S1_at	SEC61A1	0	1.40714	1.85499	2
Ssc.24152.1.A1_at	SMAD6	0	1.56775	2.37797	2
Ssc.25160.1.S1_at	TLN1	0	1.43897	1.75082	2
Ssc.25174.1.A1_at	CGNL1	0	2.75612	3.36311	2
Ssc.25196.1.S1_at	CKMT1A	0	4.42084	6.37256	2
Ssc.25330.3.S1_at	WDR91	0	0.901003	1.4862	2
Ssc.25890.1.S1_at	HCK	0	0.897274	1.35818	2
Ssc.26249.2.S1_at	CCNDBP1	0	0.793741	1.22585	2
Ssc.26932.2.A1_at	TCTN1	0	0.899973	1.39477	2
Ssc.27438.1.S1_at	AGA	0	1.09627	1.36993	2
Ssc.27589.1.S1_at	GRIK5	0	0.748993	1.14332	2
Ssc.27978.1.A1_at	RMND5A	0	0.997887	1.34859	2
Ssc.2800.1.A1_at	TLE1	0	0.994318	1.49792	2
Ssc.28270.1.A1_at	MACF1	0	2.26309	3.6876	2
Ssc.28482.1.A1_at	C1orf74	0	1.07446	1.54616	2
Ssc.28949.1.S1_at	NCEH1	0	2.19003	3.18886	2
Ssc.29031.1.A1_at	HIST2H2BF	0	0.875499	1.44228	2
Ssc.30762.2.S1_at	ZNF830	0	1.19195	1.6806	2
Ssc.3174.1.S1_at	ARHGDIG	0	0.970101	1.39387	2
Ssc.3593.1.S1_at	CTSH	0	0.893715	1.36376	2
Ssc.4415.1.S1_at	ALOX12	0	0.798339	1.10048	2
Ssc.4584.2.S1_at	GFOD2	0	1.0576	1.55395	2
Ssc.4653.1.S1_at	CHGA	0	1.2712	1.57239	2
Ssc.5611.1.S1_at	CHCHD10	0	0.994529	1.39128	2
Ssc.6518.1.A1_at	ACTR6	0	1.0163	1.36841	2
Ssc.6678.1.A1_at	THOC7	0	0.800748	1.1276	2
Ssc.713.1.S1_at	GAL	0	1.5184	1.89422	2
Ssc.7486.1.A1_at	CYP26A1	0	1.85335	2.307	2
Ssc.7585.1.A1_at	ZNF69	0	1.01245	1.67942	2
Ssc.862.1.S1_at	PFKP	0	0.803128	1.18316	2
Ssc.8924.1.A1_at	ITGB4	0	0.675899	1.15172	2
Ssc.8940.1.A1_at	TMEM43	0	1.4775	2.41967	2
Ssc.9306.1.A1_at	TMEM69	0	0.678696	1.02989	2
Ssc.9537.1.S1_at	BAMBI	0	2.44559	3.61444	2
Ssc.9537.2.S1_at	BAMBI	0	2.82506	4.34957	2
Ssc.9551.1.S1_at	A2LD1	0	0.732472	1.16818	2
Ssc.9896.2.A1_at	ST8SIA1	0	2.02107	2.98716	2
Ssc.1414.1.A1_a_at	NCOA1	0	-0.529568	-1.26206	4
Ssc.15868.1.S1_at	OCLN	0	-0.555934	-1.22241	4
Ssc.15924.1.A1_at	ACVR2A	0	-0.823288	-1.60807	4
Ssc.15927.1.S1_at	MMP3	0	-2.4763	-4.27688	4
Ssc.17772.1.A1_at	FGF2	0	-1.81013	-3.17374	4
Ssc.11730.3.A1_at	SCAF1	0	-0.98423	-2.14303	4
Ssc.12438.1.A1_at	TAF1	0	-0.699876	-1.63113	4
Ssc.13719.2.A1_a_at	PPM1B	0	-0.692883	-1.23026	4
Ssc.15588.1.S1_at	IGFBP3	0	-1.47738	-2.82635	4
Ssc.16250.1.S1_at	IL1RN	0	-2.50376	-4.44822	4
Ssc.16303.1.S1_at	NTRK3	0	-1.92477	-4.30456	4
Ssc.16356.1.S1_at	COMP	0	-2.1675	-3.88449	4
Ssc.16409.2.A1_at	ADARB1	0	-0.98232	-1.80748	4
Ssc.16621.1.S1_at	SLC1A1	0	-0.663413	-1.49148	4
Ssc.17350.1.S1_at	TFAP2B	0	-0.849231	-1.76799	4
Ssc.17585.2.S1_at	LRRC45	0	-1.50764	-2.92101	4
Ssc.17767.1.S1_at	STMN4	0	-1.59282	-3.02528	4
Ssc.18098.3.A1_at	XYLB	0	-0.427627	-1.01501	4
Ssc.18411.1.A1_at	CHD2	0	-0.835185	-1.50863	4
Ssc.1843.1.S1_at	MYBL2	0	-0.585554	-1.24871	4
Ssc.18634.2.A1_at	VSIG2	0	-0.941363	-1.67727	4
Ssc.18827.1.A1_at	PNLIPRP2	0	-1.02482	-2.43489	4
Ssc.19296.1.A1_at	PIGP	0	-0.75085	-1.60311	4
Ssc.19401.2.A1_at	KIAA0494	0	-0.77307	-1.55096	4
Ssc.19408.2.A1_at	C10orf35	0	-0.655704	-1.13742	4
Ssc.19485.1.S1_a_at	ARHGEF40	0	-0.540553	-1.11446	4
Ssc.19583.1.A1_at	ABCA7	0	-0.525953	-1.19585	4
Ssc.2056.1.S1_at	GLIPR2	0	-0.666914	-1.54297	4
Ssc.20932.1.S1_a_at	RPAIN	0	-0.54176	-1.19641	4
Ssc.20944.1.S1_at	CA14	0	-0.652691	-1.53549	4
Ssc.21251.1.A1_a_at	CENPT	0	-0.618041	-1.18135	4
Ssc.21688.1.S1_at	EGFLAM	0	-0.939628	-2.12344	4
Ssc.22050.1.S1_s_at	FGL2	0	-0.551744	-1.26986	4
Ssc.22089.2.S1_at	TAF1B	0	-0.551605	-1.08525	4
Ssc.22175.1.A1_at	NOP16	0	-0.766677	-1.49222	4
Ssc.22275.1.S1_at	NSMAF	0	-0.588362	-1.22127	4
Ssc.22517.1.S1_at	EYA1	0	-2.67036	-4.64745	4
Ssc.22842.1.S1_at	MTIF2	0	-0.69006	-1.24096	4
Ssc.23524.2.S1_at	EXOSC10	0	-0.838697	-1.61461	4
Ssc.24046.1.S1_at	ANKRD50	0	-0.891805	-1.67573	4
Ssc.24140.1.S1_at	ZC3H13	0	-0.706308	-1.28518	4
Ssc.2431.1.S1_at	ARHGAP17	0	-0.436374	-1.02152	4
Ssc.24461.1.S1_a_at	HAAO	0	-0.570925	-1.03514	4
Ssc.24529.1.S1_at	CRYGS	0	-1.60736	-2.88808	4
Ssc.24648.1.A1_at	MEX3B	0	-0.752447	-1.33987	4
Ssc.24721.1.A1_at	SLC27A6	0	-1.1676	-2.0616	4
Ssc.25060.1.S1_at	CNOT4	0	-0.755123	-1.31128	4
Ssc.25306.1.S1_at	KRTAP12-2	0	-0.982199	-1.78685	4
Ssc.26321.1.S1_s_at	CYP2C18	0	-1.74911	-3.9557	4
Ssc.26409.1.S1_a_at	WNK1	0	-0.947506	-2.2037	4
Ssc.26588.2.S1_a_at	NCOR1	0	-0.587904	-1.16625	4
Ssc.26770.1.S1_at	HMMR	0	-0.53579	-1.01806	4
Ssc.26824.1.A1_at	MTMR7	0	-0.837039	-1.97388	4
Ssc.26906.1.S1_at	DLEC1	0	-0.988551	-1.88541	4
Ssc.26961.1.S1_at	KCTD3	0	-1.97753	-4.47888	4
Ssc.27039.1.S1_at	SPECC1L	0	-0.448092	-1.00776	4
Ssc.271.1.A1_at	CD55	0	-1.66777	-3.11952	4
Ssc.27522.1.S1_at	OSBPL3	0	-1.16635	-2.01543	4
Ssc.27572.1.S1_at	MCCC2	0	-0.588569	-1.1454	4
Ssc.27639.1.S1_at	COPB2	0	-0.686563	-1.40477	4
Ssc.28690.2.S1_at	HDAC6	0	-0.655635	-1.40717	4
Ssc.2897.1.S1_at	CBLB	0	-0.746778	-1.70612	4
Ssc.29588.1.A1_at	DST	0	-0.987835	-1.81037	4
Ssc.30049.1.S1_at	FANCI	0	-0.495763	-1.13201	4
Ssc.3046.2.S1_a_at	ACTR3C	0	-0.686083	-1.27668	4
Ssc.30906.1.A1_at	CC2D2A	0	-0.788018	-1.71562	4
Ssc.3122.1.S1_at	LAMA1	0	-0.693555	-1.48373	4
Ssc.3231.2.A1_at	DICER1	0	-0.469246	-1.0769	4
Ssc.3937.1.S1_at	STMN2	0	-3.63367	-7.49574	4
Ssc.4684.1.S1_at	MAP4	0	-0.725645	-1.3596	4
Ssc.4693.2.S1_at	LRP6	0	-0.81262	-1.88036	4
Ssc.5253.1.S1_at	TMEM134	0	-0.740575	-1.46206	4
Ssc.5848.2.S1_a_at	B4GALT5	0	-1.12879	-2.22354	4
Ssc.6391.1.S1_at	SLC2A1	0	-0.573477	-1.00171	4
Ssc.6408.1.A1_at	SMARCD2	0	-2.34445	-4.30896	4
Ssc.6807.1.A1_at	RUNDC3B	0	-0.665906	-1.19328	4
Ssc.7365.1.A1_at	AMD1	0	-0.583859	-1.11957	4
Ssc.7632.1.A1_at	MBD4	0	-0.553718	-1.00823	4
Ssc.848.1.S1_at	TRIP13	0	-0.53324	-1.03382	4
Ssc.8661.1.A1_at	GULP1	0	-0.863129	-1.89682	4
Ssc.9773.1.A1_at	CUL7	0	-0.667121	-1.15935	4
Ssc.9970.1.A1_at	ATP5I	0	-1.09651	-2.51318	4
Ssc.15821.1.A1_at	UTY	0	-1.44319	0.288145	6
Ssc.16145.1.A1_at	HTR2B	0	-4.0462	-0.723505	6
Ssc.16328.1.A1_at	COL5A2	0	-1.44582	-0.303936	6
Ssc.23799.1.A1_at	ITGB6	0	-4.18003	-0.437304	6
Ssc.10238.1.A1_at	SLC12A1	0	-1.26218	0.0021707	6
Ssc.10510.1.A1_at	PRL	0	-4.05091	-0.107969	6
Ssc.10715.1.A1_at	WDR41	0	-1.77983	-0.374766	6
Ssc.10781.1.A1_at	MSH5	0	-1.50146	-0.310431	6
Ssc.1091.3.A1_at	COL1A1	0	-1.02105	0.308429	6
Ssc.11006.2.A1_at	SNX10	0	-1.03573	0.0875486	6
Ssc.11109.1.S1_at	PIK3CG	0	-1.62107	-0.107879	6
Ssc.11422.1.A1_at	PLA1A	0	-2.56857	-0.599444	6
Ssc.11572.2.A1_at	HDAC3	0	-1.04341	0.120184	6
Ssc.11731.1.A1_at	GCLC	0	-4.19994	-0.166333	6
Ssc.11900.1.A1_at	USP16	0	-1.77451	0.129356	6
Ssc.1230.2.S1_at	ARHGDIB	0	-1.07994	0.316491	6
Ssc.1303.2.A1_at	SERPINB1	0	-1.13944	-0.0768971	6
Ssc.13088.1.A1_at	FAM193A	0	-3.70418	-0.0229123	6
Ssc.13137.3.S1_at	NAT9	0	-1.11113	-0.234039	6
Ssc.13207.2.S1_at	COPA	0	-1.43462	0.0269566	6
Ssc.13278.1.A1_at	RINT1	0	-1.35647	0.259611	6
Ssc.14475.3.S1_a_at	PPARG	0	-3.30509	-0.299583	6
Ssc.15670.2.A1_at	ZCCHC3	0	-2.24046	-0.287556	6
Ssc.15717.2.S1_at	VPS4A	0	-1.01993	0.0415252	6
Ssc.15874.1.A1_at	PPARA	0	-1.2736	0.0805023	6
Ssc.16018.1.A1_at	ACACA	0	-3.70108	-0.279602	6
Ssc.16077.1.S1_at	ADRB2	0	-2.38861	0.368322	6
Ssc.16107.1.S1_at	GHSR	0	-1.52718	-0.0827928	6
Ssc.16144.1.S1_at	ESR1	0	-1.74632	0.208529	6
Ssc.16147.1.A1_at	CASQ2	0	-5.5153	-1.17084	6
Ssc.16149.1.S1_at	CDH3	0	-2.73953	-0.076843	6
Ssc.16175.1.A1_at	LIFR	0	-4.05248	-0.313577	6
Ssc.16188.1.A1_at	NOS2	0	-1.59466	-0.371439	6
Ssc.16231.3.S1_a_at	IGF1	0	-2.50661	0.715718	6
Ssc.16247.1.S1_at	CHRM2	0	-1.0888	0.0009637	6
Ssc.16313.1.S1_at	FTCD	0	-3.61838	-0.555609	6
Ssc.16314.1.S1_at	F9	0	-3.8929	-0.686408	6
Ssc.16325.1.S1_at	MDGA1	0	-2.40149	0.243863	6
Ssc.16631.1.S1_at	ADAM2	0	-1.52482	-0.07252	6
Ssc.167.2.S1_a_at	FCGR3A	0	-1.20948	0.039914	6
Ssc.16790.1.S1_at	MMP9	0	-1.29939	0.168631	6
Ssc.17330.3.A1_at	NSMCE4A	0	-3.54212	-0.506045	6
Ssc.17346.1.S1_at	GPAM	0	-1.7203	0.460595	6
Ssc.17930.2.S1_at	C8G	0	-1.54871	0.554234	6
Ssc.17933.1.A1_at	KIAA1524	0	-1.49144	0.228036	6
Ssc.18153.2.S1_at	ZFPL1	0	-1.85352	-0.158752	6
Ssc.18416.1.A1_at	LEPROTL1	0	-1.11888	-0.280183	6
Ssc.18586.3.S1_at	FBXO44	0	-1.02762	-0.139873	6
Ssc.18755.1.S1_at	GLYCTK	0	-1.40106	-0.138889	6
Ssc.18869.1.A1_at	TNKS	0	-3.85425	0.301445	6
Ssc.18980.1.A1_at	S100A6	0	-1.26192	0.287456	6
Ssc.19095.1.A1_at	NETO2	0	-4.48738	-0.943264	6
Ssc.19268.2.A1_at	EFCAB11	0	-1.62393	0.186837	6
Ssc.19381.3.A1_at	HOMER3	0	-2.64584	0.375626	6
Ssc.19497.1.A1_at	GPC3	0	-2.81573	-0.329014	6
Ssc.19503.1.A1_at	FAM81B	0	-3.81426	0.115191	6
Ssc.19588.2.A1_at	CRYAB	0	-3.50773	-0.87068	6
Ssc.19778.1.S1_at	TNFAIP8L2	0	-1.09613	-0.0489285	6
Ssc.20395.1.S1_at	CNKSR3	0	-1.19068	0.13679	6
Ssc.20660.1.S1_at	MAD2L2	0	-1.05083	-0.026566	6
Ssc.21165.2.A1_at	GYLTL1B	0	-1.60367	-0.409268	6
Ssc.21180.1.S1_at	DNASE1L2	0	-1.11589	-0.223076	6
Ssc.21436.3.A1_at	LARP7	0	-1.3098	-0.342703	6
Ssc.21472.1.A1_at	MAP1B	0	-3.49423	-0.169308	6
Ssc.21708.2.A1_at	TMX4	0	-5.15405	-0.251799	6
Ssc.21733.1.S1_at	MBNL1	0	-3.54937	0.224106	6
Ssc.21875.1.S1_at	COPS7A	0	-1.03423	0.113181	6
Ssc.22011.1.S1_at	TLR6	0	-2.98757	0.0192723	6
Ssc.22064.3.S1_at	DFFA	0	-1.08749	-0.0261235	6
Ssc.22393.1.S1_at	MAP4	0	-1.56114	-0.344328	6
Ssc.22434.1.A1_at	LIM2	0	-1.25303	-0.319994	6
Ssc.22982.1.A1_at	PHACTR1	0	-4.24334	-0.591974	6
Ssc.232.1.S1_at	DAO	0	-1.40956	-0.0062304	6
Ssc.23922.1.A1_at	C12orf35	0	-2.68523	-0.66297	6
Ssc.24051.1.S1_at	ZZEF1	0	-3.74456	0.486648	6
Ssc.24120.1.S1_at	ZFHX4	0	-4.15534	-0.134536	6
Ssc.24171.1.S1_at	EDEM1	0	-1.1327	0.286957	6
Ssc.24221.2.A1_at	NDUFS4	0	-1.32708	0.267473	6
Ssc.24225.2.S1_a_at	PRSS12	0	-1.01334	0.172557	6
Ssc.24251.2.S1_at	ACTR6	0	-1.35997	0.340941	6
Ssc.24319.1.S1_at	GMPPB	0	-2.95802	-0.454273	6
Ssc.24390.2.S1_at	ASPG	0	-1.1086	0.375246	6
Ssc.24437.1.A1_at	DLG2	0	-1.14345	-0.283401	6
Ssc.24448.1.S1_at	PTPRZ1	0	-1.73703	0.0463335	6
Ssc.24862.1.S1_at	PPP1R15B	0	-1.05782	-0.194352	6
Ssc.24883.1.A1_at	TCHP	0	-0.917221	0.136069	6
Ssc.24975.1.S1_at	COL1A2	0	-1.19396	0.007142	6
Ssc.25055.1.A1_at	PTCH1	0	-1.09877	0.175991	6
Ssc.26127.2.S1_at	GPR107	0	-1.19619	-0.0485206	6
Ssc.26230.1.S1_at	RRAD	0	-1.17313	-0.306155	6
Ssc.26330.1.S1_a_at	XCR1	0	-0.770465	0.247604	6
Ssc.26456.1.A1_at	MILR1	0	-1.36636	-0.323641	6
Ssc.26711.1.S1_at	MAP1A	0	-2.88293	-0.579784	6
Ssc.26911.1.S1_at	KIAA0913	0	-4.74656	-0.57197	6
Ssc.27217.1.A1_at	ZNF354A	0	-2.31725	0.12533	6
Ssc.27236.1.S1_at	UTY	0	-2.55554	-0.332309	6
Ssc.27237.2.S1_a_at	FAM21A	0	-1.55375	-0.323139	6
Ssc.27552.1.A1_at	FZD9	0	-1.55473	-0.393639	6
Ssc.27588.1.S1_at	ATP2C2	0	-1.7236	0.375842	6
Ssc.27592.2.S1_at	CH25H	0	-1.34913	0.0401575	6
Ssc.27984.1.A1_at	ZNF667	0	-1.58197	0.348787	6
Ssc.28076.1.A1_at	DNMT1	0	-1.73327	-0.301067	6
Ssc.28326.1.S1_at	MGAT4C	0	-2.2885	0.0485256	6
Ssc.28438.1.A1_at	OFD1	0	-2.48887	-0.456446	6
Ssc.29025.1.A1_at	NOL8	0	-1.03088	-0.0238638	6
Ssc.29058.2.A1_at	THOC1	0	-0.913472	0.212298	6
Ssc.29169.1.A1_at	ORC4	0	-1.01498	-0.239022	6
Ssc.29674.1.A1_at	RUFY1	0	-2.21678	-0.484996	6
Ssc.29769.1.A1_at	IL3RA	0	-1.65175	-0.0484276	6
Ssc.298.1.S1_at	TMPRSS15	0	-3.55178	0.158984	6
Ssc.30016.1.S1_at	TSC1	0	-4.63251	-0.779344	6
Ssc.30134.1.A1_at	ODF2L	0	-1.10054	0.0144314	6
Ssc.30152.1.A1_at	SMG1	0	-1.10401	-0.225515	6
Ssc.30327.1.A1_at	TEX9	0	-1.18597	-0.16202	6
Ssc.30376.1.A1_at	KRT14	0	-1.45	0.155387	6
Ssc.30419.1.A1_at	ZMYM6	0	-1.14476	-0.246198	6
Ssc.30513.1.A1_at	CADPS	0	-0.930331	0.175627	6
Ssc.31064.1.A1_at	TUSC3	0	-1.46748	0.0711256	6
Ssc.31199.1.S1_at	COL5A1	0	-1.49988	-0.138598	6
Ssc.3383.1.S1_at	LDB2	0	-2.59955	-0.655495	6
Ssc.44.1.S1_at	ITGB3	0	-1.61107	-0.08601	6
Ssc.4529.1.S1_at	SLC36A2	0	-2.04503	0.39097	6
Ssc.4903.2.S1_at	CCDC115	0	-4.38009	-0.317772	6
Ssc.507.1.A1_at	TYROBP	0	-3.56985	0.0387978	6
Ssc.5154.1.A1_at	LRRC17	0	-1.06316	-0.111692	6
Ssc.5276.2.A1_at	FBXL15	0	-4.10491	-0.932037	6
Ssc.5597.1.S1_at	HARBI1	0	-1.10857	-0.12473	6
Ssc.6004.2.A1_at	ZNF395	0	-1.23672	0.166463	6
Ssc.6209.1.A1_at	CHD6	0	-1.52439	0.0833044	6
Ssc.7145.1.A1_at	SCAF11	0	-2.2734	-0.229478	6
Ssc.7268.1.A1_at	LECT1	0	-1.63305	0.34699	6
Ssc.7275.2.A1_at	KYNU	0	-4.45162	0.120722	6
Ssc.7314.1.A1_at	PTGS2	0	-0.876979	0.231041	6
Ssc.7380.1.A1_at	TIMD4	0	-4.65636	-1.05848	6
Ssc.773.3.S1_at	HIST2H2BF	0	-1.94358	0.21479	6
Ssc.8012.1.A1_at	ATP8B1	0	-5.19468	-1.19953	6
Ssc.8116.1.S1_at	CALCR	0	-1.99328	-0.484391	6
Ssc.8489.1.A1_at	UBR3	0	-1.03429	0.171462	6
Ssc.87.1.S1_at	EGF	0	-1.16271	0.212754	6
Ssc.8889.1.A1_at	CHD1L	0	-1.7719	0.000511	6
Ssc.9717.3.A1_at	TRIM2	0	-5.22009	-0.419797	6
Ssc.9850.1.A1_at	NEO1	0	-2.75911	0.47292	6
Ssc.9914.1.A1_at	CKB	0	-1.92925	0.194396	6
SscAffx.13.1.S1_at	SOX1	0	-1.11633	0.11944	6
Ssc.15876.1.A1_at	TUFT1	0	-0.726965	-1.10671	7
Ssc.15924.1.S1_at	ACVR2A	0	-0.703016	-1.04647	7
Ssc.390.2.S1_at	HIF1A	0	-0.800477	-1.23951	7
Ssc.10008.1.A1_at	ATXN2L	0	-0.758824	-1.16529	7
Ssc.10851.1.S1_at	WFDC3	0	-0.722687	-1.23204	7
Ssc.11143.1.S1_at	PGAM2	0	-3.79153	-4.828	7
Ssc.11281.1.A1_at	PENK	0	-3.5172	-5.06423	7
Ssc.113.1.S1_at	IL1A	0	-1.36835	-2.25438	7
Ssc.113.1.S2_at	IL1A	0	-0.960866	-1.64351	7
Ssc.11357.2.S1_at	NMRAL1	0	-1.24567	-1.68107	7
Ssc.11447.1.A1_at	MAP3K13	0	-1.02716	-1.26362	7
Ssc.11601.1.A1_at	DAPL1	0	-3.03987	-3.74466	7
Ssc.121.1.S1_at	PDYN	0	-1.42513	-2.17071	7
Ssc.13525.1.A1_at	SEC24D	0	-1.6998	-2.17561	7
Ssc.13955.2.S1_at	MYBPC1	0	-5.87302	-7.87066	7
Ssc.14072.1.A1_at	WASF1	0	-0.772002	-1.20681	7
Ssc.1411.1.S1_at	THBS4	0	-3.95578	-4.90972	7
Ssc.14323.1.A1_at	C1orf192	0	-0.72593	-1.12874	7
Ssc.15103.3.S1_at	NDUFS6	0	-1.12385	-1.39866	7
Ssc.15775.1.S1_at	OCA2	0	-0.918631	-1.42385	7
Ssc.15831.1.S1_at	MYH3	0	-4.03839	-5.36185	7
Ssc.1587.1.S1_at	HOGA1	0	-1.21476	-1.53058	7
Ssc.15901.1.S1_at	PDE3A	0	-0.657727	-1.01317	7
Ssc.15927.2.S1_at	MMP3	0	-2.03849	-2.57775	7
Ssc.15966.1.S1_at	CPT1B	0	-1.09897	-1.50485	7
Ssc.16257.1.S1_at	PRKAA2	0	-1.31036	-2.025	7
Ssc.16365.1.S1_at	UPK3A	0	-1.09089	-1.42445	7
Ssc.16521.1.S1_at	FLNB	0	-2.1157	-2.57315	7
Ssc.16831.1.S1_at	MRI1	0	-0.828461	-1.31248	7
Ssc.16979.3.S1_a_at	PER1	0	-1.40667	-1.79329	7
Ssc.17204.1.S1_at	MAL	0	-1.95165	-2.71504	7
Ssc.18071.1.A1_at	MYO15A	0	-1.05951	-1.30021	7
Ssc.18410.1.A1_at	NPM1	0	-3.31999	-5.43414	7
Ssc.18540.1.S1_at	SLC23A1	0	-1.62146	-2.58672	7
Ssc.1901.1.A1_at	ACTA2	0	-6.25849	-8.42541	7
Ssc.19135.1.A1_at	ZC3H11A	0	-0.781875	-1.11677	7
Ssc.19222.1.A1_at	SH3GL3	0	-1.03903	-1.2839	7
Ssc.19361.1.S1_at	HEATR7A	0	-0.850887	-1.13617	7
Ssc.19418.1.A1_at	APOBEC2	0	-5.3658	-6.86979	7
Ssc.19537.2.S1_at	IRF2	0	-0.967624	-1.42742	7
Ssc.19579.1.A1_at	NR2F2	0	-1.28428	-1.72727	7
Ssc.19611.1.S1_at	RDH13	0	-0.919975	-1.44672	7
Ssc.19638.1.S1_at	TNXB	0	-2.24219	-2.86191	7
Ssc.19686.1.S1_at	CACNB4	0	-0.878465	-1.46783	7
Ssc.19697.1.A1_at	CSF1	0	-1.96436	-2.57839	7
Ssc.19914.1.S1_at	MEST	0	-1.07866	-1.64768	7
Ssc.20017.1.A1_at	MYH10	0	-0.622559	-1.01154	7
Ssc.20584.2.S1_a_at	TNNI2	0	-4.7182	-5.78356	7
Ssc.20879.1.S1_at	MYBPH	0	-5.84641	-7.68416	7
Ssc.21108.1.S1_at	C5	0	-1.92676	-2.77326	7
Ssc.21144.1.S1_at	AIM1L	0	-1.28664	-2.18587	7
Ssc.21230.1.S1_at	ADAT1	0	-0.882584	-1.39179	7
Ssc.21708.1.A1_at	TMX4	0	-0.807462	-1.14708	7
Ssc.21839.1.S1_at	SMPX	0	-5.04037	-6.31263	7
Ssc.22174.1.S1_at	TMEM40	0	-0.926511	-1.15418	7
Ssc.229.1.S1_at	FMO1	0	-2.14361	-2.99133	7
Ssc.23019.1.S1_at	STAC3	0	-2.00123	-2.86182	7
Ssc.23786.2.A1_a_at	LRRFIP2	0	-0.712738	-1.19284	7
Ssc.24127.1.S1_a_at	RRM2B	0	-2.52138	-3.18536	7
Ssc.24210.1.S1_at	GPATCH8	0	-1.92709	-3.1649	7
Ssc.24456.1.A1_at	USP1	0	-1.35714	-2.05303	7
Ssc.24868.1.S1_at	CNTROB	0	-0.650646	-1.04139	7
Ssc.24889.1.S1_at	ALOX12	0	-1.17501	-1.52031	7
Ssc.24986.1.S1_at	ALDH1A1	0	-1.25391	-2.10487	7
Ssc.25149.1.S1_at	MAGI3	0	-0.775395	-1.14964	7
Ssc.25228.1.S1_at	PRPF40B	0	-0.600642	-1.00588	7
Ssc.25257.1.S1_at	ARGLU1	0	-1.02591	-1.37748	7
Ssc.25271.1.S1_at	NFIB	0	-1.32361	-1.89617	7
Ssc.25402.1.S1_at	MTUS1	0	-2.88562	-3.80399	7
Ssc.25575.1.S1_at	RRAGD	0	-1.04111	-1.38061	7
Ssc.25960.1.S1_at	IFT88	0	-1.14927	-1.75895	7
Ssc.2609.1.S1_at	TNNI1	0	-6.94999	-10.3017	7
Ssc.26472.1.A1_at	EEA1	0	-2.21068	-3.17793	7
Ssc.26508.1.S1_at	MYL6B	0	-2.36904	-2.9103	7
Ssc.26617.1.A1_at	PRRX1	0	-1.77827	-2.18867	7
Ssc.26656.1.A1_at	MED23	0	-2.09197	-3.26456	7
Ssc.26683.1.S1_at	ERC1	0	-1.91626	-3.25005	7
Ssc.26701.1.S1_at	ZCCHC8	0	-0.957203	-1.49008	7
Ssc.27007.1.S1_s_at	CSTF3	0	-1.26947	-1.71697	7
Ssc.27215.1.S1_a_at	ALS2CL	0	-0.899092	-1.45033	7
Ssc.27224.1.A1_at	EIF3G	0	-0.684978	-1.13565	7
Ssc.27615.1.S1_at	OBSL1	0	-0.701974	-1.00831	7
Ssc.27732.1.S1_at	DCUN1D2	0	-0.957193	-1.43822	7
Ssc.27794.1.S1_at	TTLL3	0	-1.50789	-2.44873	7
Ssc.2825.1.S1_at	GSTA5	0	-1.32314	-2.03684	7
Ssc.2830.1.A1_at	IGSF1	0	-0.890769	-1.43924	7
Ssc.28483.2.A1_at	MTRF1L	0	-1.59163	-2.68408	7
Ssc.2873.1.S1_at	PDZK1IP1	0	-4.0314	-5.91809	7
Ssc.28738.1.A1_at	BAZ2B	0	-0.75292	-1.15342	7
Ssc.29924.1.A1_at	KAT7	0	-0.759299	-1.1801	7
Ssc.4184.1.A1_at	ATAT1	0	-0.957797	-1.23887	7
Ssc.4265.1.A1_a_at	TNRC6B	0	-0.806821	-1.08527	7
Ssc.4466.1.S1_at	TEC	0	-1.03867	-1.61619	7
Ssc.4688.2.A1_a_at	COLEC11	0	-1.03198	-1.76584	7
Ssc.4871.1.S1_at	CXCL3	0	-1.80702	-2.42695	7
Ssc.4876.1.A1_at	MBP	0	-2.07776	-2.62373	7
Ssc.5256.2.S1_at	NXF1	0	-0.657343	-1.0334	7
Ssc.5376.1.A1_at	CD247	0	-0.72186	-1.0812	7
Ssc.5416.1.S1_at	SFSWAP	0	-1.25072	-2.01932	7
Ssc.6106.1.S1_at	PTPRF	0	-1.43833	-2.04032	7
Ssc.6592.2.S1_at	PAN2	0	-0.811176	-1.08764	7
Ssc.6778.1.S1_at	COL14A1	0	-2.03496	-3.33218	7
Ssc.7449.1.A1_at	GCFC1	0	-1.37269	-1.82068	7
Ssc.7756.1.A1_at	MATN2	0	-1.47936	-2.35937	7
Ssc.779.2.S1_at	ELF3	0	-1.41679	-1.78694	7
Ssc.819.1.A1_at	GDE1	0	-2.53038	-3.85623	7
Ssc.8563.2.S1_at	RBM26	0	-0.917593	-1.44504	7
Ssc.8720.1.A1_at	PAPD4	0	-0.783795	-1.04846	7
Ssc.9052.1.S1_at	FLCN	0	-0.752679	-1.19442	7
Ssc.9061.1.A1_at	CST6	0	-4.03006	-5.78367	7
Ssc.92.1.A1_at	TGFB2	0	-0.681362	-1.16602	7
Ssc.9301.1.A1_at	PRRC2C	0	-1.40855	-2.12637	7
Ssc.9488.1.S1_at	KCNJ8	0	-0.950431	-1.16299	7
Ssc.9502.1.A1_at	ZC3H14	0	-0.811891	-1.11096	7
SscAffx.8.1.S1_s_at	MYC	0	-0.680779	-1.16836	7
Ssc.1414.1.A1_at	NCOA1	0	-3.6431	-2.56585	8
Ssc.15821.1.S1_at	UTY	0	-2.36546	-1.67688	8
Ssc.15868.1.A1_at	OCLN	0	-2.25686	-1.13217	8
Ssc.16328.1.S1_at	COL5A2	0	-2.09427	-1.16313	8
Ssc.17772.1.S1_at	FGF2	0	-4.11143	-1.10206	8
Ssc.23336.1.S1_s_at	ESAM	0	-1.20121	-0.417525	8
Ssc.10145.1.S1_at	C1orf63	0	-1.49942	-0.647365	8
Ssc.10406.1.A1_at	THBS1	0	-1.34526	-0.967539	8
Ssc.10539.1.A1_at	C1orf27	0	-1.86265	-0.744913	8
Ssc.10807.1.A1_at	MMP23B	0	-5.0559	-2.04515	8
Ssc.10998.1.A1_at	CLK1	0	-1.12524	-0.698172	8
Ssc.11151.2.S1_at	CCDC66	0	-1.01602	-0.622411	8
Ssc.11171.1.S1_at	ADA	0	-3.73578	-2.30723	8
Ssc.11488.1.S1_at	DSN1	0	-1.95639	-1.05677	8
Ssc.11536.1.S1_at	PPFIBP1	0	-4.21018	-1.85993	8
Ssc.11671.2.S1_at	NDEL1	0	-2.73666	-0.780166	8
Ssc.11729.1.A1_at	SIK2	0	-3.71059	-2.3381	8
Ssc.11744.1.A1_at	JAKMIP1	0	-3.533	-0.997588	8
Ssc.11925.1.A1_at	SEL1L	0	-3.81239	-1.32624	8
Ssc.11945.2.S1_at	SGCD	0	-1.42993	-0.615066	8
Ssc.12031.1.A1_at	KLHL5	0	-1.95395	-0.710015	8
Ssc.12040.1.A1_at	GPRASP2	0	-1.07747	-0.705371	8
Ssc.12120.1.A1_at	L3MBTL2	0	-1.14117	-0.683121	8
Ssc.12163.1.A1_at	SIPA1L3	0	-1.11556	-0.314061	8
Ssc.12344.1.S1_at	RHOJ	0	-1.39167	-0.478612	8
Ssc.12669.1.A1_at	HELQ	0	-1.04701	-0.344276	8
Ssc.12708.1.A1_at	SCAF11	0	-1.36153	-0.962912	8
Ssc.12941.2.S1_a_at	NCALD	0	-1.52016	-1.00594	8
Ssc.12941.3.S1_a_at	NCALD	0	-2.67573	-1.04763	8
Ssc.13037.1.A1_at	TLK1	0	-1.07149	-0.456922	8
Ssc.13273.1.A1_at	GCNT3	0	-1.69355	-0.85615	8
Ssc.13288.1.A1_at	PDGFRA	0	-1.03997	-0.346333	8
Ssc.13347.1.A1_at	ZNF624	0	-1.11347	-0.664704	8
Ssc.13610.1.A1_at	XPO6	0	-3.42046	-2.18136	8
Ssc.13696.1.A1_at	DDIT4L	0	-1.16048	-0.433332	8
Ssc.14139.1.A1_at	ECI2	0	-3.86393	-1.33295	8
Ssc.14146.1.A1_at	SNRPA1	0	-3.14147	-2.22171	8
Ssc.14368.1.A1_at	MMRN1	0	-1.00084	-0.616968	8
Ssc.14459.1.S1_a_at	MYL1	0	-3.88631	-1.12348	8
Ssc.14513.1.S1_at	GPX5	0	-3.58841	-1.15993	8
Ssc.15771.1.S1_at	BEST1	0	-2.27515	-1.51326	8
Ssc.15802.1.S1_at	PRKCA	0	-2.0675	-0.975409	8
Ssc.15833.1.S1_at	MEOX2	0	-3.62439	-2.47714	8
Ssc.15866.1.S1_at	KPNA4	0	-1.58695	-1.09136	8
Ssc.15900.1.S1_at	CARTPT	0	-2.18304	-0.946615	8
Ssc.15915.1.S1_at	AKAP10	0	-1.26514	-0.601163	8
Ssc.15916.1.S1_at	CLCN5	0	-1.55568	-0.669196	8
Ssc.16.1.S1_at	CYP27B1	0	-1.84843	-0.838672	8
Ssc.16009.1.S1_at	ACRBP	0	-1.02734	-0.466908	8
Ssc.16019.4.S1_a_at	POU1F1	0	-1.43756	-0.790862	8
Ssc.16022.1.S1_at	TIGD4	0	-1.98916	-0.969441	8
Ssc.16081.1.S1_at	MC4R	0	-1.55868	-0.756699	8
Ssc.16096.2.S1_a_at	KIT	0	-2.11919	-0.691177	8
Ssc.16111.1.A1_at	PMVK	0	-3.54285	-2.21876	8
Ssc.16113.1.S1_at	SLC5A4	0	-1.52266	-0.755987	8
Ssc.16114.1.S1_at	CACNA2D1	0	-1.54751	-0.809909	8
Ssc.16179.1.S1_at	RYR3	0	-2.73247	-1.88287	8
Ssc.16189.1.S1_at	EDNRA	0	-1.14571	-0.506121	8
Ssc.16234.1.S1_at	TCN1	0	-1.2366	-0.774998	8
Ssc.165.1.S1_at	GRK7	0	-1.6152	-0.954548	8
Ssc.170.1.S1_at	ARG1	0	-2.36231	-1.56105	8
Ssc.17024.1.S1_at	RPL13A	0	-1.33112	-0.417008	8
Ssc.17026.1.S1_at	C4B	0	-3.25513	-1.41506	8
Ssc.17196.1.A1_at	CYCS	0	-2.94153	-1.05893	8
Ssc.1755.2.A1_at	NANS	0	-1.30643	-0.787549	8
Ssc.17996.1.A1_at	BAZ2B	0	-2.05409	-1.33755	8
Ssc.18024.1.A1_at	C6orf70	0	-1.61263	-0.599647	8
Ssc.18026.1.S1_a_at	FITM1	0	-6.23977	-4.25171	8
Ssc.18076.1.A1_at	GSN	0	-2.23906	-1.12293	8
Ssc.18096.1.A1_at	KCTD8	0	-1.71733	-0.581374	8
Ssc.18098.2.A1_at	XYLB	0	-1.07658	-0.779268	8
Ssc.18099.1.A1_at	CC2D2A	0	-1.28095	-0.802116	8
Ssc.18298.1.A1_a_at	RGS2	0	-1.70058	-0.486042	8
Ssc.18429.1.S1_at	PPP1R27	0	-2.13054	-0.890132	8
Ssc.18642.1.S1_at	ITGB1BP2	0	-3.62847	-2.22407	8
Ssc.18702.1.A1_at	ZMYM2	0	-1.85646	-0.895283	8
Ssc.18797.1.S1_at	KIAA1468	0	-1.03228	-0.402911	8
Ssc.18801.1.A1_at	TMED6	0	-3.30546	-1.43716	8
Ssc.18832.1.S1_at	CALML5	0	-4.46652	-3.26592	8
Ssc.19045.1.S1_at	SAP18	0	-3.04997	-1.90101	8
Ssc.19218.1.S1_at	TAGLN3	0	-2.48594	-1.27907	8
Ssc.19218.2.S1_a_at	TAGLN3	0	-1.7261	-0.549597	8
Ssc.19292.2.A1_at	ST6GALNAC6	0	-2.967	-1.80262	8
Ssc.19358.2.S1_a_at	ZDHHC9	0	-1.08925	-0.343455	8
Ssc.19476.1.S1_at	PYGM	0	-2.62732	-1.23055	8
Ssc.19476.2.A1_s_at	PYGM	0	-5.30874	-3.12058	8
Ssc.19576.1.S1_at	HSPB3	0	-7.59982	-4.09824	8
Ssc.19691.1.S1_at	PLA2G7	0	-1.71462	-1.15932	8
Ssc.19722.1.S1_at	ELTD1	0	-1.23856	-0.803859	8
Ssc.19784.1.A1_at	TYW3	0	-1.07631	-0.657355	8
Ssc.19907.1.S1_at	F3	0	-1.97869	-1.0475	8
Ssc.19966.2.S1_at	AIFM1	0	-1.25305	-0.684293	8
Ssc.19980.1.S1_at	ADAM15	0	-2.66874	-1.26737	8
Ssc.20896.2.S1_at	PSMD7	0	-1.35417	-0.617273	8
Ssc.21147.1.S1_at	OGFOD1	0	-2.5479	-1.30244	8
Ssc.21150.3.A1_at	SERHL2	0	-1.95426	-1.17863	8
Ssc.21270.1.S1_at	SLC7A10	0	-6.47421	-4.64921	8
Ssc.21419.1.S1_at	C6orf70	0	-3.12936	-1.8194	8
Ssc.21814.1.S1_at	KDM5C	0	-1.86127	-0.594179	8
Ssc.21888.1.S1_at	POU3F3	0	-7.12755	-4.27571	8
Ssc.21985.1.S1_at	PPP1R1A	0	-1.60357	-0.864992	8
Ssc.22203.1.A1_at	EBI3	0	-1.09374	-0.581486	8
Ssc.22262.1.A1_at	CDC25C	0	-1.44208	-0.776811	8
Ssc.22353.1.A1_at	RASEF	0	-3.26696	-1.89267	8
Ssc.22487.1.S1_at	C2orf40	0	-1.51937	-0.803395	8
Ssc.2250.1.A1_at	FBXW7	0	-1.64906	-0.746099	8
Ssc.22511.1.S1_at	TIMMDC1	0	-1.1448	-0.593621	8
Ssc.22920.1.S1_at	GTDC1	0	-1.20369	-0.879033	8
Ssc.23014.1.S1_at	S100A4	0	-1.23076	-0.821554	8
Ssc.23265.1.A1_at	LTN1	0	-2.63469	-1.31583	8
Ssc.23465.2.S1_at	TJP2	0	-1.25533	-0.81207	8
Ssc.23487.1.S1_at	TNFSF4	0	-1.80134	-1.20966	8
Ssc.23503.1.S1_at	MYD88	0	-1.13318	-0.687237	8
Ssc.23532.1.S1_at	ABLIM3	0	-1.07073	-0.462784	8
Ssc.23536.3.S1_at	PATZ1	0	-1.89317	-0.516429	8
Ssc.23632.1.S1_at	DYNC1I2	0	-3.1468	-1.57359	8
Ssc.23811.2.S1_at	ZFP64	0	-1.69511	-0.881622	8
Ssc.23820.1.A1_a_at	MEIS2	0	-6.95528	-3.01379	8
Ssc.23884.1.S1_at	XPO5	0	-3.03784	-1.46288	8
Ssc.23988.1.A1_at	TRAM1	0	-2.20313	-1.2111	8
Ssc.23990.1.A1_at	SPG20	0	-1.02914	-0.567623	8
Ssc.24134.1.S1_at	SLC10A5	0	-1.66907	-0.933298	8
Ssc.24187.1.S1_at	CPEB4	0	-1.838	-1.33025	8
Ssc.24222.1.A1_at	CLIP1	0	-1.40012	-0.870216	8
Ssc.24249.2.S1_at	ZZEF1	0	-1.17859	-0.776923	8
Ssc.24304.2.A1_at	EGFLAM	0	-1.51871	-0.81631	8
Ssc.24321.1.A1_at	GRIA2	0	-3.48993	-2.51248	8
Ssc.24401.1.A1_at	KNG1	0	-1.35949	-0.748323	8
Ssc.24412.2.S1_at	PTPN4	0	-1.79701	-0.851679	8
Ssc.24544.1.A1_at	EIF2AK4	0	-1.81868	-0.529516	8
Ssc.24545.1.S1_at	RPS28	0	-1.77141	-0.991521	8
Ssc.24753.1.S1_at	HEATR4	0	-1.09041	-0.774566	8
Ssc.24826.1.S1_at	CCDC64B	0	-1.12256	-0.422303	8
Ssc.24909.1.S1_at	LAMA4	0	-1.21188	-0.723537	8
Ssc.25013.1.A1_at	SPPL2B	0	-2.40737	-1.29563	8
Ssc.2507.2.S1_at	YBEY	0	-1.08524	-0.708799	8
Ssc.25099.2.A1_at	SPCS3	0	-2.3551	-1.54742	8
Ssc.25140.1.A1_at	KIAA0907	0	-2.47179	-1.23605	8
Ssc.25264.2.S1_a_at	LRRC4C	0	-3.57132	-1.05267	8
Ssc.25364.1.S1_at	CMYA5	0	-1.83997	-0.838603	8
Ssc.26105.1.S1_at	HOOK3	0	-1.01868	-0.400597	8
Ssc.26457.1.A1_at	TIGD1	0	-3.12221	-2.24271	8
Ssc.26583.1.S1_at	HBXIP	0	-1.39683	-0.656526	8
Ssc.26742.1.S1_at	SNX4	0	-1.22522	-0.595503	8
Ssc.26827.1.A1_at	PICALM	0	-2.40667	-1.70871	8
Ssc.27076.1.A1_at	SLC16A4	0	-2.80234	-1.1418	8
Ssc.27212.2.S1_at	KLHL20	0	-3.21839	-1.33693	8
Ssc.27243.1.S1_at	USP3	0	-1.50051	-0.595651	8
Ssc.27276.1.A1_at	TAF1D	0	-2.91645	-1.0221	8
Ssc.27406.1.S1_at	TRIM45	0	-1.14358	-0.657399	8
Ssc.27417.1.S1_at	OGT	0	-2.83437	-1.43358	8
Ssc.27417.3.S1_a_at	OGT	0	-2.40824	-1.37226	8
Ssc.27470.2.S1_at	NSD1	0	-1.67648	-0.626149	8
Ssc.27472.1.A1_at	FAM92A1	0	-2.3301	-0.814664	8
Ssc.27488.1.S1_at	CHD7	0	-1.22879	-0.6413	8
Ssc.27608.1.S1_at	PCDH11X	0	-1.65413	-1.02672	8
Ssc.27628.1.A1_at	TRMT6	0	-2.12681	-1.44265	8
Ssc.27633.1.S1_at	NKTR	0	-1.72751	-1.16973	8
Ssc.27636.1.S1_at	CCDC93	0	-1.67763	-1.01656	8
Ssc.28058.1.A1_a_at	GJC1	0	-1.09221	-0.485146	8
Ssc.283.1.S1_at	KMO	0	-1.5845	-0.645967	8
Ssc.28468.1.A1_at	ARHGAP29	0	-1.35169	-0.895838	8
Ssc.28508.1.S1_at	RFX1	0	-2.50101	-1.58718	8
Ssc.28908.3.A1_at	ZDHHC1	0	-1.11843	-0.600039	8
Ssc.29036.1.S1_at	TUBA4A	0	-1.23069	-0.415722	8
Ssc.29383.1.A1_at	C3orf23	0	-1.48342	-0.433224	8
Ssc.29604.1.A1_at	C8orf34	0	-2.97062	-0.839691	8
Ssc.2993.3.S1_at	FAM36A	0	-2.17633	-1.49278	8
Ssc.3003.1.S1_at	LRIG2	0	-1.99256	-0.747607	8
Ssc.30259.1.A1_at	LIN54	0	-1.41044	-0.83802	8
Ssc.30273.1.A1_at	RALA	0	-1.95736	-0.535911	8
Ssc.3037.3.A1_at	SCPEP1	0	-1.26611	-0.492523	8
Ssc.30446.1.A1_at	BAZ1B	0	-1.76742	-1.0553	8
Ssc.30680.1.A1_at	ZFP30	0	-1.27852	-0.517114	8
Ssc.30729.2.S1_at	ZNF281	0	-1.31598	-0.914399	8
Ssc.30970.1.S1_at	KIAA1009	0	-1.4905	-0.414116	8
Ssc.31151.1.S1_at	CYP1B1	0	-1.59049	-0.835592	8
Ssc.335.1.S2_at	MSTN	0	-5.96337	-4.29194	8
Ssc.383.1.S1_at	HOPX	0	-1.84065	-1.23399	8
Ssc.3986.1.A1_at	ACOT8	0	-1.58362	-0.946871	8
Ssc.4090.1.A1_at	ZNF692	0	-1.06165	-0.676857	8
Ssc.4346.1.A1_at	C7orf61	0	-1.46419	-0.833775	8
Ssc.4434.1.S1_at	CALML4	0	-1.72218	-1.15958	8
Ssc.4779.1.A1_at	CPM	0	-2.37152	-1.20497	8
Ssc.4878.3.S1_a_at	MFSD3	0	-1.82527	-1.06003	8
Ssc.5126.1.A1_at	DLGAP1	0	-1.40677	-0.857575	8
Ssc.5186.1.S1_at	KLC3	0	-1.53344	-1.01307	8
Ssc.526.1.S1_at	PKIA	0	-1.43869	-0.652998	8
Ssc.5495.1.S1_at	HDAC6	0	-1.1174	-0.496344	8
Ssc.5549.2.S1_at	FABP5	0	-1.21986	-0.839806	8
Ssc.5566.1.S1_at	INHA	0	-1.92261	-1.3782	8
Ssc.5624.1.A1_at	NEK4	0	-1.03921	-0.719984	8
Ssc.5710.1.A1_at	LRFN5	0	-1.7817	-1.15786	8
Ssc.6529.2.S1_at	AFF4	0	-1.90876	-0.943384	8
Ssc.658.1.S1_at	IL8	0	-3.44812	-1.11943	8
Ssc.6595.1.A1_at	CCDC39	0	-2.19453	-0.877009	8
Ssc.670.1.S1_at	LYZ	0	-4.30094	-2.7664	8
Ssc.6738.1.S1_at	LNX1	0	-1.48351	-0.696135	8
Ssc.6991.2.S1_at	COMMD3	0	-2.54311	-0.811283	8
Ssc.725.1.S1_at	SPRR1A	0	-8.68136	-6.04091	8
Ssc.7290.1.A1_at	CAPRIN2	0	-1.37767	-1.00564	8
Ssc.75.1.S1_at	CDH5	0	-1.09147	-0.44178	8
Ssc.7511.1.S1_at	CELF1	0	-1.09589	-0.565924	8
Ssc.7540.1.A1_at	ACMSD	0	-3.09554	-1.52141	8
Ssc.7630.1.A1_at	EFCAB1	0	-2.20633	-1.58481	8
Ssc.7687.1.A1_at	SMARCAD1	0	-3.15916	-2.22373	8
Ssc.7709.1.A1_at	C11orf57	0	-2.18203	-1.4903	8
Ssc.7789.2.S1_at	ZNF143	0	-1.13145	-0.814089	8
Ssc.8142.1.A1_at	BFSP1	0	-1.67476	-0.598969	8
Ssc.83.1.S1_at	ENPEP	0	-1.70918	-1.09273	8
Ssc.8562.2.S1_a_at	CTGF	0	-1.68392	-1.1313	8
Ssc.8620.1.A1_at	CLEC1A	0	-1.032	-0.468191	8
Ssc.8822.1.A1_at	PRKD3	0	-1.65301	-0.948777	8
Ssc.9.1.S1_at	DNASE1	0	-1.25188	-0.603823	8
Ssc.9117.1.S1_at	S100A12	0	-1.96648	-0.9219	8
Ssc.9208.1.A1_at	ANKRD10	0	-2.2596	-1.5122	8
Ssc.9208.2.A1_s_at	ANKRD10	0	-1.23002	-0.502392	8
Ssc.9296.1.S1_at	HSD11B1L	0	-1.02901	-0.625337	8
Ssc.9355.2.A1_at	MSX1	0	-1.08066	-0.361195	8
Ssc.9365.5.S1_a_at	IGF2	0	-2.22314	-1.20799	8
Ssc.941.1.S1_at	ACTA2	0	-1.50142	-0.988644	8
Ssc.955.1.S1_at	CYP2C9	0	-1.03266	-0.701872	8
Ssc.9601.1.S1_at	LRCH1	0	-1.73363	-0.866224	8
Ssc.10045.1.A1_s_at	DEAF1	0	-0.508235	-1.4316	9
Ssc.11246.1.A1_at	DYNC2H1	0	-0.692784	-1.93125	9
Ssc.11253.1.A1_at	TMEM209	0	-0.328367	-1.35143	9
Ssc.11570.3.A1_a_at	TRIB2	0	-0.630394	-2.5571	9
Ssc.12068.1.A1_at	COL6A3	0	-0.647863	-1.6299	9
Ssc.12300.3.A1_at	NUP133	0	-0.495517	-1.63107	9
Ssc.12318.1.S1_at	BAIAP2L1	0	-0.434967	-1.55483	9
Ssc.12381.1.S1_at	BROX	0	-0.436234	-1.2276	9
Ssc.12849.1.A1_at	ASB11	0	-1.10831	-4.78531	9
Ssc.12903.1.A1_at	RNF214	0	-1.24011	-4.43821	9
Ssc.1313.1.A1_at	DCTPP1	0	-0.23859	-1.07811	9
Ssc.13862.3.S1_at	TMEM131	0	-0.293768	-1.03247	9
Ssc.13911.1.S1_at	2012-09-06	0	-0.5036	-2.04628	9
Ssc.14113.1.S1_at	NCAPD2	0	-0.45073	-1.11258	9
Ssc.1422.2.S1_at	PRMT5	0	-0.464224	-1.79328	9
Ssc.15645.1.S1_at	TCEA2	0	-0.378903	-1.04225	9
Ssc.16026.1.A1_at	XPO1	0	-0.332165	-1.29504	9
Ssc.16026.1.S1_at	XPO1	0	-0.74313	-4.11706	9
Ssc.16386.1.S1_at	TUBGCP2	0	-0.437197	-2.22778	9
Ssc.16526.2.S1_at	ARHGEF16	0	-0.32471	-1.18451	9
Ssc.17527.1.S1_at	TTC3	0	-0.251463	-1.05698	9
Ssc.17846.1.A1_at	IRX1	0	-0.571004	-1.80463	9
Ssc.18512.1.S1_at	FAM213B	0	-0.535957	-1.47365	9
Ssc.19263.1.S1_a_at	CADM3	0	-0.461349	-1.83566	9
Ssc.19345.1.A1_at	SUGP2	0	-0.583531	-1.68646	9
Ssc.19356.1.S1_at	MPP1	0	-0.209181	-1.02003	9
Ssc.19608.1.S1_at	RXRG	0	-0.57812	-1.74723	9
Ssc.20672.1.S1_at	RNF103	0	-0.603896	-3.36832	9
Ssc.20987.1.S1_at	MPL	0	-0.561353	-1.34952	9
Ssc.2142.1.S1_at	SDR39U1	0	-0.346994	-1.12118	9
Ssc.21900.2.A1_at	RAD54L	0	-0.23694	-1.13534	9
Ssc.21959.1.S1_at	CARS	0	-0.321703	-1.03466	9
Ssc.21988.1.S1_at	CCL25	0	-0.601382	-2.10602	9
Ssc.22193.1.A1_at	CNOT1	0	-0.349528	-1.066	9
Ssc.23539.1.S1_at	PAOX	0	-0.332687	-1.24473	9
Ssc.23549.2.S1_at	TXLNG	0	-0.679725	-1.62915	9
Ssc.23949.2.S1_at	SFXN2	0	-0.223389	-1.09656	9
Ssc.24015.1.S1_at	BEND5	0	-0.629974	-1.95744	9
Ssc.24876.1.A1_at	BOD1L	0	-0.619597	-1.48889	9
Ssc.25037.2.S1_at	ARPP21	0	-2.17607	-6.0644	9
Ssc.2515.2.S1_at	TSC2	0	-0.213091	-1.12371	9
Ssc.25537.1.S1_at	SCGN	0	-1.58871	-4.70128	9
Ssc.26074.1.S1_at	SH3BP2	0	-0.233918	-1.06257	9
Ssc.26358.3.S1_at	CORO1C	0	-0.446992	-1.60941	9
Ssc.26496.1.A1_at	COX8A	0	-0.389483	-1.07147	9
Ssc.26568.1.A1_s_at	CCNB3	0	-0.336545	-1.2169	9
Ssc.26596.1.A1_at	MYO1C	0	-0.231664	-1.24961	9
Ssc.26859.1.S1_at	ADAMTS19	0	-0.575371	-2.30592	9
Ssc.27024.1.S1_at	GPT2	0	-0.431266	-1.38714	9
Ssc.274.1.S1_at	CLCN2	0	-0.558312	-1.59173	9
Ssc.27433.1.S1_at	TGM1	0	-0.651929	-1.85887	9
Ssc.27459.1.A1_at	KIAA1958	0	-0.931258	-2.42241	9
Ssc.27542.1.S1_at	ZNF423	0	-0.624286	-1.81147	9
Ssc.27634.1.S1_at	NUP85	0	-0.325554	-1.59634	9
Ssc.27893.2.S1_a_at	PHF20	0	-0.674641	-1.82583	9
Ssc.28025.1.A1_at	DNMT1	0	-0.462985	-1.46539	9
Ssc.28029.1.A1_at	MTMR2	0	-1.4119	-3.77024	9
Ssc.28333.1.S1_at	GEMIN6	0	-0.273637	-1.10162	9
Ssc.28608.1.S1_at	SPAG5	0	-0.325754	-1.42465	9
Ssc.28690.3.S1_at	HDAC6	0	-0.478583	-1.24356	9
Ssc.29054.2.S1_at	GBP1	0	-0.480905	-1.66765	9
Ssc.30016.2.A1_at	TSC1	0	-1.76574	-5.11522	9
Ssc.30696.1.A1_at	WHSC1L1	0	-1.18427	-3.00185	9
Ssc.30985.1.A1_at	LONRF2	0	-0.235169	-1.13826	9
Ssc.3391.2.S1_at	FOSL1	0	-0.479603	-2.12868	9
Ssc.3408.1.A1_at	SSBP3	0	-0.324491	-1.24851	9
Ssc.3430.1.A1_at	TNKS1BP1	0	-0.326572	-1.27279	9
Ssc.3454.1.A1_at	KLHL18	0	-0.515771	-1.59428	9
Ssc.4348.2.S1_at	MFAP1	0	-0.387807	-1.17231	9
Ssc.4578.2.S1_at	BCAR3	0	-0.427112	-1.44174	9
Ssc.4979.1.S1_at	SLC1A6	0	-0.491612	-1.47801	9
Ssc.5020.1.S1_at	SERPINA6	0	-0.793487	-3.61264	9
Ssc.5523.1.S1_at	CHD6	0	-0.293567	-1.02594	9
Ssc.5597.2.A1_at	HARBI1	0	-0.466946	-1.22521	9
Ssc.6777.1.A1_at	C6	0	-1.71536	-4.6124	9
Ssc.8747.2.S1_at	WDR92	0	-0.361511	-1.56226	9
Ssc.883.1.S1_a_at	GBP2	0	-0.491317	-1.40217	9
Ssc.9116.1.A1_at	SLC39A2	0	-0.355546	-1.00343	9
Ssc.9629.2.S1_at	DYRK2	0	-0.432217	-1.04735	9
Ssc.6009.1.S1_a_at	AMY2B	0	-1.26282	-1.48254	13
Ssc.6009.1.S1_at	AMY2B	0	-1.2318	-1.0051	13
Ssc.9365.3.S1_a_at	IGF2	0	-0.995876	-1.19903	13
Ssc.9365.3.S1_x_at	IGF2	0	-1.24902	-1.03707	13
Ssc.1.1.S1_at	SRD5A2	0	-1.47845	-1.50257	13
Ssc.1001.1.A1_at	SLC25A40	0	-2.03324	-2.31486	13
Ssc.10089.1.S1_at	ZC3H7A	0	-1.7146	-1.48061	13
Ssc.10391.2.S1_at	MCAM	0	-1.14492	-1.173	13
Ssc.10429.1.S1_at	ANKRD1	0	-6.99516	-6.65661	13
Ssc.10462.1.S1_at	CAPSL	0	-1.2945	-1.21746	13
Ssc.10681.1.A1_at	PDZRN4	0	-1.73597	-1.72363	13
Ssc.10864.1.A1_at	CPSF7	0	-2.08812	-1.53858	13
Ssc.10907.1.A1_at	RAPGEF2	0	-2.42854	-1.83362	13
Ssc.10935.1.A1_at	MYOM2	0	-2.3634	-2.05559	13
Ssc.10961.1.S1_at	MYOZ1	0	-2.26971	-2.64233	13
Ssc.11165.3.A1_at	SEC31A	0	-1.14921	-0.959734	13
Ssc.11255.1.A1_at	ACSL6	0	-2.72928	-3.17964	13
Ssc.11397.1.A1_at	MTG1	0	-1.02979	-1.00976	13
Ssc.11559.1.A1_at	THBS3	0	-1.98255	-1.54527	13
Ssc.11559.2.A1_at	THBS3	0	-0.996935	-1.16732	13
Ssc.1161.2.S1_at	PDGFRL	0	-1.04884	-1.25056	13
Ssc.11805.1.A1_a_at	RPAP2	0	-0.900669	-1.06273	13
Ssc.12.1.S1_at	SULT1E1	0	-3.67881	-3.23695	13
Ssc.1205.1.S1_at	GSTA1	0	-1.97463	-1.82333	13
Ssc.12313.1.A1_at	IL17B	0	-1.79379	-1.34241	13
Ssc.12346.1.A1_at	THEM5	0	-2.36647	-1.98452	13
Ssc.12416.2.S1_at	FNBP4	0	-1.28169	-1.09783	13
Ssc.12622.2.A1_a_at	AUH	0	-1.24349	-0.974419	13
Ssc.1283.1.S1_at	TNNC2	0	-4.96216	-4.90481	13
Ssc.12865.1.A1_at	TIAL1	0	-2.39601	-1.93657	13
Ssc.12954.1.S1_at	HARS2	0	-1.49403	-1.49538	13
Ssc.13502.1.S1_at	CANX	0	-2.46064	-2.07154	13
Ssc.13573.1.A1_at	RINT1	0	-2.35176	-2.25686	13
Ssc.13713.1.A1_at	ASH1L	0	-1.20594	-1.15442	13
Ssc.13807.1.S1_at	TCAP	0	-1.25064	-1.50471	13
Ssc.13859.1.A1_at	UNC45B	0	-4.27007	-3.21282	13
Ssc.13874.2.A1_s_at	ACTA1	0	-4.45955	-4.95589	13
Ssc.14132.1.A1_at	SYNJ2	0	-1.35165	-1.03741	13
Ssc.14181.1.A1_at	GSDMA	0	-2.43638	-2.5226	13
Ssc.14477.1.S1_at	CILP	0	-6.50775	-6.53154	13
Ssc.14485.1.S1_at	PTH1R	0	-1.3276	-1.5898	13
Ssc.148.1.S1_at	IL10	0	-2.5064	-2.42562	13
Ssc.15030.1.S1_a_at	ATP2A1	0	-4.57391	-4.00839	13
Ssc.15128.3.S1_a_at	ARID4B	0	-1.70848	-1.27369	13
Ssc.15152.2.S1_at	TEAD1	0	-1.01059	-1.02449	13
Ssc.15314.1.S1_at	SLC25A24	0	-1.15279	-1.30454	13
Ssc.15374.1.S1_at	COL14A1	0	-2.28365	-2.27406	13
Ssc.1544.1.S1_at	MYH7	0	-4.27348	-4.09543	13
Ssc.15774.1.S1_at	OPRM1	0	-2.43299	-1.89525	13
Ssc.15895.1.S1_s_at	CYP4A11	0	-4.64668	-5.30085	13
Ssc.15928.1.S1_at	NR3C1	0	-1.57517	-1.30675	13
Ssc.15995.2.S1_at	KCNE1	0	-3.55408	-2.78548	13
Ssc.16074.1.S1_s_at	ACTA2	0	-3.84118	-3.82798	13
Ssc.16135.1.A1_at	GAPDH	0	-1.72771	-1.4684	13
Ssc.16209.1.S1_at	TNC	0	-1.53489	-1.21457	13
Ssc.16218.1.S1_at	ITGA2	0	-2.08977	-1.56026	13
Ssc.16305.1.S1_at	POU3F3	0	-1.93357	-1.84881	13
Ssc.16562.1.S1_at	TF	0	-3.30655	-4.01351	13
Ssc.16626.1.S1_at	MYF6	0	-4.0748	-3.32692	13
Ssc.16864.1.S1_at	PPARGC1A	0	-1.38733	-1.10717	13
Ssc.17227.1.S1_at	LHX9	0	-3.88729	-3.27283	13
Ssc.17299.2.S1_at	MTMR11	0	-1.78648	-1.30991	13
Ssc.17348.1.S1_at	AKAP13	0	-3.97897	-3.95288	13
Ssc.17635.2.S1_at	TM6SF1	0	-1.46311	-1.61884	13
Ssc.17843.1.A1_at	ANKRD32	0	-1.25896	-1.41435	13
Ssc.17915.1.A1_at	DISP1	0	-1.99255	-1.74101	13
Ssc.17931.1.S1_at	ZNF76	0	-1.14741	-1.34715	13
Ssc.18059.1.A1_a_at	LRIG3	0	-2.47404	-2.81161	13
Ssc.18093.1.A1_at	LMOD3	0	-3.8452	-3.92717	13
Ssc.18312.1.S1_at	ACTN2	0	-3.89005	-3.83999	13
Ssc.18340.1.A1_at	PEBP4	0	-4.48865	-3.67604	13
Ssc.18344.1.S1_at	PYGM	0	-3.14945	-2.37127	13
Ssc.18386.2.A1_at	DIS3L	0	-1.46878	-1.6851	13
Ssc.18406.1.A1_at	DDT	0	-1.16612	-0.898405	13
Ssc.18535.1.S1_a_at	TNNT3	0	-8.92932	-8.45481	13
Ssc.18642.2.A1_at	ITGB1BP2	0	-2.65548	-3.19638	13
Ssc.18873.1.A1_at	TNFRSF25	0	-1.41825	-1.09999	13
Ssc.18896.1.A1_at	CARD9	0	-1.14486	-0.909221	13
Ssc.18932.1.S1_at	ARHGEF12	0	-3.00496	-2.43417	13
Ssc.190.1.S1_at	CYP4A11	0	-6.03301	-5.88109	13
Ssc.19083.2.A1_at	RSRC2	0	-1.62828	-1.43051	13
Ssc.19119.1.A1_at	EMX2	0	-4.29451	-4.57487	13
Ssc.19134.2.S1_at	UBE2V1	0	-2.06817	-1.52888	13
Ssc.19141.1.S1_at	TNNT2	0	-8.13721	-8.60042	13
Ssc.19211.1.S1_at	CYP4B1	0	-3.6486	-3.10325	13
Ssc.19235.1.A1_at	TMEFF2	0	-1.05328	-0.887419	13
Ssc.19274.1.S1_at	MEIS1	0	-4.27688	-5.15853	13
Ssc.19310.1.S1_at	CSRP3	0	-6.21588	-5.54057	13
Ssc.19335.1.S1_at	MYOM1	0	-4.07289	-4.52429	13
Ssc.19401.1.S1_at	KIAA0494	0	-1.42612	-1.12237	13
Ssc.19431.1.S1_at	ENPP3	0	-2.77093	-3.18138	13
Ssc.19509.2.S1_at	SOAT1	0	-1.48604	-1.61084	13
Ssc.19540.1.S1_at	TPPP3	0	-1.68381	-1.41024	13
Ssc.19579.2.S1_at	NR2F2	0	-2.13397	-2.41427	13
Ssc.19579.3.S1_at	NR2F2	0	-1.59008	-1.90245	13
Ssc.19588.1.S1_at	HSPB2	0	-2.02363	-1.7392	13
Ssc.19744.1.S1_at	UTP20	0	-1.16011	-1.20682	13
Ssc.19765.1.S1_at	MTUS1	0	-2.28303	-1.72563	13
Ssc.19801.1.S1_at	KLHL13	0	-1.34301	-1.58918	13
Ssc.19808.1.S1_at	SPINK5	0	-5.37383	-6.27803	13
Ssc.19823.3.S1_at	ABLIM1	0	-1.12853	-0.934925	13
Ssc.19879.1.S1_at	MYL3	0	-3.15044	-2.80157	13
Ssc.19895.1.S1_at	CCDC76	0	-2.20323	-2.6361	13
Ssc.1994.1.S1_at	MAPKAPK5	0	-1.13068	-0.829486	13
Ssc.1994.2.S1_at	MAPKAPK5	0	-2.21357	-1.68084	13
Ssc.20141.1.S1_at	MYLPF	0	-7.16846	-7.48879	13
Ssc.20375.1.S1_at	KRT15	0	-2.24909	-2.62929	13
Ssc.20571.2.S1_at	TPM2	0	-5.69657	-5.61422	13
Ssc.206.1.S1_at	CYP2C18	0	-1.5633	-1.56483	13
Ssc.20653.1.S1_at	MST1R	0	-0.905381	-1.08715	13
Ssc.20730.1.S1_at	NHP2	0	-2.0006	-1.97677	13
Ssc.2091.1.S1_at	LY6G6C	0	-1.76112	-1.62575	13
Ssc.21018.2.S1_at	SUV420H1	0	-1.0806	-1.18851	13
Ssc.21145.1.S1_at	DEFB1	0	-3.79629	-3.29751	13
Ssc.21151.1.S1_at	LUC7L	0	-0.875458	-1.02724	13
Ssc.21263.1.S1_at	MEF2BNB-MEF2B	0	-1.11872	-0.966158	13
Ssc.21282.1.S1_a_at	SLC25A37	0	-1.51355	-1.55492	13
Ssc.21302.1.A1_at	ENPP6	0	-1.72079	-1.33748	13
Ssc.21535.1.A1_s_at	TTN	0	-4.6693	-5.10874	13
Ssc.21549.1.A1_at	MGEA5	0	-1.13455	-0.850432	13
Ssc.21629.1.A1_at	RBM5	0	-1.24589	-1.48853	13
Ssc.21754.1.A1_at	COL6A1	0	-1.32066	-1.13902	13
Ssc.2184.1.S1_at	COX6A2	0	-1.43788	-1.66584	13
Ssc.21937.2.A1_at	USP10	0	-2.72063	-2.28579	13
Ssc.21995.1.S1_at	MAST2	0	-2.49477	-2.00093	13
Ssc.22058.2.S1_at	FNDC3B	0	-2.6394	-2.99441	13
Ssc.22090.1.A1_at	HS3ST1	0	-2.05951	-1.84706	13
Ssc.22098.1.S1_at	C21orf62	0	-1.11469	-0.968144	13
Ssc.22164.1.S1_at	ATP6V0D2	0	-1.09089	-1.28162	13
Ssc.22275.3.S1_at	NSMAF	0	-1.36479	-1.2731	13
Ssc.22409.1.S1_at	TNS3	0	-2.78748	-2.26051	13
Ssc.22641.3.S1_at	RDH16	0	-2.17993	-1.97327	13
Ssc.22945.1.S1_at	AMPD1	0	-4.87461	-3.77705	13
Ssc.23118.1.S1_at	NGFRAP1	0	-1.10261	-1.22615	13
Ssc.23395.1.A1_at	SPRR1A	0	-6.5759	-6.384	13
Ssc.23498.1.S1_s_at	MSTN	0	-5.57111	-4.89455	13
Ssc.23571.1.S1_at	ARPP21	0	-5.46269	-5.01765	13
Ssc.23658.1.S1_at	MZB1	0	-1.12435	-1.06225	13
Ssc.23803.1.S1_a_at	ANKS3	0	-1.30428	-1.06237	13
Ssc.23805.2.S1_at	ELAVL3	0	-1.86602	-1.9297	13
Ssc.23810.1.S1_at	NFIA	0	-0.991556	-1.10622	13
Ssc.23810.2.S1_at	NFIA	0	-1.08182	-1.29437	13
Ssc.23851.1.A1_at	ANAPC1	0	-2.38448	-2.12498	13
Ssc.2386.1.S1_a_at	MYL2	0	-6.69562	-7.25507	13
Ssc.2393.1.S1_at	LCAT	0	-1.71372	-1.68492	13
Ssc.24.1.S1_at	DES	0	-5.58935	-4.2904	13
Ssc.24014.1.S1_at	ZNF616	0	-2.53274	-2.1147	13
Ssc.24233.1.S1_at	SULF1	0	-3.6911	-3.24165	13
Ssc.24304.1.S1_at	EGFLAM	0	-1.23613	-1.2327	13
Ssc.24445.1.A1_at	TMEM47	0	-1.21363	-0.929348	13
Ssc.24472.1.A1_at	FGF18	0	-3.47053	-3.98074	13
Ssc.24485.1.A1_at	GLYR1	0	-2.59376	-2.15744	13
Ssc.24542.1.S1_at	RGMB	0	-1.65378	-1.51497	13
Ssc.24690.1.S1_at	NPHP4	0	-1.22893	-1.31399	13
Ssc.24734.1.S1_at	TTN	0	-2.63496	-2.25608	13
Ssc.24735.1.S1_at	GON4L	0	-1.53991	-1.2313	13
Ssc.24757.1.S1_at	MAGEA4	0	-1.10825	-1.12101	13
Ssc.24770.1.S1_at	PLAGL1	0	-1.89032	-1.46393	13
Ssc.24827.1.A1_at	CTAGE5	0	-1.05815	-1.11881	13
Ssc.24831.1.A1_at	PLCD3	0	-1.13842	-1.07214	13
Ssc.24837.1.S1_at	BOC	0	-1.88883	-1.64444	13
Ssc.24880.1.S1_at	NKTR	0	-1.08533	-1.04755	13
Ssc.24880.2.S1_at	NKTR	0	-1.38014	-1.10222	13
Ssc.24887.1.A1_at	INTS3	0	-0.995599	-1.03083	13
Ssc.25012.1.S1_at	SPC25	0	-2.3796	-2.02839	13
Ssc.25037.1.S1_at	ARPP21	0	-5.25453	-5.76448	13
Ssc.2509.1.S1_a_at	C7orf71	0	-1.29759	-0.97269	13
Ssc.25103.1.S1_at	ABCG2	0	-2.3159	-1.70476	13
Ssc.25120.1.S1_at	FBXO36	0	-2.48092	-2.02463	13
Ssc.25168.1.S1_a_at	COL16A1	0	-1.19994	-1.27725	13
Ssc.25226.1.S1_at	AFMID	0	-1.03986	-0.843053	13
Ssc.25297.1.S1_at	NPR2	0	-1.05071	-0.81996	13
Ssc.25511.1.S1_at	KRTDAP	0	-4.49671	-4.12985	13
Ssc.25589.1.S1_at	CACNB1	0	-3.78204	-3.13427	13
Ssc.26239.1.S1_at	RAB24	0	-1.70536	-1.49593	13
Ssc.26251.1.S1_a_at	TRDN	0	-3.85791	-4.24377	13
Ssc.26279.1.S1_a_at	MYL4	0	-5.72793	-6.63609	13
Ssc.26281.1.S1_at	TENC1	0	-1.09503	-1.05705	13
Ssc.26342.1.S1_at	ITGA2	0	-1.44515	-1.09896	13
Ssc.26414.1.S1_at	WRAP73	0	-1.32495	-1.24416	13
Ssc.26470.1.A1_at	NEBL	0	-1.71142	-1.94276	13
Ssc.26485.1.S1_at	PPP1R14D	0	-1.0113	-0.823818	13
Ssc.26512.1.A1_at	MACF1	0	-0.894643	-1.05524	13
Ssc.26689.1.S1_at	SMC5	0	-2.0897	-1.78058	13
Ssc.26882.1.A1_at	CEP63	0	-3.39032	-2.52261	13
Ssc.26957.1.S1_at	SLC1A3	0	-1.50464	-1.50811	13
Ssc.27020.1.S1_at	MYH8	0	-7.33281	-8.70564	13
Ssc.27067.1.A1_at	SSU72	0	-1.43974	-1.40454	13
Ssc.27133.1.A1_at	TMEM68	0	-2.63821	-2.53747	13
Ssc.27156.1.S1_at	TCERG1	0	-1.13143	-1.0327	13
Ssc.27164.1.S1_at	ATP6V0A4	0	-1.13328	-1.1129	13
Ssc.272.1.S1_a_at	CD55	0	-1.14028	-1.14047	13
Ssc.27258.1.A1_at	DSP	0	-2.56417	-3.08466	13
Ssc.27264.1.S1_at	C2orf54	0	-1.23654	-1.49878	13
Ssc.27288.1.S1_at	EPT1	0	-2.52393	-2.47997	13
Ssc.27397.1.A1_at	MYF5	0	-5.8573	-6.32883	13
Ssc.27403.1.S1_at	MIPOL1	0	-1.3061	-1.46058	13
Ssc.27424.1.A1_at	VPS72	0	-1.62168	-1.44231	13
Ssc.27470.1.S1_at	NSD1	0	-3.16693	-2.51605	13
Ssc.27488.2.A1_at	CHD7	0	-1.02708	-0.847116	13
Ssc.27533.1.A1_at	ZFP106	0	-1.23291	-1.45027	13
Ssc.27592.1.S1_at	CH25H	0	-2.35114	-2.82904	13
Ssc.27599.1.S1_at	GLRB	0	-1.49818	-1.64422	13
Ssc.27665.1.S1_at	MYH8	0	-5.40366	-4.6911	13
Ssc.2767.2.S1_a_at	PTGER3	0	-1.83492	-1.56971	13
Ssc.27952.1.A1_at	FANCA	0	-1.00342	-0.773006	13
Ssc.28006.1.A1_at	PARD3B	0	-1.13433	-1.10074	13
Ssc.28124.1.A1_at	AURKA	0	-0.960483	-1.03472	13
Ssc.2819.1.S1_at	MYOZ2	0	-10.0799	-10.0228	13
Ssc.28446.1.S1_at	TET1	0	-1.02251	-1.24038	13
Ssc.28500.1.S1_at	ANKRD52	0	-1.57474	-1.52216	13
Ssc.28625.1.S1_at	GPAM	0	-1.01276	-1.05888	13
Ssc.2881.1.S1_at	PUSL1	0	-1.28349	-1.39634	13
Ssc.28908.2.S1_at	ZDHHC1	0	-1.67364	-1.31	13
Ssc.28961.1.S1_at	SLC4A3	0	-1.8692	-2.09925	13
Ssc.29125.1.A1_at	RPL27	0	-1.35837	-1.17161	13
Ssc.29266.1.A1_at	PTPN4	0	-2.56922	-2.62096	13
Ssc.29671.1.A1_at	INTS8	0	-3.23741	-2.57308	13
Ssc.29807.1.A1_at	TLE2	0	-1.06943	-1.17582	13
Ssc.29810.1.A1_at	NTN5	0	-1.39036	-1.13558	13
Ssc.2993.1.S1_at	FAM36A	0	-2.23582	-1.66092	13
Ssc.29962.1.A1_at	TMBIM6	0	-1.7151	-1.36727	13
Ssc.30070.1.A1_at	CCDC150	0	-1.01482	-0.840197	13
Ssc.30781.1.A1_at	PRMT5	0	-1.30729	-1.17073	13
Ssc.3085.1.S1_at	TNNC1	0	-6.59748	-7.65564	13
Ssc.30876.1.A1_at	KATNAL1	0	-1.38476	-1.10059	13
Ssc.3180.1.S1_a_at	TP53BP1	0	-1.16393	-1.09489	13
Ssc.3287.1.S1_at	PMCH	0	-1.57794	-1.26419	13
Ssc.3420.1.S1_at	FCF1	0	-3.17129	-2.59693	13
Ssc.3433.2.S1_at	GMPR	0	-1.323	-1.247	13
Ssc.373.1.S1_at	MGP	0	-3.52939	-3.40763	13
Ssc.3811.2.S1_at	MRPL52	0	-1.98447	-2.30987	13
Ssc.3898.1.S1_at	PIEZO1	0	-0.972135	-1.04959	13
Ssc.415.1.S1_at	CKM	0	-5.18764	-4.71861	13
Ssc.4210.1.S1_at	AVP	0	-1.99836	-1.62537	13
Ssc.4804.1.S1_at	AGT	0	-4.27035	-3.55433	13
Ssc.4819.1.S1_at	ABCA8	0	-1.40692	-1.47295	13
Ssc.5314.1.S1_at	LGALS4	0	-2.60058	-2.15621	13
Ssc.5333.1.S1_at	TSPAN1	0	-2.86212	-3.15771	13
Ssc.5448.1.S1_at	MPDZ	0	-1.05186	-0.879801	13
Ssc.5495.2.A1_at	HDAC6	0	-3.02591	-2.3138	13
Ssc.5730.3.A1_at	KPNA1	0	-1.19811	-0.880078	13
Ssc.5743.1.S1_a_at	HK3	0	-1.88907	-1.79469	13
Ssc.5764.2.S1_at	WDR45L	0	-1.16236	-1.11578	13
Ssc.5909.1.S1_at	SMTNL2	0	-1.86329	-2.11299	13
Ssc.6024.2.S1_at	UPK3BL	0	-1.45531	-1.74966	13
Ssc.604.1.S1_at	FABP1	0	-1.79358	-2.11631	13
Ssc.6080.1.S1_at	SLPI	0	-1.34379	-1.5097	13
Ssc.6106.2.S1_at	PTPRD	0	-1.9694	-1.86829	13
Ssc.6287.3.A1_at	PPP6R2	0	-2.36718	-1.96506	13
Ssc.6301.1.S1_at	DDC	0	-2.43671	-2.8139	13
Ssc.6367.1.A1_at	CATSPERG	0	-2.14349	-1.66887	13
Ssc.66.1.S2_at	BMPR1B	0	-1.77478	-2.02735	13
Ssc.6676.1.S1_at	PLAC8	0	-2.66095	-2.53558	13
Ssc.6853.1.A1_at	UBAP1	0	-1.41485	-1.61571	13
Ssc.715.1.S1_at	MB	0	-2.64113	-2.79547	13
Ssc.7167.1.A1_at	RANBP3	0	-3.48697	-2.88304	13
Ssc.7184.1.A1_at	C1orf27	0	-1.08941	-1.21728	13
Ssc.751.1.S1_at	CPA1	0	-5.52107	-4.48844	13
Ssc.7535.1.S1_at	TNNT1	0	-4.11327	-4.34508	13
Ssc.7641.1.S1_at	FAM69A	0	-1.51724	-1.54506	13
Ssc.7724.1.A1_at	MYH3	0	-8.61937	-7.74142	13
Ssc.7937.1.A1_at	FCF1	0	-1.34335	-1.16812	13
Ssc.8.1.S1_at	RYR1	0	-4.86975	-4.96446	13
Ssc.8201.3.A1_at	UCHL5	0	-1.31868	-1.07829	13
Ssc.8282.1.S1_at	2012-09-04	0	-1.95113	-2.2419	13
Ssc.8461.1.S1_a_at	LUC7L3	0	-1.38149	-1.49532	13
Ssc.8589.1.S1_at	RNPC3	0	-1.30904	-1.05311	13
Ssc.8589.2.S1_a_at	RNPC3	0	-1.31741	-1.07621	13
Ssc.8616.1.A1_at	UBA3	0	-1.31347	-1.47089	13
Ssc.8648.1.A1_at	GRB14	0	-1.32	-1.17012	13
Ssc.8810.1.S1_at	CD109	0	-0.996844	-1.06909	13
Ssc.8844.1.S1_at	KRT13	0	-5.63191	-5.57464	13
Ssc.8856.1.A1_at	PLAC1	0	-2.48423	-2.30129	13
Ssc.8995.1.A1_at	BPHL	0	-2.27172	-2.23483	13
Ssc.9118.1.S1_at	DAB2	0	-1.56738	-1.56217	13
Ssc.9200.1.A1_at	ZCCHC18	0	-2.08389	-1.80619	13
Ssc.9365.2.S1_a_at	IGF2	0	-1.91801	-1.62666	13
Ssc.943.1.S1_at	SBSN	0	-3.82559	-4.08216	13
Ssc.979.1.S1_at	S100A1	0	-1.44401	-1.46138	13
Ssc.9796.1.A1_at	PHLDA2	0	-1.64324	-1.54365	13
SscAffx.10.1.S1_at	MYOD1	0	-5.20185	-4.81872	13
SscAffx.11.1.S1_a_at	IVL	0	-7.84409	-6.89161	13
SscAffx.21.1.S1_at	CYP7A1	0	-4.94659	-4.33608	13
