# Supplementary material for: Stage-specific differential gene expression profiling and functional network analysis during morphogenesis of diphyodont dentition in miniature pigs, Sus Scrofa
Source: BMC Genomics. 2014 Feb 6;15:103. doi: 10.1186/1471-2164-15-103 (PMC3937075; doi:10.1186/1471-2164-15-103)
Supplement: Additional file 10 — The genes identified by signal-net analysis. Table listing 151 genes screened as potential targets for diphyodont morphogenesis. [file 1471-2164-15-103-S10.xls]

## Sheet: Sheet1
Additional file 10: 151 genes screened as potential targets to for diphyodont morphogenesis
No.	Gene symbol	Gene Description	betweenness centrality	degree	indegree	outdegree
1	ITGB4	integrin, beta 4	0.00221555	24	24	4
2	ITGB3	integrin, beta 3 (platelet glycoprotein IIIa, antigen CD61)	0.00221555	24	24	4
3	ITGB6	integrin, beta 6	0.00221555	24	24	4
4	ITGA2	integrin, alpha 2 (CD49B, alpha 2 subunit of VLA-2 receptor)	0.000643225	23	23	3
5	PIK3CG	phosphoinositide-3-kinase, catalytic, gamma polypeptide	0.00051458	13	11	3
6	RXRG	retinoid X receptor, gamma	0.000142939	11	1	11
7	PDGFRA	platelet-derived growth factor receptor, alpha polypeptide	0.000500286	8	7	2
8	CBLB	Cas-Br-M (murine) ecotropic retroviral transforming sequence b	0	8	0	8
9	PPARA	peroxisome proliferator-activated receptor alpha	0	7	0	7
10	GLI1	GLI family zinc finger 1	0.000285878	7	2	7
11	XCR1	chemokine (C motif) receptor 1	0	7	7	0
12	SOCS1	suppressor of cytokine signaling 1	0.000200114	6	1	5
13	PPP1CA	protein phosphatase 1, catalytic subunit, alpha isozyme	0.0018582	6	2	4
14	FGFR1	fibroblast growth factor receptor 1	0.000114351	6	5	1
15	CLDN3	claudin 3	0.000104822	6	6	6
16	PPARG	peroxisome proliferator-activated receptor gamma	0	6	1	6
17	PRKCA	protein kinase C, alpha	0.00473128	6	5	6
18	CLDN1	claudin 1	0.000104822	6	6	6
19	FZD9	frizzled family receptor 9	0.000285878	6	6	2
20	OCLN	In multiple Geneids	1.90585e-05	5	5	5
21	ACTN2	actinin, alpha 2	0.00135792	5	5	5
22	MYL6B	myosin, light chain 6B, alkali, smooth muscle and non-muscle	0.000457404	5	5	4
23	COMP	cartilage oligomeric matrix protein	0	5	0	5
24	PRKAA2	protein kinase, AMP-activated, alpha 2 catalytic subunit	0	5	0	5
25	CALML5	calmodulin-like 5	0.00122927	5	3	4
26	THBS1	thrombospondin 1	0	5	0	5
27	THBS3	thrombospondin 3	0	5	0	5
28	THBS4	thrombospondin 4	0	5	0	5
29	CPT1B	carnitine palmitoyltransferase 1B (muscle)	5.71755e-05	5	5	2
30	VTN	vitronectin	0	4	0	4
31	CD47	CD47 molecule	0	4	4	0
32	HIF1A	hypoxia inducible factor 1, alpha subunit (basic helix-loop-helix transcription factor)	8.57633e-05	4	1	4
33	COL1A2	collagen, type I, alpha 2	0	4	0	4
34	COL1A1	collagen, type I, alpha 1	0	4	0	4
35	LAMC1	laminin, gamma 1 (formerly LAMB2)	0	4	0	4
36	MYL2	myosin, light chain 2, regulatory, cardiac, slow	0.000971984	4	4	3
37	LAMB3	laminin, beta 3	0	4	0	4
38	LAMA1	In multiple Geneids	0	4	0	4
39	LAMA4	laminin, alpha 4	0	4	0	4
40	LAMA3	laminin, alpha 3	0	4	0	4
41	PLK1	polo-like kinase 1	0.000571755	4	1	3
42	TLN1	talin 1	0.00018582	4	4	4
43	GJA1	gap junction protein, alpha 1, 43kDa	0.00182962	4	4	3
44	ESAM	endothelial cell adhesion molecule	0	4	4	4
45	COL11A1	collagen, type XI, alpha 1	0	4	0	4
46	MYC	In multiple Geneids	0.000171527	4	2	2
47	FLNB	filamin B, beta	0.00018582	4	4	4
48	TNC	tenascin C	0	4	0	4
49	COL6A3	collagen, type VI, alpha 3	0	4	0	4
50	COL6A1	collagen, type VI, alpha 1	0	4	0	4
51	TNN	tenascin N	0	4	0	4
52	ACSL6	acyl-CoA synthetase long-chain family member 6	0	4	4	1
53	ACSL5	acyl-CoA synthetase long-chain family member 5	0	4	4	1
54	TNXB	tenascin XB	0	4	0	4
55	IGF1	insulin-like growth factor 1 (somatomedin C)	0.000171527	4	1	3
56	COL5A2	collagen, type V, alpha 2	0	4	0	4
57	COL5A1	collagen, type V, alpha 1	0	4	0	4
58	MAPK13	mitogen-activated protein kinase 13	0.000171527	4	2	2
59	WNT6	wingless-type MMTV integration site family, member 6	8.57633e-05	3	1	2
60	ANAPC1	anaphase promoting complex subunit 1	0.000343053	3	2	2
61	WNT10B	wingless-type MMTV integration site family, member 10B	8.57633e-05	3	1	2
62	MYLPF	myosin light chain, phosphorylatable, fast skeletal muscle	0.000228702	3	3	2
63	BMP7	bone morphogenetic protein 7	8.57633e-05	3	1	2
64	IL3RA	interleukin 3 receptor, alpha (low affinity)	0.000114351	3	2	1
65	KIT	v-kit Hardy-Zuckerman 4 feline sarcoma viral oncogene homolog	4.28816e-05	3	2	2
66	IL10RB	interleukin 10 receptor, beta	0	3	3	0
67	CHP	calcium binding protein P22	0.00100057	3	2	2
68	PDK1	pyruvate dehydrogenase kinase, isozyme 1	0	3	3	1
69	IL8	interleukin 8	0.000171527	3	2	1
70	PCK2	phosphoenolpyruvate carboxykinase 2 (mitochondrial)	0	3	3	0
71	CDC25C	cell division cycle 25 homolog C (S. pombe)	0.000343053	3	3	1
72	CCNB3	cyclin B3	0.000571755	3	2	1
73	TJP2	tight junction protein 2 (zona occludens 2)	0	3	3	3
74	FGF18	fibroblast growth factor 18	0	2	0	2
75	ACTG2	actin, gamma 2, smooth muscle, enteric	0	2	2	2
76	CYP7A1	cytochrome P450, family 7, subfamily A, polypeptide 1	0	2	2	0
77	PPP1R1A	protein phosphatase 1, regulatory (inhibitor) subunit 1A	0.00114351	2	1	1
78	SLC2A1	solute carrier family 2 (facilitated glucose transporter), member 1	0	2	2	0
79	SH3GL3	SH3-domain GRB2-like 3	0.000228702	2	2	2
80	MPDZ	multiple PDZ domain protein	0	2	2	2
81	LIFR	leukemia inhibitory factor receptor alpha	0	2	2	0
82	MYH7	myosin, heavy chain 7, cardiac muscle, beta	0.000428816	2	2	2
83	MYH9	myosin, heavy chain 9, non-muscle	8.57633e-05	2	2	2
84	TNNT2	troponin T type 2 (cardiac)	5.71755e-05	2	2	2
85	MAD2L2	MAD2 mitotic arrest deficient-like 2 (yeast)	0.000200114	2	1	1
86	EGF	epidermal growth factor	0	2	0	2
87	BMP2	bone morphogenetic protein 2	2.85878e-05	2	1	1
88	P2RX4	purinergic receptor P2X, ligand-gated ion channel, 4	5.71755e-05	2	2	2
89	GRK7	G protein-coupled receptor kinase 7	0	2	0	2
90	FABP1	fatty acid binding protein 1, liver	0	2	2	0
91	MYH10	myosin, heavy chain 10, non-muscle	8.57633e-05	2	2	2
92	ACOX1	In multiple Geneids	0	2	2	0
93	FGF7	fibroblast growth factor 7	0	2	0	2
94	NOS2	nitric oxide synthase 2, inducible	0.000543168	2	2	2
95	FCGR3A	Fc fragment of IgG, low affinity IIIa, receptor (CD16a)	2.85878e-05	2	2	1
96	FGF2	fibroblast growth factor 2 (basic)	0	2	0	2
97	ACTA2	actin, alpha 2, smooth muscle, aorta	0	2	2	2
98	IFNAR2	interferon (alpha, beta and omega) receptor 2	0	2	2	0
99	CYP27A1	cytochrome P450, family 27, subfamily A, polypeptide 1	0	2	2	0
100	YWHAZ	tyrosine 3-monooxygenase/tryptophan 5-monooxygenase activation protein, zeta polypeptide	0.000228702	2	2	2
101	STAT4	signal transducer and activator of transcription 4	0	2	0	2
102	HCK	hemopoietic cell kinase	0	2	0	2
103	CYP4A11	cytochrome P450, family 4, subfamily A, polypeptide 11	0	2	2	0
104	MPL	myeloproliferative leukemia virus oncogene	0	2	2	0
105	BMPR1B	bone morphogenetic protein receptor, type IB	0	2	2	0
106	TNNC1	troponin C type 1 (slow)	0	1	1	1
107	STK36	serine/threonine kinase 36	0	1	1	1
108	MMP9	matrix metallopeptidase 9 (gelatinase B, 92kDa gelatinase, 92kDa type IV collagenase)	0	1	1	0
109	CXCL12	chemokine (C-X-C motif) ligand 12	0	1	0	1
110	TGFB1	transforming growth factor, beta 1	0	1	1	0
111	IL10	interleukin 10	0	1	0	1
112	TGFB2	transforming growth factor, beta 2	0	1	1	0
113	GNG2	guanine nucleotide binding protein (G protein), gamma 2	0	1	0	1
114	NGFRAP1	nerve growth factor receptor (TNFRSF16) associated protein 1	0	1	1	1
115	MAGI3	membrane associated guanylate kinase, WW and PDZ domain containing 3	0	1	1	1
116	RBL2	retinoblastoma-like 2 (p130)	0	1	0	1
117	RYR3	ryanodine receptor 3	0	1	1	1
118	RYR1	ryanodine receptor 1 (skeletal)	0	1	1	1
119	TUBA4A	tubulin, alpha 4a	0	1	1	1
120	CCL2	chemokine (C-C motif) ligand 2	0	1	0	1
121	MYL3	myosin, light chain 3, alkali; ventricular, skeletal, slow	0	1	1	1
122	MAPKAPK5	mitogen-activated protein kinase-activated protein kinase 5	0	1	1	0
123	DUSP10	dual specificity phosphatase 10	0	1	0	1
124	ARNT	aryl hydrocarbon receptor nuclear translocator	0	1	1	1
125	CARD9	caspase recruitment domain family, member 9	0	1	0	1
126	ACACA	acetyl-CoA carboxylase alpha	0	1	1	0
127	NPY	neuropeptide Y	0	1	1	0
128	TSC2	tuberous sclerosis 2	0	1	1	0
129	FABP3	fatty acid binding protein 3, muscle and heart (mammary-derived growth inhibitor)	0	1	1	0
130	TUBB6	tubulin, beta 6 class V	0	1	1	1
131	PPP1R14A	In multiple Geneids	0	1	0	1
132	ACVR2A	activin A receptor, type IIA	0	1	1	0
133	ADRB2	adrenergic, beta-2-, receptor, surface	0	1	1	0
134	GNB1	guanine nucleotide binding protein (G protein), beta polypeptide 1	0	1	0	1
135	GNB4	guanine nucleotide binding protein (G protein), beta polypeptide 4	0	1	0	1
136	GUCY1B3	guanylate cyclase 1, soluble, beta 3	0	1	1	1
137	GADD45B	growth arrest and DNA-damage-inducible, beta	0	1	0	1
138	CXCL3	chemokine (C-X-C motif) ligand 3	0	1	0	1
139	CD247	CD247 molecule	0	1	1	1
140	PF4	platelet factor 4	0	1	0	1
141	TPM2	tropomyosin 2 (beta)	0	1	1	1
142	CCL25	chemokine (C-C motif) ligand 25	0	1	0	1
143	BUB1	budding uninhibited by benzimidazoles 1 homolog (yeast)	0	1	0	1
144	PLCD3	In multiple Geneids	0	1	1	1
145	PLCD1	phospholipase C, delta 1	0	1	1	1
146	CDC25A	cell division cycle 25 homolog A (S. pombe)	0	1	1	0
147	PYGM	phosphorylase, glycogen, muscle	0	1	1	0
148	LRP6	low density lipoprotein receptor-related protein 6	0	1	1	1
149	PTCH1	patched 1	0	1	1	0
150	IGFBP3	insulin-like growth factor binding protein 3	0	1	0	1
151	LRP5	In multiple Geneids	0	1	1	1
