# Supplementary material for: Stage-specific differential gene expression profiling and functional network analysis during morphogenesis of diphyodont dentition in miniature pigs, Sus Scrofa
Source: BMC Genomics. 2014 Feb 6;15:103. doi: 10.1186/1471-2164-15-103 (PMC3937075; doi:10.1186/1471-2164-15-103)
Supplement: Additional file 11 — The primer sequences for real-time PCR. [file 1471-2164-15-103-S11.xls]

## Sheet: Primer Info
Additional file 11: Primer sequences for real-time PCR
No.	mRNA name	Forward	Reverse
1	ABMN	CGGATCAATTTACCAGGGACATCCG	CCACCTGCTGCTGAACCATT
2	DSPP	CGGCGTGATAATAACCACAGTAGCCG	TGGAGTCACTGTCATTGCCATTAT
3	BMP2	CGGTGCAGTAGCAGTTTCCATCACCG	GAGTTGGCTGTTGCAGGTTTGA
4	TGFβ2	CTCACTATCCTCTACTAC	ATCATCAACATCATCATC
5	MMP25	CGGAACTCCAGGTTACTCTAATCTTTCCG	CAGCAGCCAAAGATTCAACCTC
6	CTBS	CAAGTGTGGTATGATAAC	TAAAGCATTTCCAGAGTA
7	SELL	CCCATGAACTGGATGAAGGCTA	CGCTTTAACTACGACTGAAGGGAAGCG
8	FGF2	ACTACAACTTCAAGCAGAA	TTCCATCTTCCTTCATAGC
9	TGFβ1	CGGAACAGCTCTACATTGACTTCCG	AGGCAGAAATTGGCATGGTAGC
control	GAPDH	TCTGCTCCTCCCCGTTCGACAG	GTGCCGTGGAACTTGCCGTG
